# Supplementary material for: Integrated proteogenomic deep sequencing and analytics accurately identify non-canonical peptides in tumor immunopeptidomes
Source: Nat Commun. 2020 Mar 10;11:1293. doi: 10.1038/s41467-020-14968-9 (PMC7064602; doi:10.1038/s41467-020-14968-9)
Supplement: Supplementary file 4 — Supplementary Data 2 [file 41467_2020_14968_MOESM4_ESM.xlsx]

## Sheet: Feuil1
Supplementary Data 2. Sample clinical characteristics, number of identified HLAIp and predicted binders with MaxQuant, Comet and NewAnce
HLA-I
Sample Name	Type of sample	Gender	Stage/Grade	MaxQuant (≤3% FDR)						Comet (≤3% FDR)						NewAnce (≤0.001% FDR)
				#Uniprot HLAIp	% HLA binders	# TE HLAIp	% HLA binders	# lncRNA HLAIp	% HLA binders	#Uniprot HLAIp	% HLA binders	# TE HLAIp	% HLA binders	# lncRNA HLAIp	% HLA binders	#Uniprot HLAIp	% HLA binders	# TE HLAIp	% HLA binders	# lncRNA HLAIp	% HLA binders
0D5P	Nodular melanoma	M	T:3b; N:0; M:1c; Stage IV	12242	95.72	342	55.4252	559	65.1163	19537	91.72	50	74	160	81.0127	10679	97.5	18	83.3333	77	97.4026
0MM745	Malignant melanoma	M	T: 1a; N: 0; M: 0; Stage unknown	8312	85.22	170	51.7647	274	53.6496	13306	81.14	24	66.6667	92	60.8696	7282	85.41	10	80	38	68.4211
0NVC	Superficial spreading melanoma	F	T:2a; N:3; M:0; Stage IIIC	5284	89.89	151	43.0464	184	53.2967	9133	82.04	25	66.6667	48	70.8333	4547	92.5	10	90	24	91.6667
Me275	Melanoma71	M	NaN	4020	95.0037	36	69.4444	83	57.8313	8504	91.6186	11	72.7273	54	76.9231	3490	96.2622	5	80	12	91.6667
Me290	Melanoma71	F	NaN	5272	87.2328	27	40.7407	91	50.5495	9235	84.57	9	66.6667	42	88.0952	4574	88.9624	2	100	22	90.9091
T1015A	Melanoma71	M	NaN	8014	82.6365	68	54.4118	189	48.9362	12609	80.7982	17	64.7059	69	68.6567	7059	84.1302	13	76.9231	35	77.1429
T1185B	Melanoma71	F	NaN	18709	92.4709	324	43.2099	679	59.2319	29585	88.852	51	78.4314	280	81.5884	16672	94.4619	30	90	148	92.517
C3N02289	LUSC	M	Grade 2	11261	81.3724	115	35.6522	275	52.9197	15559	79.6203	13	61.5385	78	84.2105	9794	83.0811	6	66.6667	45	97.7778
C3N02671	LUAD	F	Grade 2	10565	91.754	95	32.9787	293	40.6143	14514	88.6969	7	85.7143	43	58.1395	8340	93.4082	0	NA	20	75
HLA-II
Sample Name	Type of sample	Gender	Grade	MaxQuant (≤3% FDR)			Comet (≤3% FDR)			NewAnce (≤0.001% FDR)
				#Uniprot HLAIIp	# TE HLAIIp	# lncRNA HLAIIp	#Uniprot HLAIIp	# TE HLAIIp	# lncRNA HLAIIp	#Uniprot HLAIIp	# TE HLAIIp	# lncRNA HLAIIp
Me290	Melanoma71	F	NaN	1062	10	17	1264	1	2	817	0	0
T1015A	Melanoma71	M	NaN	1732	34	3	6033	0	9	1533	0	1
C3N02289	LUSC	M	Grade 2	6502	63	126	7285	2	15	5777	0	2
C3N02671	LUAD	F	Grade 2	4626	68	168	5222	2	9	4098	0	1
LUSC - Lung squamous cell carcinoma
LUAD - Lung adenocarcinoma
M- Male
F- Female
# - Number
