# Supplementary material for: Integrated proteogenomic deep sequencing and analytics accurately identify non-canonical peptides in tumor immunopeptidomes
Source: Nat Commun. 2020 Mar 10;11:1293. doi: 10.1038/s41467-020-14968-9 (PMC7064602; doi:10.1038/s41467-020-14968-9)
Supplement: Supplementary file 5 — Supplementary Data 3 [file 41467_2020_14968_MOESM5_ESM.xlsx]

## Sheet: Feuil1
Supplementary Data 3. Peptide-Spectrum-Matches from NewAnce Output for all noncHLAp identified in all samples
Sample name	HLAp category	HLA.class	Charge	Retention Time	Comet.Rank	Comet.Xcorr	Comet.DeltaCn	Comet.SpScore	Comet.NegLogPv	MaxQuant.Mass.Error(ppm)	MaxQuant.Score	MaxQuant.DeltaScore	MaxQuant.Localisation.Prob	Spectrum	Peptide	Sequence	IsDecoy	Transcript_ID	Gene_ID	Gene_name	ORF_category	Transposable_Element
0D5P	lncRNA	HLA-I	2	4338.24	1	2.576	0.409	607.3	4.82391	-0.068693	131.5	79.022	n. def.	20170913_QEh1_LC1_CHC_SA_HLAIp_OD5P_ctrl_2_R1.39297.39297.2	VSDEWENLKY	VSDEWENLKY	FALSE	ENST00000604992.1	ENSG00000270194	RP11-259K5.2
0D5P	lncRNA	HLA-I	3	1726.8	1	2.438	0.225	355.1	0.769551	-0.39291	90.15	31.717	n. def.	20170913_QEh1_LC1_CHC_SA_HLAIp_OD5P_ctrl_3_R1.13355.13355.3	RPPHPRPSL	RPPHPRPSL	FALSE	ENST00000614046.1	ENSG00000274712	RP11-147L13.15
0D5P	lncRNA	HLA-I	3	1249.32	1	2.092	0.277	212.6	2.16241	0.86036	84.213	41.13	n. def.	20170913_QEh1_LC1_CHC_SA_HLAIp_OD5P_ctrl_1_R2.9131.9131.3	ALDKHQERY	ALDKHQERY	FALSE	ENST00000428044.5	ENSG00000225177	RP11-390P2.4
0D5P	lncRNA	HLA-I	2	1500.9	1	1.867	0.272	331.7	2.13371	-0.042982	113.26	50.597	n. def.	20170913_QEh1_LC1_CHC_SA_HLAIp_OD5P_DAC_4_R2.11578.11578.2	IQRKQTPNY	IQRKQTPNY	FALSE	ENST00000392097.4	ENSG00000213062	RP1-206D15.6
0D5P	lncRNA	HLA-I	2	2233.56	1	1.894	0.488	194.7	3.78781	0.31854	105.14	72.395	n. def.	20170913_QEh1_LC1_CHC_SA_HLAIp_OD5P_DAc_3_R2.19181.19181.2	YTDEQNSSTTY	YTDEQNSSTTY	FALSE	ENST00000513804.1	ENSG00000251552	COQ10BP2
0D5P	lncRNA	HLA-I	2	3422.82	1	1.91	0.305	361.5	1.17263	0.20448	92.062	25.792	n. def.	20170913_QEh1_LC1_CHC_SA_HLAIp_OD5P_ctrl_3_R2.30359.30359.2	ETDIEMETRY	ETDIEMETRY	FALSE	ENST00000522817.1	ENSG00000253738	OTUD6B-AS1
0D5P	lncRNA	HLA-I	2	2425.38	1	2.143	0.191	681.4	1.38091	-0.52569	88.948	23.696	n. def.	20170913_QEh1_LC1_CHC_SA_HLAIp_OD5P_DAC_4_R1.20654.20654.2	ANRPPTQAL	ANRPPTQAL	FALSE	ENST00000421019.1	ENSG00000224397	LINC01272
0D5P	lncRNA	HLA-I	2	3224.4	1	1.901	0.241	316.2	1.25806	0.93253	89.752	32.575	n. def.	20170913_QEh1_LC1_CHC_SA_HLAIp_OD5P_ctrl_4_R2.27757.27757.2	FLREQTPSY	FLREQTPSY	FALSE	ENST00000457955.5	ENSG00000228106	RP11-452F19.3
0D5P	lncRNA	HLA-I	2	4851.12	1	1.888	0.226	283.7	0.390406	1.6834	102.51	32.515	n. def.	20170913_QEh1_LC1_CHC_SA_HLAIp_OD5P_DAC_4_R2.44678.44678.2	RYLPSADLSF	RYLPSADLSF	FALSE	ENST00000598084.6	ENSG00000231817	LINC01198
0D5P	lncRNA	HLA-I	2	2017.68	1	1.978	0.381	450.6	2.21042	-0.79484	108.24	50.957	n. def.	20170913_QEh1_LC1_CHC_SA_HLAIp_OD5P_ctrl_1_R1.15558.15558.2	GQTASSAHF	GQTASSAHF	FALSE	ENST00000602641.5	ENSG00000270090	RP11-529E10.7
0D5P	lncRNA	HLA-I	3	4036.8	1	2.248	0.326	313.2	2.78252	0.32462	69.812	48.348	n. def.	20170913_QEh1_LC1_CHC_SA_HLAIp_OD5P_DAC_4_R2.37316.37316.3	APKLMVRPF	APKLMVRPF	FALSE	ENST00000514009.1	ENSG00000249779	RP11-447H19.3
0D5P	lncRNA	HLA-I	2	1477.08	1	1.842	0.274	383.9	1.91009	1.3408	78.334	44.082	n. def.	20170913_QEh1_LC1_CHC_SA_HLAIp_OD5P_DAc_3_R2.11562.11562.2	HIKTQDTGY	HIKTQDTGY	FALSE	ENST00000546566.5	ENSG00000257337	RP11-983P16.4
0D5P	lncRNA	HLA-I	3	3128.82	1	1.768	0.242	205.7	0.721246	-0.29703	87.806	45.93	n. def.	20170913_QEh1_LC1_CHC_SA_HLAIp_OD5P_ctrl_1_R1.26039.26039.3	SYLRRHLDF	SYLRRHLDF	FALSE	ENST00000398963.8	ENSG00000177359	OVOS2
0D5P	lncRNA	HLA-I	2	2375.04	1	2.615	0.235	823.9	0.739929	0.02517	151.44	36.944	n. def.	20170913_QEh1_LC1_CHC_SA_HLAIp_OD5P_ctrl_3_R2.19533.19533.2	SPRSPSPSL	SPRSPSPSL	FALSE	ENST00000592087.1	ENSG00000267309	CTD-2630F21.1
0D5P	lncRNA	HLA-I	1	2895.6	1	2.149	0.427	582.1	3.34969	0.26503	178.6	91.81	n. def.	20170913_QEh1_LC1_CHC_SA_HLAIp_OD5P_DAC_2_R1.25796.25796.1	GSDFGGGGSY	GSDFGGGGSY	FALSE	ENST00000515379.1	ENSG00000220157	HNRNPA1P12
0D5P	lncRNA	HLA-I	2	1515.6	1	1.873	0.274	275.3	1.39577	0.7787	81.784	49.429	n. def.	20170913_QEh1_LC1_CHC_SA_HLAIp_OD5P_DAC_2_R2.11828.11828.2	KPRHQPGPAL	KPRHQPGPAL	FALSE	ENST00000568843.1	ENSG00000261195	CTD-2380F24.1
0D5P	lncRNA	HLA-I	2	3595.92	1	2.064	0.273	607.4	1.6925	1.2166	114.94	59.503	n. def.	20170913_QEh1_LC1_CHC_SA_HLAIp_OD5P_DAC_2_R1.33020.33020.2	VPHQPAPPF	VPHQPAPPF	FALSE	ENST00000449351.5	ENSG00000174365	SNHG11
0D5P	lncRNA	HLA-I	1	4208.52	1	1.64	0.278	295.7	0.497573	0.063535	110.9	47.754	n. def.	20170913_QEh1_LC1_CHC_SA_HLAIp_OD5P_DAC_3_R1.40284.40284.1	SVAAVTGTF	SVAAVTGTF	FALSE	ENST00000570344.1	ENSG00000224870	RP4-758J18.2
0D5P	lncRNA	HLA-I	3	678.84	1	2.56	0.29	211.1	2.50031	0.58925	100.02	58.79	n. def.	20170913_QEh1_LC1_CHC_SA_HLAIp_OD5P_DAC_3_R1.4688.4688.3	KMIGQNHSH	KMIGQNHSH	FALSE	ENST00000506389.1	ENSG00000251571	DDX3P3
0D5P	lncRNA	HLA-I	1	2768.04	1	2.119	0.396	414.1	3.37572	-0.15142	103.74	37.057	n. def.	20170913_QEh1_LC1_CHC_SA_HLAIp_OD5P_DAC_4_R2.24137.24137.1	KMEETTVTY	KMEETTVTY	FALSE	ENST00000433514.5	ENSG00000226869	LHFPL3-AS1
0D5P	lncRNA	HLA-I	2	1979.64	1	1.845	0.414	452.6	2.2204	-0.28866	81.297	34.871	n. def.	20170913_QEh1_LC1_CHC_SA_HLAIp_OD5P_DAC_2_R2.16297.16297.2	GQTASSAHF	GQTASSAHF	FALSE	ENST00000602641.5	ENSG00000270090	RP11-529E10.7
0D5P	lncRNA	HLA-I	3	4027.08	1	2.004	0.337	287.8	1.8729	-0.47889	78.334	48.08	n. def.	20170913_QEh1_LC1_CHC_SA_HLAIp_OD5P_DAC_1_R2.38098.38098.3	APKLMVRPF	APKLMVRPF	FALSE	ENST00000514009.1	ENSG00000249779	RP11-447H19.3
0D5P	lncRNA	HLA-I	2	3433.62	1	2.176	0.34	635.6	1.84164	0.45371	125.16	31.512	n. def.	20170913_QEh1_LC1_CHC_SA_HLAIp_OD5P_ctrl_2_R1.30256.30256.2	ETDIEMETRY	ETDIEMETRY	FALSE	ENST00000522817.1	ENSG00000253738	OTUD6B-AS1
0D5P	lncRNA	HLA-I	2	5345.46	1	1.702	0.329	129.2	1.85078	-1.173	128.38	74.415	n. def.	20170913_QEh1_LC1_CHC_SA_HLAIp_OD5P_ctrl_4_R1.47234.47234.2	FSDFQTQVLSNY	FSDFQTQVLSNY	FALSE	ENST00000509497.1	ENSG00000249806	RP11-223C24.1
0D5P	lncRNA	HLA-I	3	648.96	1	1.806	0.223	272.5	1.2652	-0.44341	87.258	51.989	1	20170913_QEh1_LC1_CHC_SA_HLAIp_OD5P_ctrl_2_R2.4549.4549.3	TFQKKTKEM(Oxidation)	TFQKKTKEM	FALSE	ENST00000376334.3	ENSG00000215548	FRG1JP
0D5P	lncRNA	HLA-I	2	2011.44	1	2.017	0.373	462.8	2.13787	-0.58337	100.74	35.985	n. def.	20170913_QEh1_LC1_CHC_SA_HLAIp_OD5P_ctrl_1_R2.15536.15536.2	GQTASSAHF	GQTASSAHF	FALSE	ENST00000602641.5	ENSG00000270090	RP11-529E10.7
0D5P	lncRNA	HLA-I	3	1258.26	1	2.635	0.266	409.5	1.19654	0.45558	89.9	42.833	n. def.	20170913_QEh1_LC1_CHC_SA_HLAIp_OD5P_DAC_4_R2.9378.9378.3	RPGPGTRKSL	RPGPGTRKSL	FALSE	ENST00000563812.1	ENSG00000253352	TUG1
0D5P	lncRNA	HLA-I	2	2142.3	1	1.859	0.267	315.6	1.91721	0.73643	88.948	37.094	n. def.	20170913_QEh1_LC1_CHC_SA_HLAIp_OD5P_ctrl_4_R1.16941.16941.2	MQRGAQSSVNY	MQRGAQSSVNY	FALSE	ENST00000512906.1	ENSG00000242193	RP11-568K15.1
0D5P	lncRNA	HLA-I	2	1980.06	1	1.822	0.401	433.1	2.24795	-0.56643	97.068	36.308	n. def.	20170913_QEh1_LC1_CHC_SA_HLAIp_OD5P_DAC_4_R2.16091.16091.2	GQTASSAHF	GQTASSAHF	FALSE	ENST00000602641.5	ENSG00000270090	RP11-529E10.7
0D5P	lncRNA	HLA-I	3	4553.94	1	2.406	0.235	182.7	1.95078	0.068086	96.492	43.913	n. def.	20170913_QEh1_LC1_CHC_SA_HLAIp_OD5P_DAC_1_R1.42824.42824.3	IFLKKHFLF	IFLKKHFLF	FALSE	ENST00000556379.1	ENSG00000215256	DHRS4-AS1
0D5P	lncRNA	HLA-I	2	2851.8	1	2.475	0.396	417.2	4.70553	-0.084107	99.788	50.37	n. def.	20170913_QEh1_LC1_CHC_SA_HLAIp_OD5P_ctrl_4_R1.24000.24000.2	KSDLSKPLSY	KSDLSKPLSY	FALSE	ENST00000431422.1	ENSG00000236700	LINC01010
0D5P	lncRNA	HLA-I	2	1071.72	1	1.832	0.237	346.3	1.89963	0.34825	132.01	63.095	n. def.	20170913_QEh1_LC1_CHC_SA_HLAIp_OD5P_ctrl_1_R2.7725.7725.2	TFQKKTKEM	TFQKKTKEM	FALSE	ENST00000376334.3	ENSG00000215548	FRG1JP
0D5P	lncRNA	HLA-I	2	1664.52	1	2.144	0.451	360.9	2.82974	-0.45551	93.111	33.761	n. def.	20170913_QEh1_LC1_CHC_SA_HLAIp_OD5P_ctrl_2_R2.12892.12892.2	NSEFSGKSNKY	NSEFSGKSNKY	FALSE	ENST00000355837.4	ENSG00000196295	AC005154.6
0D5P	lncRNA	HLA-I	3	4393.98	1	2.227	0.34	255.8	1.30103	-0.31667	75.738	35.737	n. def.	20170913_QEh1_LC1_CHC_SA_HLAIp_OD5P_ctrl_4_R1.39304.39304.3	MYILQVKKF	MYILQVKKF	FALSE	ENST00000517509.5	ENSG00000170919	TPT1-AS1
0D5P	lncRNA	HLA-I	2	2403.12	1	2.593	0.231	879.2	0.675718	-0.61056	113.66	26.864	n. def.	20170913_QEh1_LC1_CHC_SA_HLAIp_OD5P_ctrl_1_R2.19166.19166.2	SPRSPSPSL	SPRSPSPSL	FALSE	ENST00000592087.1	ENSG00000267309	CTD-2630F21.1
0D5P	lncRNA	HLA-I	1	2878.26	1	2.356	0.429	907.8	3.7167	0.43051	161.12	50.811	n. def.	20170913_QEh1_LC1_CHC_SA_HLAIp_OD5P_DAC_3_R1.26254.26254.1	GSDFGGGGSY	GSDFGGGGSY	FALSE	ENST00000515379.1	ENSG00000220157	HNRNPA1P12
0D5P	lncRNA	HLA-I	2	2817.66	1	2.052	0.214	409.3	1.6517	-1.8439	119.27	11.616	n. def.	20170913_QEh1_LC1_CHC_SA_HLAIp_OD5P_ctrl_1_R2.23177.23177.2	KMEETTVTY	KMEETTVTY	FALSE	ENST00000433514.5	ENSG00000226869	LHFPL3-AS1
0D5P	lncRNA	HLA-I	2	1058.76	1	1.888	0.226	367.5	1.66154	0.361	128.27	67.297	n. def.	20170913_QEh1_LC1_CHC_SA_HLAIp_OD5P_ctrl_2_R1.7742.7742.2	TFQKKTKEM	TFQKKTKEM	FALSE	ENST00000376334.3	ENSG00000215548	FRG1JP
0D5P	lncRNA	HLA-I	2	4306.32	1	2.586	0.428	602.7	4.05012	0.57505	154.35	86.374	n. def.	20170913_QEh1_LC1_CHC_SA_HLAIp_OD5P_DAC_3_R1.41244.41244.2	VSDEWENLKY	VSDEWENLKY	FALSE	ENST00000604992.1	ENSG00000270194	RP11-259K5.2
0D5P	lncRNA	HLA-I	2	2839.44	1	2.595	0.399	330.9	3.18509	0.17388	115.78	68.594	n. def.	20170913_QEh1_LC1_CHC_SA_HLAIp_OD5P_DAC_2_R2.25296.25296.2	KSDLSKPLSY	KSDLSKPLSY	FALSE	ENST00000431422.1	ENSG00000236700	LINC01010
0D5P	lncRNA	HLA-I	2	3420.6	1	2.15	0.366	636.2	1.76955	-0.464	149.82	67.171	n. def.	20170913_QEh1_LC1_CHC_SA_HLAIp_OD5P_DAC_1_R2.31693.31693.2	ETDIEMETRY	ETDIEMETRY	FALSE	ENST00000522817.1	ENSG00000253738	OTUD6B-AS1
0D5P	lncRNA	HLA-I	3	1317.6	1	2.322	0.189	309.3	0.815309	0.37667	70.816	41.073	n. def.	20170913_QEh1_LC1_CHC_SA_HLAIp_OD5P_DAC_1_R2.10020.10020.3	RMAKEPRTY	RMAKEPRTY	FALSE	ENST00000457649.6	ENSG00000204832	ST8SIA6-AS1
0D5P	lncRNA	HLA-I	2	1778.94	1	2.396	0.452	639.1	3.37161	0.32089	142	72.397	n. def.	20170913_QEh1_LC1_CHC_SA_HLAIp_OD5P_DAC_3_R1.14547.14547.2	ATEHDKNSTNIY	ATEHDKNSTNIY	FALSE	ENST00000630179.2	ENSG00000224699	LAMTOR5-AS1
0D5P	lncRNA	HLA-I	2	3425.7	1	2.218	0.347	657.7	1.8962	-0.04868	125.16	40.948	n. def.	20170913_QEh1_LC1_CHC_SA_HLAIp_OD5P_ctrl_4_R2.29751.29751.2	ETDIEMETRY	ETDIEMETRY	FALSE	ENST00000522817.1	ENSG00000253738	OTUD6B-AS1
0D5P	lncRNA	HLA-I	2	1901.94	1	1.478	0.26	322.5	0.793174	-0.35996	93.162	7.9508	n. def.	20170913_QEh1_LC1_CHC_SA_HLAIp_OD5P_ctrl_1_R1.14525.14525.2	RVSHLTSSV	RVSHLTSSV	FALSE	ENST00000491303.2	ENSG00000243023	UBA52P3
0D5P	lncRNA	HLA-I	1	2820.78	1	2.096	0.453	411.4	3.47886	-0.57066	119.27	52.593	n. def.	20170913_QEh1_LC1_CHC_SA_HLAIp_OD5P_ctrl_1_R2.23213.23213.1	KMEETTVTY	KMEETTVTY	FALSE	ENST00000433514.5	ENSG00000226869	LHFPL3-AS1
0D5P	lncRNA	HLA-I	2	4313.46	1	2.631	0.47	705.4	4.65561	0.63671	134.26	78.89	n. def.	20170913_QEh1_LC1_CHC_SA_HLAIp_OD5P_DAc_3_R2.41301.41301.2	VSDEWENLKY	VSDEWENLKY	FALSE	ENST00000604992.1	ENSG00000270194	RP11-259K5.2
0D5P	lncRNA	HLA-I	2	2121.18	1	2.088	0.277	360.2	3.47366	0.86743	106.42	53.249	1	20170913_QEh1_LC1_CHC_SA_HLAIp_OD5P_ctrl_1_R2.16522.16522.2	VM(Oxidation)KGINQGY	VMKGINQGY	FALSE	ENST00000416376.6	ENSG00000226869	LHFPL3-AS1
0D5P	lncRNA	HLA-I	1	3438.72	1	2.55	0.12	838.4	4.09909	2.8178	119.62	41.504	n. def.	20170913_QEh1_LC1_CHC_SA_HLAIp_OD5P_DAC_4_R2.31116.31116.1	APKSSSGFSL	APKSSSGFSL	FALSE	ENST00000457423.1	ENSG00000214535	RPS15AP1
0D5P	lncRNA	HLA-I	2	4325.7	1	1.762	0.288	294.7	1.16622	-1.1115	83.313	26.592	n. def.	20170913_QEh1_LC1_CHC_SA_HLAIp_OD5P_DAC_2_R1.40332.40332.2	LPQETRIPL	LPQETRIPL	FALSE	ENST00000508179.1	ENSG00000250786	SNHG18
0D5P	lncRNA	HLA-I	3	2828.1	1	2.291	0.274	326.3	1.48812	n. def.	70.056	29.063	n. def.	20170913_QEh1_LC1_CHC_SA_HLAIp_OD5P_ctrl_4_R1.23760.23760.3	RQTGLSRLY	RQTGLSRLY	FALSE	ENST00000513560.6	ENSG00000248092	NNT-AS1
0D5P	lncRNA	HLA-I	2	2836.38	1	2.957	0.412	647.5	3.56703	0.51025	155.06	96.624	n. def.	20170913_QEh1_LC1_CHC_SA_HLAIp_OD5P_DAC_4_R1.25014.25014.2	KSDLSKPLSY	KSDLSKPLSY	FALSE	ENST00000431422.1	ENSG00000236700	LINC01010
0D5P	lncRNA	HLA-I	2	2539.44	1	1.693	0.417	357	2.34008	0.44034	93.195	27.108	n. def.	20170913_QEh1_LC1_CHC_SA_HLAIp_OD5P_ctrl_1_R2.20480.20480.2	VTDQASHIY	VTDQASHIY	FALSE	ENST00000515608.5	ENSG00000249898	MCPH1-AS1
0D5P	lncRNA	HLA-I	1	2768.88	1	1.918	0.395	282.2	3.00218	0.02373	105.57	38.886	n. def.	20170913_QEh1_LC1_CHC_SA_HLAIp_OD5P_DAC_2_R1.24459.24459.1	KMEETTVTY	KMEETTVTY	FALSE	ENST00000433514.5	ENSG00000226869	LHFPL3-AS1
0D5P	lncRNA	HLA-I	2	3412.56	1	2.216	0.364	648.5	1.80134	0.2004	153.08	76.861	n. def.	20170913_QEh1_LC1_CHC_SA_HLAIp_OD5P_DAC_4_R1.30981.30981.2	ETDIEMETRY	ETDIEMETRY	FALSE	ENST00000522817.1	ENSG00000253738	OTUD6B-AS1
0D5P	lncRNA	HLA-I	2	1045.5	1	1.879	0.302	510.6	2.08302	-0.27671	119.68	74.345	n. def.	20170913_QEh1_LC1_CHC_SA_HLAIp_OD5P_DAc_3_R2.7656.7656.2	TFQKKTKEM	TFQKKTKEM	FALSE	ENST00000376334.3	ENSG00000215548	FRG1JP
0D5P	lncRNA	HLA-I	2	4274.64	1	2.692	0.475	898.4	4.60033	0.14728	160.56	89.06	n. def.	20170913_QEh1_LC1_CHC_SA_HLAIp_OD5P_DAC_1_R2.40579.40579.2	VSDEWENLKY	VSDEWENLKY	FALSE	ENST00000604992.1	ENSG00000270194	RP11-259K5.2
0D5P	lncRNA	HLA-I	1	2893.5	1	1.969	0.361	345.9	2.6517	0.37857	129.68	56.475	n. def.	20170913_QEh1_LC1_CHC_SA_HLAIp_OD5P_ctrl_4_R1.24421.24421.1	GSDFGGGGSY	GSDFGGGGSY	FALSE	ENST00000515379.1	ENSG00000220157	HNRNPA1P12
0D5P	lncRNA	HLA-I	2	1498.68	1	2	0.358	372.2	2.90658	-0.060154	143.28	65.61	n. def.	20170913_QEh1_LC1_CHC_SA_HLAIp_OD5P_DAC_4_R1.11608.11608.2	IQRKQTPNY	IQRKQTPNY	FALSE	ENST00000392097.4	ENSG00000213062	RP1-206D15.6
0D5P	lncRNA	HLA-I	2	2377.74	1	2.406	0.245	637.3	0.747147	-0.098101	128.12	25.607	n. def.	20170913_QEh1_LC1_CHC_SA_HLAIp_OD5P_ctrl_3_R1.19519.19519.2	SPRSPSPSL	SPRSPSPSL	FALSE	ENST00000592087.1	ENSG00000267309	CTD-2630F21.1
0D5P	lncRNA	HLA-I	2	1294.2	1	2.135	0.301	345.9	1.68403	-0.57377	143.91	66.161	n. def.	20170913_QEh1_LC1_CHC_SA_HLAIp_OD5P_DAC_1_R1.9782.9782.2	MTDRHAGTY	MTDRHAGTY	FALSE	ENST00000454268.1	ENSG00000227755	AP000344.4
0D5P	lncRNA	HLA-I	2	1310.58	1	2.459	0.467	826.6	4.4023	-0.70162	126.24	55.975	n. def.	20170913_QEh1_LC1_CHC_SA_HLAIp_OD5P_ctrl_4_R2.9550.9550.2	MTDRHAGTY	MTDRHAGTY	FALSE	ENST00000454268.1	ENSG00000227755	AP000344.4
0D5P	lncRNA	HLA-I	2	1495.98	1	2.097	0.176	413.5	0.260428	0.096425	85.676	8.6181	n. def.	20170913_QEh1_LC1_CHC_SA_HLAIp_OD5P_DAC_3_R1.11753.11753.2	APRGPAPSQ	APRGPAPSQ	FALSE	ENST00000562172.2	ENSG00000260577	RP11-615I2.2
0D5P	lncRNA	HLA-I	3	1072.44	1	2.354	0.224	394.5	1.27654	0.46428	87.895	19.879	n. def.	20170913_QEh1_LC1_CHC_SA_HLAIp_OD5P_ctrl_4_R1.7652.7652.3	TFQKKTKEM	TFQKKTKEM	FALSE	ENST00000376334.3	ENSG00000215548	FRG1JP
0D5P	lncRNA	HLA-I	3	1253.28	1	2.248	0.269	290.5	2.37675	0.47006	105.52	45.084	n. def.	20170913_QEh1_LC1_CHC_SA_HLAIp_OD5P_ctrl_4_R1.9099.9099.3	ALDKHQERY	ALDKHQERY	FALSE	ENST00000428044.5	ENSG00000225177	RP11-390P2.4
0D5P	lncRNA	HLA-I	2	2753.4	1	1.932	0.271	305.1	1.84466	0.15421	121.62	28.357	n. def.	20170913_QEh1_LC1_CHC_SA_HLAIp_OD5P_DAc_3_R2.24829.24829.2	KMEETTVTY	KMEETTVTY	FALSE	ENST00000433514.5	ENSG00000226869	LHFPL3-AS1
0D5P	lncRNA	HLA-I	2	2866.74	1	2.425	0.394	390.8	3.12033	-0.73587	90.827	47.176	n. def.	20170913_QEh1_LC1_CHC_SA_HLAIp_OD5P_ctrl_2_R2.24615.24615.2	KSDLSKPLSY	KSDLSKPLSY	FALSE	ENST00000431422.1	ENSG00000236700	LINC01010
0D5P	lncRNA	HLA-I	1	3042.36	1	1.597	0.285	152.4	1.81816	-0.018811	85.161	45.116	n. def.	20170913_QEh1_LC1_CHC_SA_HLAIp_OD5P_ctrl_4_R1.25930.25930.1	SYLRRHLDF	SYLRRHLDF	FALSE	ENST00000398963.8	ENSG00000177359	OVOS2
0D5P	lncRNA	HLA-I	2	2772.3	1	2.095	0.43	264	4.19654	-1.8177	138.66	61.601	n. def.	20170913_QEh1_LC1_CHC_SA_HLAIp_OD5P_ctrl_1_R2.22720.22720.2	YSETSLSNGGKY	YSETSLSNGGKY	FALSE	ENST00000530270.2	ENSG00000246067	RAB30-AS1
0D5P	lncRNA	HLA-I	2	2377.92	1	2.593	0.244	864.4	0.642065	-0.32426	149.82	33.566	n. def.	20170913_QEh1_LC1_CHC_SA_HLAIp_OD5P_ctrl_4_R2.19174.19174.2	SPRSPSPSL	SPRSPSPSL	FALSE	ENST00000592087.1	ENSG00000267309	CTD-2630F21.1
0D5P	lncRNA	HLA-I	2	2344.38	1	2.472	0.225	751.9	0.696804	0.44472	126.24	22.034	n. def.	20170913_QEh1_LC1_CHC_SA_HLAIp_OD5P_DAC_3_R1.20389.20389.2	SPRSPSPSL	SPRSPSPSL	FALSE	ENST00000592087.1	ENSG00000267309	CTD-2630F21.1
0D5P	lncRNA	HLA-I	1	2897.4	1	1.862	0.32	417.5	1.32975	1.2262	123.69	45.767	n. def.	20170913_QEh1_LC1_CHC_SA_HLAIp_OD5P_DAC_1_R2.26143.26143.1	GSDFGGGGSY	GSDFGGGGSY	FALSE	ENST00000515379.1	ENSG00000220157	HNRNPA1P12
0D5P	lncRNA	HLA-I	2	4886.28	1	2.014	0.209	436	1.02733	-0.71125	127.12	19.8	n. def.	20170913_QEh1_LC1_CHC_SA_HLAIp_OD5P_DAc_3_R2.46520.46520.2	KPIFLTQSL	KPIFLTQSL	FALSE	ENST00000562625.1	ENSG00000260036	RP11-178D12.2
0D5P	lncRNA	HLA-I	2	3321.48	1	1.826	0.387	347.7	2.13787	0.92092	72.23	32.228	n. def.	20170913_QEh1_LC1_CHC_SA_HLAIp_OD5P_DAc_3_R2.30944.30944.2	DVDIHKDLY	DVDIHKDLY	FALSE	ENST00000446382.2	ENSG00000230581	ACTG1P14
0D5P	lncRNA	HLA-I	2	3227.76	1	2.078	0.32	399.3	2.03668	0.82801	105.14	39.884	n. def.	20170913_QEh1_LC1_CHC_SA_HLAIp_OD5P_ctrl_3_R1.28316.28316.2	FLREQTPSY	FLREQTPSY	FALSE	ENST00000457955.5	ENSG00000228106	RP11-452F19.3
0D5P	lncRNA	HLA-I	2	1995.84	1	1.906	0.415	472	3.02136	-0.36134	108.24	39.323	n. def.	20170913_QEh1_LC1_CHC_SA_HLAIp_OD5P_ctrl_3_R1.15825.15825.2	GQTASSAHF	GQTASSAHF	FALSE	ENST00000602641.5	ENSG00000270090	RP11-529E10.7
0D5P	lncRNA	HLA-I	2	2765.22	1	1.837	0.357	303.8	1.95861	0.053175	121.62	13.961	n. def.	20170913_QEh1_LC1_CHC_SA_HLAIp_OD5P_DAC_2_R1.24422.24422.2	KMEETTVTY	KMEETTVTY	FALSE	ENST00000433514.5	ENSG00000226869	LHFPL3-AS1
0D5P	lncRNA	HLA-I	2	2428.86	1	2.18	0.431	432.4	5.17134	-0.19441	116.37	86.204	n. def.	20170913_QEh1_LC1_CHC_SA_HLAIp_OD5P_DAC_4_R1.20686.20686.2	RQVMKGINQGY	RQVMKGINQGY	FALSE	ENST00000417290.6	ENSG00000226869	LHFPL3-AS1
0D5P	lncRNA	HLA-I	2	4387.5	1	2.156	0.229	332.8	2.03621	-1.0072	98.299	56.19	n. def.	20170913_QEh1_LC1_CHC_SA_HLAIp_OD5P_DAC_3_R1.42016.42016.2	RQFLEPSGF	RQFLEPSGF	FALSE	ENST00000609975.1	ENSG00000272913	RP11-440D17.3
0D5P	lncRNA	HLA-I	1	2248.62	1	1.639	0.316	299.3	2.40561	0.057616	109.48	57.223	n. def.	20170913_QEh1_LC1_CHC_SA_HLAIp_OD5P_ctrl_3_R2.18280.18280.1	YTDEQNSSTTY	YTDEQNSSTTY	FALSE	ENST00000513804.1	ENSG00000251552	COQ10BP2
0D5P	lncRNA	HLA-I	1	2354.4	1	1.65	0.421	162.4	2.55284	-0.31751	82.452	43.661	1	20170913_QEh1_LC1_CHC_SA_HLAIp_OD5P_ctrl_4_R1.18968.18968.1	KM(Oxidation)EETTVTY	KMEETTVTY	FALSE	ENST00000433514.5	ENSG00000226869	LHFPL3-AS1
0D5P	lncRNA	HLA-I	2	4365.36	1	2.193	0.318	438.7	2.75203	1.2784	146.58	81.338	n. def.	20170913_QEh1_LC1_CHC_SA_HLAIp_OD5P_ctrl_1_R2.38031.38031.2	VSDEWENLKY	VSDEWENLKY	FALSE	ENST00000604992.1	ENSG00000270194	RP11-259K5.2
0D5P	lncRNA	HLA-I	2	1064.16	1	2.065	0.29	434	1.36957	-0.37069	99.815	36.335	n. def.	20170913_QEh1_LC1_CHC_SA_HLAIp_OD5P_ctrl_2_R2.7743.7743.2	TFQKKTKEM	TFQKKTKEM	FALSE	ENST00000376334.3	ENSG00000215548	FRG1JP
0D5P	lncRNA	HLA-I	3	660.78	1	2.02	0.29	416.1	1.63639	-0.4675	87.806	52.265	1	20170913_QEh1_LC1_CHC_SA_HLAIp_OD5P_ctrl_1_R2.4628.4628.3	TFQKKTKEM(Oxidation)	TFQKKTKEM	FALSE	ENST00000376334.3	ENSG00000215548	FRG1JP
0D5P	lncRNA	HLA-I	3	644.76	1	2.028	0.281	397.5	2.62893	-0.27894	84.817	52.294	1	20170913_QEh1_LC1_CHC_SA_HLAIp_OD5P_ctrl_3_R1.4433.4433.3	TFQKKTKEM(Oxidation)	TFQKKTKEM	FALSE	ENST00000376334.3	ENSG00000215548	FRG1JP
0D5P	lncRNA	HLA-I	3	723	1	2.317	0.382	256.7	2.43533	1.1742	88.177	60.095	n. def.	20170913_QEh1_LC1_CHC_SA_HLAIp_OD5P_ctrl_2_R2.5077.5077.3	KMIGQNHSH	KMIGQNHSH	FALSE	ENST00000506389.1	ENSG00000251571	DDX3P3
0D5P	lncRNA	HLA-I	3	2965.92	1	2.494	0.272	458	3.5986	-2.2724	98.523	63.166	1	20170913_QEh1_LC1_CHC_SA_HLAIp_OD5P_ctrl_4_R2.25153.25153.3	RVM(Oxidation)HAYHLF	RVMHAYHLF	FALSE	ENST00000425159.7	ENSG00000228782	CTD-2026D20.3
0D5P	lncRNA	HLA-I	3	1271.28	1	2.737	0.254	410.9	1.10791	1.6869	103.08	36.813	n. def.	20170913_QEh1_LC1_CHC_SA_HLAIp_OD5P_ctrl_4_R1.9238.9238.3	RPGPGTRKSL	RPGPGTRKSL	FALSE	ENST00000563812.1	ENSG00000253352	TUG1
0D5P	lncRNA	HLA-I	2	4092.96	1	1.904	0.232	379.4	0.920819	0.28173	82.305	52.12	n. def.	20170913_QEh1_LC1_CHC_SA_HLAIp_OD5P_ctrl_2_R2.37055.37055.2	APKLMVRPF	APKLMVRPF	FALSE	ENST00000514009.1	ENSG00000249779	RP11-447H19.3
0D5P	lncRNA	HLA-I	3	720	1	1.919	0.306	135.5	1.56703	0.2558	82.426	82.426	n. def.	20170913_QEh1_LC1_CHC_SA_HLAIp_OD5P_DAC_4_R2.4979.4979.3	KMIGQNHSH	KMIGQNHSH	FALSE	ENST00000506389.1	ENSG00000251571	DDX3P3
0D5P	lncRNA	HLA-I	2	2641.32	1	1.49	0.335	193.1	1.64782	n. def.	99.139	51.224	n. def.	20170913_QEh1_LC1_CHC_SA_HLAIp_OD5P_DAc_3_R2.23554.23554.2	VMKGINQGY	VMKGINQGY	FALSE	ENST00000416376.6	ENSG00000226869	LHFPL3-AS1
0D5P	lncRNA	HLA-I	2	4043.88	1	1.762	0.343	249.1	2.69897	-0.94787	119.27	54.237	n. def.	20170913_QEh1_LC1_CHC_SA_HLAIp_OD5P_ctrl_4_R2.35975.35975.2	IWNGKGHFSF	IWNGKGHFSF	FALSE	ENST00000558945.5	ENSG00000247556	OIP5-AS1
0D5P	lncRNA	HLA-I	1	2979.24	1	1.95	0.322	223.4	1.84466	0.061881	97.431	53.982	n. def.	20170913_QEh1_LC1_CHC_SA_HLAIp_OD5P_DAC_3_R1.27389.27389.1	SYLRRHLDF	SYLRRHLDF	FALSE	ENST00000398963.8	ENSG00000177359	OVOS2
0D5P	lncRNA	HLA-I	1	3232.2	1	1.574	0.335	125.5	1.6038	0.78239	93.162	48.768	n. def.	20170913_QEh1_LC1_CHC_SA_HLAIp_OD5P_DAC_1_R2.29758.29758.1	NPRNDGIAL	NPRNDGIAL	FALSE	ENST00000514109.1	ENSG00000248049	UBA6-AS1
0D5P	lncRNA	HLA-I	2	2508.54	1	1.732	0.25	251.2	1.43297	1.157	116.88	42.445	n. def.	20170913_QEh1_LC1_CHC_SA_HLAIp_OD5P_ctrl_3_R1.20850.20850.2	VTDQASHIY	VTDQASHIY	FALSE	ENST00000515608.5	ENSG00000249898	MCPH1-AS1
0D5P	lncRNA	HLA-I	2	4025.46	1	1.641	0.299	147.6	1.72354	0.28599	116.73	41.415	n. def.	20170913_QEh1_LC1_CHC_SA_HLAIp_OD5P_DAC_4_R1.37187.37187.2	IWNGKGHFSF	IWNGKGHFSF	FALSE	ENST00000558945.5	ENSG00000247556	OIP5-AS1
0D5P	lncRNA	HLA-I	2	4894.62	1	2.046	0.224	459.3	1.1945	-0.18518	133.12	8.2817	n. def.	20170913_QEh1_LC1_CHC_SA_HLAIp_OD5P_DAC_2_R2.45505.45505.2	KPIFLTQSL	KPIFLTQSL	FALSE	ENST00000562625.1	ENSG00000260036	RP11-178D12.2
0D5P	lncRNA	HLA-I	2	3215.88	1	1.833	0.318	502	0.91364	0.12027	118.5	31.173	n. def.	20170913_QEh1_LC1_CHC_SA_HLAIp_OD5P_ctrl_1_R2.27006.27006.2	TPNSLAKPL	TPNSLAKPL	FALSE	ENST00000411687.1	ENSG00000233247	GS1-257G1.1
0D5P	lncRNA	HLA-I	2	2829.54	1	2.579	0.365	284.2	2.66756	0.19928	140.16	74.94	n. def.	20170913_QEh1_LC1_CHC_SA_HLAIp_OD5P_DAc_3_R2.25709.25709.2	KSDLSKPLSY	KSDLSKPLSY	FALSE	ENST00000431422.1	ENSG00000236700	LINC01010
0D5P	lncRNA	HLA-I	2	2749.74	1	1.746	0.281	215.8	1.19723	-0.012768	121.62	27.212	n. def.	20170913_QEh1_LC1_CHC_SA_HLAIp_OD5P_DAC_3_R1.24808.24808.2	KMEETTVTY	KMEETTVTY	FALSE	ENST00000433514.5	ENSG00000226869	LHFPL3-AS1
0D5P	lncRNA	HLA-I	2	5105.16	1	1.256	0.325	162.3	0.995679	0.52614	111.04	70.35	n. def.	20170913_QEh1_LC1_CHC_SA_HLAIp_OD5P_ctrl_1_R1.44292.44292.2	EYNNIFHTF	EYNNIFHTF	FALSE	ENST00000545363.6	ENSG00000256594	RP11-705C15.2
0D5P	lncRNA	HLA-I	2	3378.96	1	1.716	0.279	275.5	1.46725	n. def.	80.438	35.746	n. def.	20170913_QEh1_LC1_CHC_SA_HLAIp_OD5P_ctrl_1_R1.28495.28495.2	DVDIHKDLY	DVDIHKDLY	FALSE	ENST00000446382.2	ENSG00000230581	ACTG1P14
0D5P	lncRNA	HLA-I	1	2769.6	1	2.158	0.418	439.1	3.55752	0.26174	105.57	36.653	n. def.	20170913_QEh1_LC1_CHC_SA_HLAIp_OD5P_DAC_1_R2.24757.24757.1	KMEETTVTY	KMEETTVTY	FALSE	ENST00000433514.5	ENSG00000226869	LHFPL3-AS1
0D5P	lncRNA	HLA-I	2	2506.26	1	1.85	0.317	285	1.59517	0.91949	113.89	40.85	n. def.	20170913_QEh1_LC1_CHC_SA_HLAIp_OD5P_ctrl_3_R2.20872.20872.2	VTDQASHIY	VTDQASHIY	FALSE	ENST00000515608.5	ENSG00000249898	MCPH1-AS1
0D5P	lncRNA	HLA-I	2	4324.26	1	1.653	0.287	254.9	0.628932	0.14832	89.752	26.605	n. def.	20170913_QEh1_LC1_CHC_SA_HLAIp_OD5P_DAC_2_R2.40458.40458.2	LPQETRIPL	LPQETRIPL	FALSE	ENST00000508179.1	ENSG00000250786	SNHG18
0D5P	lncRNA	HLA-I	3	1251.3	1	2.837	0.293	458.6	1.12321	0.24524	97.734	32.509	n. def.	20170913_QEh1_LC1_CHC_SA_HLAIp_OD5P_DAC_2_R2.9391.9391.3	RPGPGTRKSL	RPGPGTRKSL	FALSE	ENST00000563812.1	ENSG00000253352	TUG1
0D5P	lncRNA	HLA-I	2	2761.5	1	1.891	0.281	304.9	1.45967	-0.77367	121.62	27.212	n. def.	20170913_QEh1_LC1_CHC_SA_HLAIp_OD5P_DAC_2_R2.24436.24436.2	KMEETTVTY	KMEETTVTY	FALSE	ENST00000433514.5	ENSG00000226869	LHFPL3-AS1
0D5P	lncRNA	HLA-I	2	2498.52	1	1.955	0.377	289.6	1.9914	0.13262	111.82	51.028	n. def.	20170913_QEh1_LC1_CHC_SA_HLAIp_OD5P_DAC_1_R1.21749.21749.2	VTDQASHIY	VTDQASHIY	FALSE	ENST00000515608.5	ENSG00000249898	MCPH1-AS1
0D5P	lncRNA	HLA-I	2	4741.68	1	2.16	0.412	248.8	2.73755	-2.0179	111.01	56.85	n. def.	20170913_QEh1_LC1_CHC_SA_HLAIp_OD5P_DAC_1_R1.44465.44465.2	KQIYGLGSPF	KQIYGLGSPF	FALSE	ENST00000501079.5	ENSG00000247271	ZBED5-AS1
0D5P	lncRNA	HLA-I	2	2358.12	1	2.542	0.243	769.7	0.651695	0.2237	157.91	44.655	n. def.	20170913_QEh1_LC1_CHC_SA_HLAIp_OD5P_DAC_1_R2.20318.20318.2	SPRSPSPSL	SPRSPSPSL	FALSE	ENST00000592087.1	ENSG00000267309	CTD-2630F21.1
0D5P	lncRNA	HLA-I	2	2247.84	1	1.905	0.492	197.7	4.36051	-0.00018903	114.28	85.12	n. def.	20170913_QEh1_LC1_CHC_SA_HLAIp_OD5P_ctrl_4_R2.17920.17920.2	YTDEQNSSTTY	YTDEQNSSTTY	FALSE	ENST00000513804.1	ENSG00000251552	COQ10BP2
0D5P	lncRNA	HLA-I	2	4896.12	1	2.129	0.271	566	1.34294	-0.45556	127.12	9.1837	n. def.	20170913_QEh1_LC1_CHC_SA_HLAIp_OD5P_DAC_2_R1.45397.45397.2	KPIFLTQSL	KPIFLTQSL	FALSE	ENST00000562625.1	ENSG00000260036	RP11-178D12.2
0D5P	lncRNA	HLA-I	2	3519.66	1	2.081	0.179	697.8	1.27984	n. def.	107.56	25.178	n. def.	20170913_QEh1_LC1_CHC_SA_HLAIp_OD5P_ctrl_1_R2.29977.29977.2	APKSSSGFSL	APKSSSGFSL	FALSE	ENST00000457423.1	ENSG00000214535	RPS15AP1
0D5P	lncRNA	HLA-I	3	4073.82	1	2.102	0.325	412.3	2.08991	0.01571	78.334	48.08	n. def.	20170913_QEh1_LC1_CHC_SA_HLAIp_OD5P_ctrl_3_R2.37069.37069.3	APKLMVRPF	APKLMVRPF	FALSE	ENST00000514009.1	ENSG00000249779	RP11-447H19.3
0D5P	lncRNA	HLA-I	2	4324.62	1	2.467	0.433	576.3	3.95078	-0.76988	107.57	42.328	n. def.	20170913_QEh1_LC1_CHC_SA_HLAIp_OD5P_ctrl_3_R2.39554.39554.2	VSDEWENLKY	VSDEWENLKY	FALSE	ENST00000604992.1	ENSG00000270194	RP11-259K5.2
0D5P	lncRNA	HLA-I	2	1045.62	1	2.483	0.297	722.3	1.82974	-0.06655	144.77	67.996	n. def.	20170913_QEh1_LC1_CHC_SA_HLAIp_OD5P_DAC_3_R1.7649.7649.2	TFQKKTKEM	TFQKKTKEM	FALSE	ENST00000376334.3	ENSG00000215548	FRG1JP
0D5P	lncRNA	HLA-I	1	2763.36	1	2.095	0.443	424.5	3.8729	-0.81662	105.57	38.886	n. def.	20170913_QEh1_LC1_CHC_SA_HLAIp_OD5P_DAC_2_R2.24456.24456.1	KMEETTVTY	KMEETTVTY	FALSE	ENST00000433514.5	ENSG00000226869	LHFPL3-AS1
0D5P	lncRNA	HLA-I	2	1067.16	1	2.037	0.189	523.9	1.7122	-0.82933	116.52	49.718	n. def.	20170913_QEh1_LC1_CHC_SA_HLAIp_OD5P_DAC_4_R2.7761.7761.2	TFQKKTKEM	TFQKKTKEM	FALSE	ENST00000376334.3	ENSG00000215548	FRG1JP
0D5P	lncRNA	HLA-I	3	698.52	1	2.311	0.358	314.7	2.31247	0.42645	85.676	43.567	n. def.	20170913_QEh1_LC1_CHC_SA_HLAIp_OD5P_ctrl_4_R2.4805.4805.3	KMIGQNHSH	KMIGQNHSH	FALSE	ENST00000506389.1	ENSG00000251571	DDX3P3
0D5P	lncRNA	HLA-I	2	2896.56	1	1.953	0.213	541.6	0.823909	-0.0072863	90.709	26.142	n. def.	20170913_QEh1_LC1_CHC_SA_HLAIp_OD5P_DAC_4_R2.25520.25520.2	AAEPDRAVL	AAEPDRAVL	FALSE	ENST00000518481.1	ENSG00000253982	CTD-2336O2.1
0D5P	lncRNA	HLA-I	2	4875.66	1	1.991	0.23	400.4	1.2161	-0.84265	101.28	6.6217	n. def.	20170913_QEh1_LC1_CHC_SA_HLAIp_OD5P_DAC_3_R1.46406.46406.2	KPIFLTQSL	KPIFLTQSL	FALSE	ENST00000562625.1	ENSG00000260036	RP11-178D12.2
0D5P	lncRNA	HLA-I	2	2505.78	1	1.627	0.281	207	0.876148	0.57163	89.55	33.874	n. def.	20170913_QEh1_LC1_CHC_SA_HLAIp_OD5P_ctrl_4_R2.20450.20450.2	VTDQASHIY	VTDQASHIY	FALSE	ENST00000515608.5	ENSG00000249898	MCPH1-AS1
0D5P	lncRNA	HLA-I	1	2881.08	1	2.204	0.177	510.2	0.536107	-0.2549	157.21	28.724	n. def.	20170913_QEh1_LC1_CHC_SA_HLAIp_OD5P_ctrl_2_R2.24775.24775.1	SPSPASGTL	SPSPASGTL	FALSE	ENST00000462885.1	ENSG00000213442	RPL18AP3
0D5P	lncRNA	HLA-I	2	2516.1	1	1.88	0.354	332.3	1.68403	0.55426	104.75	27.9	n. def.	20170913_QEh1_LC1_CHC_SA_HLAIp_OD5P_ctrl_2_R1.20924.20924.2	VTDQASHIY	VTDQASHIY	FALSE	ENST00000515608.5	ENSG00000249898	MCPH1-AS1
0D5P	lncRNA	HLA-I	2	2354.94	1	1.673	0.228	347.8	1.01323	-0.21037	92.439	24.018	1	20170913_QEh1_LC1_CHC_SA_HLAIp_OD5P_ctrl_3_R1.19282.19282.2	KM(Oxidation)EETTVTY	KMEETTVTY	FALSE	ENST00000433514.5	ENSG00000226869	LHFPL3-AS1
0D5P	lncRNA	HLA-I	2	4411.2	1	2.176	0.243	337.8	2.32698	-1.2377	112.17	59.005	n. def.	20170913_QEh1_LC1_CHC_SA_HLAIp_OD5P_DAC_1_R1.41518.41518.2	RQFLEPSGF	RQFLEPSGF	FALSE	ENST00000609975.1	ENSG00000272913	RP11-440D17.3
0D5P	lncRNA	HLA-I	3	1238.16	1	3.1	0.27	458.2	1.5867	1.0228	89.827	40.526	n. def.	20170913_QEh1_LC1_CHC_SA_HLAIp_OD5P_DAc_3_R2.9333.9333.3	RPGPGTRKSL	RPGPGTRKSL	FALSE	ENST00000563812.1	ENSG00000253352	TUG1
0D5P	lncRNA	HLA-I	2	3405.78	1	2.096	0.379	417.1	1.74715	-0.20195	120.12	23.788	n. def.	20170913_QEh1_LC1_CHC_SA_HLAIp_OD5P_DAC_3_R1.31868.31868.2	ETDIEMETRY	ETDIEMETRY	FALSE	ENST00000522817.1	ENSG00000253738	OTUD6B-AS1
0D5P	lncRNA	HLA-I	2	831.96	1	1.694	0.313	191.3	1.48678	-0.19545	111.39	66.945	n. def.	20170913_QEh1_LC1_CHC_SA_HLAIp_OD5P_ctrl_1_R2.5840.5840.2	QTEKENSKY	QTEKENSKY	FALSE	ENST00000562245.5	ENSG00000261645	DISC1FP1
0D5P	lncRNA	HLA-I	3	1728.6	1	2.389	0.208	534.6	0.673664	-0.45493	105.2	38.896	n. def.	20170913_QEh1_LC1_CHC_SA_HLAIp_OD5P_ctrl_3_R2.13358.13358.3	RPPHPRPSL	RPPHPRPSL	FALSE	ENST00000614046.1	ENSG00000274712	RP11-147L13.15
0D5P	lncRNA	HLA-I	2	2145.78	1	1.905	0.364	378.7	2.70553	-0.10765	94.85	23.47	n. def.	20170913_QEh1_LC1_CHC_SA_HLAIp_OD5P_ctrl_3_R2.17265.17265.2	MQRGAQSSVNY	MQRGAQSSVNY	FALSE	ENST00000512906.1	ENSG00000242193	RP11-568K15.1
0D5P	lncRNA	HLA-I	3	3045.18	1	2.74	0.451	311.6	5.25649	-0.77863	93.345	62.456	n. def.	20170913_QEh1_LC1_CHC_SA_HLAIp_OD5P_DAc_3_R2.28004.28004.3	RQLDPDEKITY	RQLDPDEKITY	FALSE	ENST00000423648.1	ENSG00000214243	AC004980.10
0D5P	lncRNA	HLA-I	1	2899.38	1	2.129	0.46	752.3	3.12263	-0.1998	166.05	64.767	n. def.	20170913_QEh1_LC1_CHC_SA_HLAIp_OD5P_ctrl_3_R2.25014.25014.1	GSDFGGGGSY	GSDFGGGGSY	FALSE	ENST00000515379.1	ENSG00000220157	HNRNPA1P12
0D5P	lncRNA	HLA-I	1	4464.96	1	1.919	0.207	418.4	1.33255	-0.52261	116.73	9.0673	n. def.	20170913_QEh1_LC1_CHC_SA_HLAIp_OD5P_DAc_3_R2.42738.42738.1	LPSEPSQVL	LPSEPSQVL	FALSE	ENST00000483208.5	ENSG00000258461	RP11-164J13.1
0D5P	lncRNA	HLA-I	2	1789.44	1	1.901	0.376	201.4	2.37366	0.14272	146.69	78.47	n. def.	20170913_QEh1_LC1_CHC_SA_HLAIp_OD5P_ctrl_2_R2.14085.14085.2	ATEHDKNSTNIY	ATEHDKNSTNIY	FALSE	ENST00000630179.2	ENSG00000224699	LAMTOR5-AS1
0D5P	lncRNA	HLA-I	1	2825.88	1	2.13	0.431	415	3.86012	-1.0268	105.57	38.886	n. def.	20170913_QEh1_LC1_CHC_SA_HLAIp_OD5P_ctrl_1_R1.23169.23169.1	KMEETTVTY	KMEETTVTY	FALSE	ENST00000433514.5	ENSG00000226869	LHFPL3-AS1
0D5P	lncRNA	HLA-I	2	3414.84	1	1.885	0.357	329.5	1.58004	-0.1767	105.78	30.405	n. def.	20170913_QEh1_LC1_CHC_SA_HLAIp_OD5P_ctrl_4_R1.29636.29636.2	ETDIEMETRY	ETDIEMETRY	FALSE	ENST00000522817.1	ENSG00000253738	OTUD6B-AS1
0D5P	lncRNA	HLA-I	2	2095.98	1	1.717	0.316	193.1	2.34486	-0.59161	97.473	45.9	1	20170913_QEh1_LC1_CHC_SA_HLAIp_OD5P_DAC_2_R1.17436.17436.2	VM(Oxidation)KGINQGY	VMKGINQGY	FALSE	ENST00000416376.6	ENSG00000226869	LHFPL3-AS1
0D5P	lncRNA	HLA-I	2	2379.48	1	2.399	0.187	530.7	0.283997	-0.0075687	120.15	30.457	n. def.	20170913_QEh1_LC1_CHC_SA_HLAIp_OD5P_ctrl_2_R2.19627.19627.2	SPRSPSPSL	SPRSPSPSL	FALSE	ENST00000592087.1	ENSG00000267309	CTD-2630F21.1
0D5P	lncRNA	HLA-I	3	1254.48	1	2.092	0.282	200.9	2.00833	0.51567	108.98	48.541	n. def.	20170913_QEh1_LC1_CHC_SA_HLAIp_OD5P_ctrl_1_R1.9179.9179.3	ALDKHQERY	ALDKHQERY	FALSE	ENST00000428044.5	ENSG00000225177	RP11-390P2.4
0D5P	lncRNA	HLA-I	3	2994.72	1	2.201	0.3	265.4	1.22768	-0.61631	75.652	38.968	n. def.	20170913_QEh1_LC1_CHC_SA_HLAIp_OD5P_DAC_1_R2.27195.27195.3	SYLRRHLDF	SYLRRHLDF	FALSE	ENST00000398963.8	ENSG00000177359	OVOS2
0D5P	lncRNA	HLA-I	1	2759.82	1	2.109	0.395	395.2	3.61798	-0.17499	105.57	38.886	n. def.	20170913_QEh1_LC1_CHC_SA_HLAIp_OD5P_DAC_4_R1.24180.24180.1	KMEETTVTY	KMEETTVTY	FALSE	ENST00000433514.5	ENSG00000226869	LHFPL3-AS1
0D5P	lncRNA	HLA-I	2	1637.04	1	1.919	0.291	320.2	2.15677	0.66223	94.114	36.303	n. def.	20170913_QEh1_LC1_CHC_SA_HLAIp_OD5P_DAC_4_R2.12824.12824.2	GTEDGAAGRY	GTEDGAAGRY	FALSE	ENST00000500682.1	ENSG00000245648	RP11-277P12.20
0D5P	lncRNA	HLA-I	2	2243.76	1	1.783	0.317	185.4	2.81531	-0.29704	105.14	71.339	n. def.	20170913_QEh1_LC1_CHC_SA_HLAIp_OD5P_DAC_2_R1.18912.18912.2	YTDEQNSSTTY	YTDEQNSSTTY	FALSE	ENST00000513804.1	ENSG00000251552	COQ10BP2
0D5P	lncRNA	HLA-I	2	4326.66	1	2.512	0.404	550.1	4.49214	0.045426	151.44	86.195	n. def.	20170913_QEh1_LC1_CHC_SA_HLAIp_OD5P_DAC_1_R1.40734.40734.2	VSDEWENLKY	VSDEWENLKY	FALSE	ENST00000604992.1	ENSG00000270194	RP11-259K5.2
0D5P	lncRNA	HLA-I	2	2449.26	1	1.991	0.435	344.3	4.32606	-0.31511	83.313	62.366	n. def.	20170913_QEh1_LC1_CHC_SA_HLAIp_OD5P_ctrl_4_R2.19886.19886.2	RQVMKGINQGY	RQVMKGINQGY	FALSE	ENST00000417290.6	ENSG00000226869	LHFPL3-AS1
0D5P	lncRNA	HLA-I	3	3752.7	1	1.761	0.251	201.3	0.869666	-0.040397	87.308	24.485	n. def.	20170913_QEh1_LC1_CHC_SA_HLAIp_OD5P_ctrl_3_R2.33792.33792.3	VFLKFSRRF	VFLKFSRRF	FALSE	ENST00000554221.5	ENSG00000258791	LINC00520
0D5P	lncRNA	HLA-I	1	4457.28	1	1.807	0.318	455	1.12148	-0.099707	102.51	8.1065	n. def.	20170913_QEh1_LC1_CHC_SA_HLAIp_OD5P_DAC_3_R1.42663.42663.1	LPSEPSQVL	LPSEPSQVL	FALSE	ENST00000483208.5	ENSG00000258461	RP11-164J13.1
0D5P	lncRNA	HLA-I	1	2908.02	1	2.093	0.438	611.9	4.01592	-0.94852	130.64	63.468	n. def.	20170913_QEh1_LC1_CHC_SA_HLAIp_OD5P_ctrl_2_R1.24978.24978.1	GSDFGGGGSY	GSDFGGGGSY	FALSE	ENST00000515379.1	ENSG00000220157	HNRNPA1P12
0D5P	lncRNA	HLA-I	3	362.388	1	1.852	0.317	357.5	2.21538	0.35984	82.749	31.482	1	20170913_QEh1_LC1_CHC_SA_HLAIp_OD5P_DAC_2_R2.2523.2523.3	TFQKKTKEM(Oxidation)	TFQKKTKEM	FALSE	ENST00000376334.3	ENSG00000215548	FRG1JP
0D5P	lncRNA	HLA-I	2	1770.6	1	2.317	0.442	420.7	3.90658	-0.3501	106.2	56.159	n. def.	20170913_QEh1_LC1_CHC_SA_HLAIp_OD5P_DAC_4_R1.14238.14238.2	ATEHDKNSTNIY	ATEHDKNSTNIY	FALSE	ENST00000630179.2	ENSG00000224699	LAMTOR5-AS1
0D5P	lncRNA	HLA-I	2	4880.94	1	2.254	0.204	545.6	1.08991	-0.32535	107.9	18.6	n. def.	20170913_QEh1_LC1_CHC_SA_HLAIp_OD5P_DAC_4_R1.44888.44888.2	KPIFLTQSL	KPIFLTQSL	FALSE	ENST00000562625.1	ENSG00000260036	RP11-178D12.2
0D5P	lncRNA	HLA-I	2	4063.2	1	1.944	0.213	340.3	1.08249	-0.033748	85.265	50.441	n. def.	20170913_QEh1_LC1_CHC_SA_HLAIp_OD5P_ctrl_4_R1.36174.36174.2	APKLMVRPF	APKLMVRPF	FALSE	ENST00000514009.1	ENSG00000249779	RP11-447H19.3
0D5P	lncRNA	HLA-I	2	1789.74	1	1.825	0.256	277.8	0.55752	-0.97682	86.833	30.711	1	20170913_QEh1_LC1_CHC_SA_HLAIp_OD5P_ctrl_3_R1.13963.13963.2	KPQS(Phospho)LGKVL	KPQSLGKVL	FALSE	ENST00000518014.1	ENSG00000249669	MIR143HG
0D5P	lncRNA	HLA-I	2	2326.44	1	1.705	0.179	505.5	0.8041	1.1125	86.794	22.231	n. def.	20170913_QEh1_LC1_CHC_SA_HLAIp_OD5P_DAC_2_R2.19779.19779.2	RQVPEHLGP	RQVPEHLGP	FALSE	ENST00000505282.1	ENSG00000236562	RP11-396M11.1
0D5P	lncRNA	HLA-I	1	2779.74	1	2.158	0.393	417.6	3.4908	-0.68316	119.27	50.36	n. def.	20170913_QEh1_LC1_CHC_SA_HLAIp_OD5P_ctrl_3_R2.23748.23748.1	KMEETTVTY	KMEETTVTY	FALSE	ENST00000433514.5	ENSG00000226869	LHFPL3-AS1
0D5P	lncRNA	HLA-I	2	3469.08	1	2.245	0.359	653.7	1.82102	-0.47016	137.14	28.158	n. def.	20170913_QEh1_LC1_CHC_SA_HLAIp_OD5P_ctrl_1_R1.29361.29361.2	ETDIEMETRY	ETDIEMETRY	FALSE	ENST00000522817.1	ENSG00000253738	OTUD6B-AS1
0D5P	lncRNA	HLA-I	2	1065.96	1	2.079	0.254	582.1	1.5986	-0.024303	132.01	76.334	n. def.	20170913_QEh1_LC1_CHC_SA_HLAIp_OD5P_DAC_4_R1.7798.7798.2	TFQKKTKEM	TFQKKTKEM	FALSE	ENST00000376334.3	ENSG00000215548	FRG1JP
0D5P	lncRNA	HLA-I	1	3212.76	1	1.589	0.338	95.1	1.8962	0.39753	118.74	63.067	n. def.	20170913_QEh1_LC1_CHC_SA_HLAIp_OD5P_DAc_3_R2.29861.29861.1	NPRNDGIAL	NPRNDGIAL	FALSE	ENST00000514109.1	ENSG00000248049	UBA6-AS1
0D5P	lncRNA	HLA-I	3	1238.34	1	3.078	0.291	437.2	1.34582	0.23	94.465	39.095	n. def.	20170913_QEh1_LC1_CHC_SA_HLAIp_OD5P_DAC_3_R1.9334.9334.3	RPGPGTRKSL	RPGPGTRKSL	FALSE	ENST00000563812.1	ENSG00000253352	TUG1
0D5P	lncRNA	HLA-I	2	1984.26	1	1.893	0.404	443.4	2.25104	-0.53718	100.74	35.985	n. def.	20170913_QEh1_LC1_CHC_SA_HLAIp_OD5P_DAC_1_R2.16444.16444.2	GQTASSAHF	GQTASSAHF	FALSE	ENST00000602641.5	ENSG00000270090	RP11-529E10.7
0D5P	lncRNA	HLA-I	2	2100.3	1	2.568	0.454	754.6	4.54516	-1.0528	163.15	110.21	n. def.	20170913_QEh1_LC1_CHC_SA_HLAIp_OD5P_DAC_2_R1.17474.17474.2	MSDLQRKAGY	MSDLQRKAGY	FALSE	ENST00000508179.1	ENSG00000250786	SNHG18
0D5P	lncRNA	HLA-I	2	2243.52	1	1.868	0.458	200	2.64207	-0.34024	116.37	83.53	n. def.	20170913_QEh1_LC1_CHC_SA_HLAIp_OD5P_DAC_1_R2.19100.19100.2	YTDEQNSSTTY	YTDEQNSSTTY	FALSE	ENST00000513804.1	ENSG00000251552	COQ10BP2
0D5P	lncRNA	HLA-I	2	4311.48	1	1.699	0.314	304	0.978811	0.61772	95.741	22.952	n. def.	20170913_QEh1_LC1_CHC_SA_HLAIp_OD5P_DAc_3_R2.41285.41285.2	LPQETRIPL	LPQETRIPL	FALSE	ENST00000508179.1	ENSG00000250786	SNHG18
0D5P	lncRNA	HLA-I	3	3034.56	1	2.046	0.182	397.2	0.838632	-0.79416	84.738	33.392	n. def.	20170913_QEh1_LC1_CHC_SA_HLAIp_OD5P_ctrl_2_R1.26241.26241.3	SYLRRHLDF	SYLRRHLDF	FALSE	ENST00000398963.8	ENSG00000177359	OVOS2
0D5P	lncRNA	HLA-I	2	2766.72	1	1.831	0.332	307.1	1.45842	0.46761	106.04	11.635	n. def.	20170913_QEh1_LC1_CHC_SA_HLAIp_OD5P_DAC_1_R2.24725.24725.2	KMEETTVTY	KMEETTVTY	FALSE	ENST00000433514.5	ENSG00000226869	LHFPL3-AS1
0D5P	lncRNA	HLA-I	2	3422.1	1	2.182	0.348	542.6	1.86967	0.032398	125.16	31.512	n. def.	20170913_QEh1_LC1_CHC_SA_HLAIp_OD5P_DAC_1_R1.31570.31570.2	ETDIEMETRY	ETDIEMETRY	FALSE	ENST00000522817.1	ENSG00000253738	OTUD6B-AS1
0D5P	lncRNA	HLA-I	3	1248.36	1	2.898	0.234	368.1	1.14327	0.0071017	117.52	47.922	n. def.	20170913_QEh1_LC1_CHC_SA_HLAIp_OD5P_DAC_1_R1.9369.9369.3	RPGPGTRKSL	RPGPGTRKSL	FALSE	ENST00000563812.1	ENSG00000253352	TUG1
0D5P	lncRNA	HLA-I	2	2343.12	1	1.961	0.266	430.3	1.55909	0.42921	103.74	32.826	1	20170913_QEh1_LC1_CHC_SA_HLAIp_OD5P_DAC_2_R1.19937.19937.2	KM(Oxidation)EETTVTY	KMEETTVTY	FALSE	ENST00000433514.5	ENSG00000226869	LHFPL3-AS1
0D5P	lncRNA	HLA-I	2	4324.32	1	2.382	0.435	567.3	4.37779	0.094029	118.5	71.413	n. def.	20170913_QEh1_LC1_CHC_SA_HLAIp_OD5P_DAC_2_R1.40320.40320.2	VSDEWENLKY	VSDEWENLKY	FALSE	ENST00000604992.1	ENSG00000270194	RP11-259K5.2
0D5P	lncRNA	HLA-I	2	2479.56	1	2.017	0.385	345.2	2.13136	0.186	126.28	54.563	n. def.	20170913_QEh1_LC1_CHC_SA_HLAIp_OD5P_DAC_3_R1.21828.21828.2	VTDQASHIY	VTDQASHIY	FALSE	ENST00000515608.5	ENSG00000249898	MCPH1-AS1
0D5P	lncRNA	HLA-I	2	2346.66	1	2.434	0.173	497.9	0.315155	0.37407	128.38	35.221	n. def.	20170913_QEh1_LC1_CHC_SA_HLAIp_OD5P_DAc_3_R2.20381.20381.2	SPRSPSPSL	SPRSPSPSL	FALSE	ENST00000592087.1	ENSG00000267309	CTD-2630F21.1
0D5P	lncRNA	HLA-I	2	646.68	1	1.654	0.284	356.5	3.18046	-0.25701	106.42	44.461	1	20170913_QEh1_LC1_CHC_SA_HLAIp_OD5P_ctrl_4_R1.4427.4427.2	TFQKKTKEM(Oxidation)	TFQKKTKEM	FALSE	ENST00000376334.3	ENSG00000215548	FRG1JP
0D5P	lncRNA	HLA-I	2	2442.72	1	2.257	0.504	463.6	4.84771	0.2889	93.429	62.355	n. def.	20170913_QEh1_LC1_CHC_SA_HLAIp_OD5P_ctrl_4_R1.19846.19846.2	RQVMKGINQGY	RQVMKGINQGY	FALSE	ENST00000417290.6	ENSG00000226869	LHFPL3-AS1
0D5P	lncRNA	HLA-I	2	2268.84	1	1.77	0.468	189.1	3.10902	-0.05817	116.73	88.552	n. def.	20170913_QEh1_LC1_CHC_SA_HLAIp_OD5P_ctrl_1_R1.17846.17846.2	YTDEQNSSTTY	YTDEQNSSTTY	FALSE	ENST00000513804.1	ENSG00000251552	COQ10BP2
0D5P	lncRNA	HLA-I	3	4060.74	1	2.069	0.32	194.2	2.01502	-0.0019052	77.732	52.956	n. def.	20170913_QEh1_LC1_CHC_SA_HLAIp_OD5P_DAC_2_R1.37766.37766.3	APKLMVRPF	APKLMVRPF	FALSE	ENST00000514009.1	ENSG00000249779	RP11-447H19.3
0D5P	lncRNA	HLA-I	3	4045.2	1	2.106	0.337	284.3	1.83268	-0.45032	69.812	48.348	n. def.	20170913_QEh1_LC1_CHC_SA_HLAIp_OD5P_DAc_3_R2.38612.38612.3	APKLMVRPF	APKLMVRPF	FALSE	ENST00000514009.1	ENSG00000249779	RP11-447H19.3
0D5P	lncRNA	HLA-I	3	1253.76	1	2.202	0.214	232.5	1.55596	0.27308	96.331	46.291	n. def.	20170913_QEh1_LC1_CHC_SA_HLAIp_OD5P_ctrl_3_R1.9226.9226.3	ALDKHQERY	ALDKHQERY	FALSE	ENST00000428044.5	ENSG00000225177	RP11-390P2.4
0D5P	lncRNA	HLA-I	2	2483.7	1	1.916	0.343	297.5	1.81531	0.18309	120.92	47.598	n. def.	20170913_QEh1_LC1_CHC_SA_HLAIp_OD5P_DAc_3_R2.21832.21832.2	VTDQASHIY	VTDQASHIY	FALSE	ENST00000515608.5	ENSG00000249898	MCPH1-AS1
0D5P	lncRNA	HLA-I	2	3077.04	1	2.161	0.212	557.3	0.567031	0.12901	102	4.9083	n. def.	20170913_QEh1_LC1_CHC_SA_HLAIp_OD5P_DAC_4_R1.27478.27478.2	LGRKPAISL	LGRKPAISL	FALSE	ENST00000567491.1	ENSG00000259863	SH3RF3-AS1
0D5P	lncRNA	HLA-I	2	651.3	1	1.597	0.294	297.5	3.12901	-0.55491	87.639	38.222	1	20170913_QEh1_LC1_CHC_SA_HLAIp_OD5P_ctrl_2_R2.4565.4565.2	TFQKKTKEM(Oxidation)	TFQKKTKEM	FALSE	ENST00000376334.3	ENSG00000215548	FRG1JP
0D5P	lncRNA	HLA-I	2	1290.78	1	2.085	0.364	314.7	2.93554	-0.64517	107.69	37.426	n. def.	20170913_QEh1_LC1_CHC_SA_HLAIp_OD5P_DAC_2_R2.9745.9745.2	MTDRHAGTY	MTDRHAGTY	FALSE	ENST00000454268.1	ENSG00000227755	AP000344.4
0D5P	lncRNA	HLA-I	2	2439	1	2.269	0.503	529.6	5.31069	-0.26806	107.47	56.859	n. def.	20170913_QEh1_LC1_CHC_SA_HLAIp_OD5P_DAC_1_R1.21111.21111.2	RQVMKGINQGY	RQVMKGINQGY	FALSE	ENST00000417290.6	ENSG00000226869	LHFPL3-AS1
0D5P	lncRNA	HLA-I	2	1996.32	1	1.779	0.3	353.7	1.45967	0.20727	97.473	34.166	n. def.	20170913_QEh1_LC1_CHC_SA_HLAIp_OD5P_ctrl_2_R2.15937.15937.2	GQTASSAHF	GQTASSAHF	FALSE	ENST00000602641.5	ENSG00000270090	RP11-529E10.7
0D5P	lncRNA	HLA-I	2	2843.58	1	2.557	0.365	401	4.42946	-0.00073831	109.42	66.173	n. def.	20170913_QEh1_LC1_CHC_SA_HLAIp_OD5P_DAC_1_R2.25585.25585.2	KSDLSKPLSY	KSDLSKPLSY	FALSE	ENST00000431422.1	ENSG00000236700	LINC01010
0D5P	lncRNA	HLA-I	2	1745.58	1	2.353	0.316	973.7	1.95078	-0.47253	107.79	42.536	n. def.	20170913_QEh1_LC1_CHC_SA_HLAIp_OD5P_DAc_3_R2.14206.14206.2	SPREPAGGGQV	SPREPAGGGQV	FALSE	ENST00000562172.2	ENSG00000260577	RP11-615I2.2
0D5P	lncRNA	HLA-I	3	663.36	1	1.888	0.288	390	2.51856	-0.13831	99.815	55.497	1	20170913_QEh1_LC1_CHC_SA_HLAIp_OD5P_ctrl_3_R2.4575.4575.3	TFQKKTKEM(Oxidation)	TFQKKTKEM	FALSE	ENST00000376334.3	ENSG00000215548	FRG1JP
0D5P	lncRNA	HLA-I	2	5073.72	1	1.447	0.36	195.7	2.56067	-0.83917	107.32	61.599	n. def.	20170913_QEh1_LC1_CHC_SA_HLAIp_OD5P_ctrl_2_R1.45709.45709.2	EYNNIFHTF	EYNNIFHTF	FALSE	ENST00000545363.6	ENSG00000256594	RP11-705C15.2
0D5P	lncRNA	HLA-I	1	3423.48	1	2.844	0.122	847.8	4.07263	3.1575	161.79	62.651	n. def.	20170913_QEh1_LC1_CHC_SA_HLAIp_OD5P_DAc_3_R2.32036.32036.1	APKSSSGFSL	APKSSSGFSL	FALSE	ENST00000457423.1	ENSG00000214535	RPS15AP1
0D5P	lncRNA	HLA-I	2	2806.38	1	2.036	0.332	380.4	1.8729	0.65007	99.802	24.693	1	20170913_QEh1_LC1_CHC_SA_HLAIp_OD5P_DAc_3_R2.25449.25449.2	ETDIEM(Oxidation)ETRY	ETDIEMETRY	FALSE	ENST00000522817.1	ENSG00000253738	OTUD6B-AS1
0D5P	lncRNA	HLA-I	2	2103.48	1	2.611	0.459	853.3	4.47366	-0.45661	146.23	94.377	n. def.	20170913_QEh1_LC1_CHC_SA_HLAIp_OD5P_DAC_1_R1.17616.17616.2	MSDLQRKAGY	MSDLQRKAGY	FALSE	ENST00000508179.1	ENSG00000250786	SNHG18
0D5P	lncRNA	HLA-I	2	1999.2	1	1.923	0.409	479	2.39577	0.041409	100.74	35.985	n. def.	20170913_QEh1_LC1_CHC_SA_HLAIp_OD5P_ctrl_2_R1.15928.15928.2	GQTASSAHF	GQTASSAHF	FALSE	ENST00000602641.5	ENSG00000270090	RP11-529E10.7
0D5P	lncRNA	HLA-I	2	1994.1	1	1.903	0.405	465.7	3.27654	0.12207	100.74	35.985	n. def.	20170913_QEh1_LC1_CHC_SA_HLAIp_OD5P_ctrl_4_R2.15557.15557.2	GQTASSAHF	GQTASSAHF	FALSE	ENST00000602641.5	ENSG00000270090	RP11-529E10.7
0D5P	lncRNA	HLA-I	2	4401.42	1	2.133	0.22	345.3	2.19246	-1.0948	101.28	56.203	n. def.	20170913_QEh1_LC1_CHC_SA_HLAIp_OD5P_ctrl_4_R1.39369.39369.2	RQFLEPSGF	RQFLEPSGF	FALSE	ENST00000609975.1	ENSG00000272913	RP11-440D17.3
0D5P	lncRNA	HLA-I	2	4075.86	1	1.998	0.263	478	1.16749	0.35058	84.097	44.435	n. def.	20170913_QEh1_LC1_CHC_SA_HLAIp_OD5P_ctrl_3_R2.37092.37092.2	APKLMVRPF	APKLMVRPF	FALSE	ENST00000514009.1	ENSG00000249779	RP11-447H19.3
0D5P	lncRNA	HLA-I	2	1781.46	1	2.35	0.472	423.9	3.28651	0.12249	134.84	76.411	n. def.	20170913_QEh1_LC1_CHC_SA_HLAIp_OD5P_DAC_2_R2.14407.14407.2	ATEHDKNSTNIY	ATEHDKNSTNIY	FALSE	ENST00000630179.2	ENSG00000224699	LAMTOR5-AS1
0D5P	lncRNA	HLA-I	2	1968.6	1	1.727	0.322	324.3	1.69465	-0.41322	114.19	38.151	n. def.	20170913_QEh1_LC1_CHC_SA_HLAIp_OD5P_DAC_3_R1.16438.16438.2	GQTASSAHF	GQTASSAHF	FALSE	ENST00000602641.5	ENSG00000270090	RP11-529E10.7
0D5P	lncRNA	HLA-I	1	3253.8	1	1.56	0.332	73.1	1.96658	0.40225	114.5	57.217	n. def.	20170913_QEh1_LC1_CHC_SA_HLAIp_OD5P_ctrl_3_R1.28610.28610.1	NPRNDGIAL	NPRNDGIAL	FALSE	ENST00000514109.1	ENSG00000248049	UBA6-AS1
0D5P	lncRNA	HLA-I	2	1054.86	1	1.922	0.255	514.8	2.23582	-0.29906	119.68	65.131	n. def.	20170913_QEh1_LC1_CHC_SA_HLAIp_OD5P_DAC_1_R1.7710.7710.2	TFQKKTKEM	TFQKKTKEM	FALSE	ENST00000376334.3	ENSG00000215548	FRG1JP
0D5P	lncRNA	HLA-I	2	4032.54	1	1.908	0.319	181.7	2.25337	-0.63002	114.89	49.642	n. def.	20170913_QEh1_LC1_CHC_SA_HLAIp_OD5P_ctrl_4_R1.35873.35873.2	IWNGKGHFSF	IWNGKGHFSF	FALSE	ENST00000558945.5	ENSG00000247556	OIP5-AS1
0D5P	lncRNA	HLA-I	3	1247.1	1	3.26	0.3	555.1	1.81531	0.13799	129.82	58.439	n. def.	20170913_QEh1_LC1_CHC_SA_HLAIp_OD5P_DAC_1_R2.9362.9362.3	RPGPGTRKSL	RPGPGTRKSL	FALSE	ENST00000563812.1	ENSG00000253352	TUG1
0D5P	lncRNA	HLA-I	1	2882.04	1	1.988	0.373	501.4	2.70553	0.82304	192.31	98.195	n. def.	20170913_QEh1_LC1_CHC_SA_HLAIp_OD5P_DAc_3_R2.26263.26263.1	GSDFGGGGSY	GSDFGGGGSY	FALSE	ENST00000515379.1	ENSG00000220157	HNRNPA1P12
0D5P	lncRNA	HLA-I	3	1236.06	1	2.146	0.22	252	1.65561	0.72971	71.451	40.029	n. def.	20170913_QEh1_LC1_CHC_SA_HLAIp_OD5P_DAC_1_R2.9260.9260.3	ALDKHQERY	ALDKHQERY	FALSE	ENST00000428044.5	ENSG00000225177	RP11-390P2.4
0D5P	lncRNA	HLA-I	2	4395.78	1	2.088	0.262	253	1.86967	-0.88297	143.85	81.195	n. def.	20170913_QEh1_LC1_CHC_SA_HLAIp_OD5P_DAc_3_R2.42087.42087.2	RQFLEPSGF	RQFLEPSGF	FALSE	ENST00000609975.1	ENSG00000272913	RP11-440D17.3
0D5P	lncRNA	HLA-I	2	3456.78	1	2.104	0.209	583.4	0.79588	1.397	114.19	31.47	n. def.	20170913_QEh1_LC1_CHC_SA_HLAIp_OD5P_ctrl_3_R1.30630.30630.2	APKSSSGFSL	APKSSSGFSL	FALSE	ENST00000457423.1	ENSG00000214535	RPS15AP1
0D5P	lncRNA	HLA-I	3	646.92	1	2.028	0.303	388.3	1.56543	-0.47984	93.096	43.795	1	20170913_QEh1_LC1_CHC_SA_HLAIp_OD5P_ctrl_1_R1.4544.4544.3	TFQKKTKEM(Oxidation)	TFQKKTKEM	FALSE	ENST00000376334.3	ENSG00000215548	FRG1JP
0D5P	lncRNA	HLA-I	3	4398	1	2.142	0.318	287.4	0.954677	-0.22018	94.302	41.586	n. def.	20170913_QEh1_LC1_CHC_SA_HLAIp_OD5P_DAC_2_R2.41152.41152.3	MYILQVKKF	MYILQVKKF	FALSE	ENST00000517509.5	ENSG00000170919	TPT1-AS1
0D5P	lncRNA	HLA-I	2	4358.88	1	2.069	0.218	336.8	1.82391	-1.1228	111.82	58.649	n. def.	20170913_QEh1_LC1_CHC_SA_HLAIp_OD5P_DAC_1_R2.41369.41369.2	RQFLEPSGF	RQFLEPSGF	FALSE	ENST00000609975.1	ENSG00000272913	RP11-440D17.3
0D5P	lncRNA	HLA-I	2	5358.84	1	1.907	0.343	179	2.82102	-0.60848	123.86	72.794	n. def.	20170913_QEh1_LC1_CHC_SA_HLAIp_OD5P_ctrl_4_R2.47393.47393.2	FSDFQTQVLSNY	FSDFQTQVLSNY	FALSE	ENST00000509497.1	ENSG00000249806	RP11-223C24.1
0D5P	lncRNA	HLA-I	3	4406.1	1	2.206	0.343	249.1	1.32057	-0.48343	94.302	43.696	n. def.	20170913_QEh1_LC1_CHC_SA_HLAIp_OD5P_DAC_1_R1.41474.41474.3	MYILQVKKF	MYILQVKKF	FALSE	ENST00000517509.5	ENSG00000170919	TPT1-AS1
0D5P	lncRNA	HLA-I	2	2494.44	1	1.841	0.309	308.7	1.70553	0.33999	89.296	39.937	n. def.	20170913_QEh1_LC1_CHC_SA_HLAIp_OD5P_DAC_1_R2.21766.21766.2	VTDQASHIY	VTDQASHIY	FALSE	ENST00000515608.5	ENSG00000249898	MCPH1-AS1
0D5P	lncRNA	HLA-I	2	4337.16	1	2.571	0.421	757	4.63264	0.013723	134.48	47.646	n. def.	20170913_QEh1_LC1_CHC_SA_HLAIp_OD5P_ctrl_2_R2.39421.39421.2	VSDEWENLKY	VSDEWENLKY	FALSE	ENST00000604992.1	ENSG00000270194	RP11-259K5.2
0D5P	lncRNA	HLA-I	2	2253.3	1	1.587	0.399	154.5	2.81248	0.49043	116.73	83.885	n. def.	20170913_QEh1_LC1_CHC_SA_HLAIp_OD5P_ctrl_2_R1.18321.18321.2	YTDEQNSSTTY	YTDEQNSSTTY	FALSE	ENST00000513804.1	ENSG00000251552	COQ10BP2
0D5P	lncRNA	HLA-I	3	3066	1	2.044	0.279	197.4	0.90309	-0.38531	80.755	50.192	n. def.	20170913_QEh1_LC1_CHC_SA_HLAIp_OD5P_DAC_4_R2.27243.27243.3	SYLRRHLDF	SYLRRHLDF	FALSE	ENST00000398963.8	ENSG00000177359	OVOS2
0D5P	lncRNA	HLA-I	2	5036.04	1	1.437	0.376	210.6	2.77728	-0.6848	94.662	59.855	n. def.	20170913_QEh1_LC1_CHC_SA_HLAIp_OD5P_DAC_4_R1.46101.46101.2	EYNNIFHTF	EYNNIFHTF	FALSE	ENST00000545363.6	ENSG00000256594	RP11-705C15.2
0D5P	lncRNA	HLA-I	2	2654.16	1	1.455	0.376	207.3	1.74958	n. def.	82.386	38.571	n. def.	20170913_QEh1_LC1_CHC_SA_HLAIp_OD5P_DAC_1_R2.23472.23472.2	VMKGINQGY	VMKGINQGY	FALSE	ENST00000416376.6	ENSG00000226869	LHFPL3-AS1
0D5P	lncRNA	HLA-I	3	1237.32	1	2.196	0.286	281.2	2.5544	-0.052491	82.287	49.957	n. def.	20170913_QEh1_LC1_CHC_SA_HLAIp_OD5P_DAC_1_R1.9270.9270.3	ALDKHQERY	ALDKHQERY	FALSE	ENST00000428044.5	ENSG00000225177	RP11-390P2.4
0D5P	lncRNA	HLA-I	2	2354.64	1	2.582	0.233	813	0.688246	0.48987	140.35	35.916	n. def.	20170913_QEh1_LC1_CHC_SA_HLAIp_OD5P_DAC_4_R1.19924.19924.2	SPRSPSPSL	SPRSPSPSL	FALSE	ENST00000592087.1	ENSG00000267309	CTD-2630F21.1
0D5P	lncRNA	HLA-I	1	3005.88	1	1.604	0.336	187.9	1.48945	-0.33207	85.161	39.481	n. def.	20170913_QEh1_LC1_CHC_SA_HLAIp_OD5P_DAc_3_R2.27631.27631.1	SYLRRHLDF	SYLRRHLDF	FALSE	ENST00000398963.8	ENSG00000177359	OVOS2
0D5P	lncRNA	HLA-I	1	2884.14	1	1.879	0.335	450.6	2.5157	-0.191	161.6	90.463	n. def.	20170913_QEh1_LC1_CHC_SA_HLAIp_OD5P_DAC_4_R1.25514.25514.1	GSDFGGGGSY	GSDFGGGGSY	FALSE	ENST00000515379.1	ENSG00000220157	HNRNPA1P12
0D5P	lncRNA	HLA-I	1	2784.42	1	2.052	0.416	412.3	3.59007	-1.1006	92.439	25.757	n. def.	20170913_QEh1_LC1_CHC_SA_HLAIp_OD5P_ctrl_3_R1.23743.23743.1	KMEETTVTY	KMEETTVTY	FALSE	ENST00000433514.5	ENSG00000226869	LHFPL3-AS1
0D5P	lncRNA	HLA-I	1	2756.64	1	1.844	0.396	331.6	2.95078	0.32911	106.04	37.62	n. def.	20170913_QEh1_LC1_CHC_SA_HLAIp_OD5P_DAc_3_R2.24877.24877.1	KMEETTVTY	KMEETTVTY	FALSE	ENST00000433514.5	ENSG00000226869	LHFPL3-AS1
0D5P	lncRNA	HLA-I	1	2752.62	1	2.026	0.396	403.9	3.33068	0.066259	105.57	38.886	n. def.	20170913_QEh1_LC1_CHC_SA_HLAIp_OD5P_DAC_3_R1.24848.24848.1	KMEETTVTY	KMEETTVTY	FALSE	ENST00000433514.5	ENSG00000226869	LHFPL3-AS1
0D5P	lncRNA	HLA-I	2	4045.38	1	2.056	0.277	489.5	1.8962	-0.6456	87.754	52.261	n. def.	20170913_QEh1_LC1_CHC_SA_HLAIp_OD5P_DAc_3_R2.38617.38617.2	APKLMVRPF	APKLMVRPF	FALSE	ENST00000514009.1	ENSG00000249779	RP11-447H19.3
0D5P	lncRNA	HLA-I	2	2909.22	1	2.722	0.365	562.1	3.098	0.99607	112.36	65.17	n. def.	20170913_QEh1_LC1_CHC_SA_HLAIp_OD5P_ctrl_1_R1.23983.23983.2	KSDLSKPLSY	KSDLSKPLSY	FALSE	ENST00000431422.1	ENSG00000236700	LINC01010
0D5P	lncRNA	HLA-I	2	4451.4	1	2.005	0.266	409	1.4437	-0.89447	99.139	41.28	n. def.	20170913_QEh1_LC1_CHC_SA_HLAIp_OD5P_ctrl_1_R1.38657.38657.2	QTELSQLLK	QTELSQLLK	FALSE	ENST00000414577.1	ENSG00000236813	BTF3P8
0D5P	lncRNA	HLA-I	3	2844.36	1	2.082	0.415	148.5	2.3536	0.52154	75.652	46.944	n. def.	20170913_QEh1_LC1_CHC_SA_HLAIp_OD5P_DAC_4_R2.24979.24979.3	KSDLSKPLSY	KSDLSKPLSY	FALSE	ENST00000431422.1	ENSG00000236700	LINC01010
0D5P	lncRNA	HLA-I	2	2543.94	1	1.916	0.385	308.1	2.27984	-0.030114	108.09	44.94	n. def.	20170913_QEh1_LC1_CHC_SA_HLAIp_OD5P_ctrl_1_R1.20448.20448.2	VTDQASHIY	VTDQASHIY	FALSE	ENST00000515608.5	ENSG00000249898	MCPH1-AS1
0D5P	lncRNA	HLA-I	2	1645.56	1	2.066	0.355	502.9	2.63451	1.1899	96.492	21.181	n. def.	20170913_QEh1_LC1_CHC_SA_HLAIp_OD5P_DAC_1_R2.13100.13100.2	GTEDGAAGRY	GTEDGAAGRY	FALSE	ENST00000500682.1	ENSG00000245648	RP11-277P12.20
0D5P	lncRNA	HLA-I	2	2154.18	1	2.163	0.273	316.2	1.64782	-0.43149	103.26	19.012	n. def.	20170913_QEh1_LC1_CHC_SA_HLAIp_OD5P_DAC_4_R2.17795.17795.2	APRGSDAGGTASL	APRGSDAGGTASL	FALSE	ENST00000461019.5	ENSG00000204934	ATP6V0E2-AS1
0D5P	lncRNA	HLA-I	1	3021.12	1	1.654	0.281	153.4	1.61798	-0.018811	82.75	37.07	n. def.	20170913_QEh1_LC1_CHC_SA_HLAIp_OD5P_ctrl_4_R1.25729.25729.1	SYLRRHLDF	SYLRRHLDF	FALSE	ENST00000398963.8	ENSG00000177359	OVOS2
0D5P	lncRNA	HLA-I	2	1761	1	2.309	0.275	736.7	2.20482	-0.75735	90.108	24.856	n. def.	20170913_QEh1_LC1_CHC_SA_HLAIp_OD5P_ctrl_2_R1.13783.13783.2	SPREPAGGGQV	SPREPAGGGQV	FALSE	ENST00000562172.2	ENSG00000260577	RP11-615I2.2
0D5P	lncRNA	HLA-I	2	2757.24	1	1.938	0.344	389.3	1.81816	-0.15625	119.27	11.616	n. def.	20170913_QEh1_LC1_CHC_SA_HLAIp_OD5P_DAC_4_R1.24149.24149.2	KMEETTVTY	KMEETTVTY	FALSE	ENST00000433514.5	ENSG00000226869	LHFPL3-AS1
0D5P	lncRNA	HLA-I	2	647.76	1	1.405	0.304	222.9	3.11577	-0.32805	91.318	30.728	1	20170913_QEh1_LC1_CHC_SA_HLAIp_OD5P_ctrl_1_R2.4538.4538.2	TFQKKTKEM(Oxidation)	TFQKKTKEM	FALSE	ENST00000376334.3	ENSG00000215548	FRG1JP
0D5P	lncRNA	HLA-I	2	2487.06	1	2.034	0.311	305.5	2.04479	0.49515	113.89	54.972	n. def.	20170913_QEh1_LC1_CHC_SA_HLAIp_OD5P_DAC_4_R1.21287.21287.2	VTDQASHIY	VTDQASHIY	FALSE	ENST00000515608.5	ENSG00000249898	MCPH1-AS1
0D5P	lncRNA	HLA-I	2	2766.72	1	1.985	0.3	386.4	2.08566	-0.27018	119.27	11.616	n. def.	20170913_QEh1_LC1_CHC_SA_HLAIp_OD5P_DAC_4_R2.24122.24122.2	KMEETTVTY	KMEETTVTY	FALSE	ENST00000433514.5	ENSG00000226869	LHFPL3-AS1
0D5P	lncRNA	HLA-I	1	2869.92	1	1.948	0.208	380.3	0.320572	0.56067	151.29	12.444	n. def.	20170913_QEh1_LC1_CHC_SA_HLAIp_OD5P_ctrl_4_R2.24204.24204.1	SPSPASGTL	SPSPASGTL	FALSE	ENST00000462885.1	ENSG00000213442	RPL18AP3
0D5P	lncRNA	HLA-I	1	2791.32	1	2.088	0.436	424	3.61261	-0.55913	119.27	52.593	n. def.	20170913_QEh1_LC1_CHC_SA_HLAIp_OD5P_ctrl_2_R1.23767.23767.1	KMEETTVTY	KMEETTVTY	FALSE	ENST00000433514.5	ENSG00000226869	LHFPL3-AS1
0D5P	lncRNA	HLA-I	1	2984.52	1	1.681	0.373	149.9	1.82974	-0.33207	85.666	45.599	n. def.	20170913_QEh1_LC1_CHC_SA_HLAIp_OD5P_DAc_3_R2.27410.27410.1	SYLRRHLDF	SYLRRHLDF	FALSE	ENST00000398963.8	ENSG00000177359	OVOS2
0D5P	lncRNA	HLA-I	2	2424.6	1	2.38	0.515	518.3	5.32331	0.30343	113.7	74.55	n. def.	20170913_QEh1_LC1_CHC_SA_HLAIp_OD5P_DAc_3_R2.21208.21208.2	RQVMKGINQGY	RQVMKGINQGY	FALSE	ENST00000417290.6	ENSG00000226869	LHFPL3-AS1
0D5P	lncRNA	HLA-I	3	669	1	1.885	0.354	163	2.02549	0.94017	88.37	35.203	n. def.	20170913_QEh1_LC1_CHC_SA_HLAIp_OD5P_DAC_1_R2.4643.4643.3	KMIGQNHSH	KMIGQNHSH	FALSE	ENST00000506389.1	ENSG00000251571	DDX3P3
0D5P	lncRNA	HLA-I	2	1064.52	1	1.948	0.234	373.9	1.54363	0.33695	132.01	71.25	n. def.	20170913_QEh1_LC1_CHC_SA_HLAIp_OD5P_ctrl_3_R1.7701.7701.2	TFQKKTKEM	TFQKKTKEM	FALSE	ENST00000376334.3	ENSG00000215548	FRG1JP
0D5P	lncRNA	HLA-I	2	2450.7	1	2.292	0.49	422.6	5.41454	-0.39514	95.815	64.742	n. def.	20170913_QEh1_LC1_CHC_SA_HLAIp_OD5P_ctrl_3_R1.20261.20261.2	RQVMKGINQGY	RQVMKGINQGY	FALSE	ENST00000417290.6	ENSG00000226869	LHFPL3-AS1
0D5P	lncRNA	HLA-I	2	1069.5	1	2.092	0.258	531.6	1.45967	-0.3004	132.01	63.095	n. def.	20170913_QEh1_LC1_CHC_SA_HLAIp_OD5P_ctrl_3_R2.7716.7716.2	TFQKKTKEM	TFQKKTKEM	FALSE	ENST00000376334.3	ENSG00000215548	FRG1JP
0D5P	lncRNA	HLA-I	2	2843.4	1	2.54	0.386	479.7	3.84164	0.45254	88.681	55.84	n. def.	20170913_QEh1_LC1_CHC_SA_HLAIp_OD5P_DAC_4_R2.24969.24969.2	KSDLSKPLSY	KSDLSKPLSY	FALSE	ENST00000431422.1	ENSG00000236700	LINC01010
0D5P	lncRNA	HLA-I	2	4058.16	1	1.749	0.383	183.8	2.4828	-0.16677	103.74	28.428	n. def.	20170913_QEh1_LC1_CHC_SA_HLAIp_OD5P_ctrl_2_R2.36712.36712.2	IWNGKGHFSF	IWNGKGHFSF	FALSE	ENST00000558945.5	ENSG00000247556	OIP5-AS1
0D5P	lncRNA	HLA-I	2	1971.78	1	1.888	0.385	455.3	2.43652	-0.48107	124.89	40.644	n. def.	20170913_QEh1_LC1_CHC_SA_HLAIp_OD5P_DAc_3_R2.16455.16455.2	GQTASSAHF	GQTASSAHF	FALSE	ENST00000602641.5	ENSG00000270090	RP11-529E10.7
0D5P	lncRNA	HLA-I	2	3416.34	1	2.182	0.342	632.2	1.83863	-0.36561	138.06	44.414	n. def.	20170913_QEh1_LC1_CHC_SA_HLAIp_OD5P_DAC_4_R2.30896.30896.2	ETDIEMETRY	ETDIEMETRY	FALSE	ENST00000522817.1	ENSG00000253738	OTUD6B-AS1
0D5P	lncRNA	HLA-I	2	4902.6	1	2.061	0.236	531.1	1.20343	-0.39483	113.89	11.17	n. def.	20170913_QEh1_LC1_CHC_SA_HLAIp_OD5P_DAC_1_R1.45804.45804.2	KPIFLTQSL	KPIFLTQSL	FALSE	ENST00000562625.1	ENSG00000260036	RP11-178D12.2
0D5P	lncRNA	HLA-I	2	2431.62	1	2.119	0.422	424.4	4.98297	0.4626	174.52	108.45	n. def.	20170913_QEh1_LC1_CHC_SA_HLAIp_OD5P_DAC_2_R2.20904.20904.2	RQVMKGINQGY	RQVMKGINQGY	FALSE	ENST00000417290.6	ENSG00000226869	LHFPL3-AS1
0D5P	lncRNA	HLA-I	2	4419.6	1	2.236	0.202	321.2	1.40894	-1.3034	132.57	67.315	n. def.	20170913_QEh1_LC1_CHC_SA_HLAIp_OD5P_ctrl_3_R1.40374.40374.2	RQFLEPSGF	RQFLEPSGF	FALSE	ENST00000609975.1	ENSG00000272913	RP11-440D17.3
0D5P	lncRNA	HLA-I	2	1992.9	1	1.942	0.408	476.6	2.24109	-0.20126	97.068	36.308	n. def.	20170913_QEh1_LC1_CHC_SA_HLAIp_OD5P_ctrl_4_R1.15563.15563.2	GQTASSAHF	GQTASSAHF	FALSE	ENST00000602641.5	ENSG00000270090	RP11-529E10.7
0D5P	lncRNA	HLA-I	2	1803.9	1	2.052	0.377	341.1	2.67162	-1.1621	114.5	49.191	n. def.	20170913_QEh1_LC1_CHC_SA_HLAIp_OD5P_ctrl_4_R2.13843.13843.2	ATEHDKNSTNIY	ATEHDKNSTNIY	FALSE	ENST00000630179.2	ENSG00000224699	LAMTOR5-AS1
0D5P	lncRNA	HLA-I	2	2857.8	1	2.447	0.324	399.4	2.42713	0.55212	103.7	45.267	n. def.	20170913_QEh1_LC1_CHC_SA_HLAIp_OD5P_ctrl_4_R2.24068.24068.2	KSDLSKPLSY	KSDLSKPLSY	FALSE	ENST00000431422.1	ENSG00000236700	LINC01010
0D5P	lncRNA	HLA-I	2	2099.7	1	2.257	0.411	459.2	3.37779	-1.506	128.38	76.529	n. def.	20170913_QEh1_LC1_CHC_SA_HLAIp_OD5P_DAC_2_R2.17486.17486.2	MSDLQRKAGY	MSDLQRKAGY	FALSE	ENST00000508179.1	ENSG00000250786	SNHG18
0D5P	lncRNA	HLA-I	2	2448.48	1	2.091	0.482	473.7	4.95861	-1.2281	107.01	81.433	n. def.	20170913_QEh1_LC1_CHC_SA_HLAIp_OD5P_ctrl_3_R2.20277.20277.2	RQVMKGINQGY	RQVMKGINQGY	FALSE	ENST00000417290.6	ENSG00000226869	LHFPL3-AS1
0D5P	lncRNA	HLA-I	2	2768.22	1	1.97	0.382	320.2	1.72816	-0.037983	119.27	11.616	n. def.	20170913_QEh1_LC1_CHC_SA_HLAIp_OD5P_DAC_1_R1.24674.24674.2	KMEETTVTY	KMEETTVTY	FALSE	ENST00000433514.5	ENSG00000226869	LHFPL3-AS1
0D5P	lncRNA	HLA-I	2	3427.5	1	1.991	0.3	362.5	1.24489	-0.11028	97.431	21.366	n. def.	20170913_QEh1_LC1_CHC_SA_HLAIp_OD5P_ctrl_3_R1.30333.30333.2	ETDIEMETRY	ETDIEMETRY	FALSE	ENST00000522817.1	ENSG00000253738	OTUD6B-AS1
0D5P	lncRNA	HLA-I	2	4393.8	1	2.156	0.237	325.9	2.74232	-1.3093	124.83	69.158	n. def.	20170913_QEh1_LC1_CHC_SA_HLAIp_OD5P_DAC_4_R1.40674.40674.2	RQFLEPSGF	RQFLEPSGF	FALSE	ENST00000609975.1	ENSG00000272913	RP11-440D17.3
0D5P	lncRNA	HLA-I	2	1763.52	1	2.164	0.33	696.5	2.1831	-0.25222	85.533	24.851	n. def.	20170913_QEh1_LC1_CHC_SA_HLAIp_OD5P_ctrl_3_R1.13700.13700.2	SPREPAGGGQV	SPREPAGGGQV	FALSE	ENST00000562172.2	ENSG00000260577	RP11-615I2.2
0D5P	lncRNA	HLA-I	2	2788.32	1	1.923	0.315	261.1	1.84164	-0.49503	136.16	28.497	n. def.	20170913_QEh1_LC1_CHC_SA_HLAIp_OD5P_ctrl_2_R1.23730.23730.2	KMEETTVTY	KMEETTVTY	FALSE	ENST00000433514.5	ENSG00000226869	LHFPL3-AS1
0D5P	lncRNA	HLA-I	1	2890.56	1	2.242	0.38	600.1	0.105684	0.34775	208.67	88.213	n. def.	20170913_QEh1_LC1_CHC_SA_HLAIp_OD5P_DAC_4_R2.25458.25458.1	GSDFGGGGSY	GSDFGGGGSY	FALSE	ENST00000515379.1	ENSG00000220157	HNRNPA1P12
0D5P	lncRNA	HLA-I	2	3418.74	1	2.174	0.38	521.2	2.01547	0.049323	158.07	70.599	n. def.	20170913_QEh1_LC1_CHC_SA_HLAIp_OD5P_DAC_2_R2.31337.31337.2	ETDIEMETRY	ETDIEMETRY	FALSE	ENST00000522817.1	ENSG00000253738	OTUD6B-AS1
0D5P	lncRNA	HLA-I	2	2361.3	1	2.503	0.178	641.7	0.140261	0.29135	160.88	46.598	n. def.	20170913_QEh1_LC1_CHC_SA_HLAIp_OD5P_DAC_1_R1.20293.20293.2	SPRSPSPSL	SPRSPSPSL	FALSE	ENST00000592087.1	ENSG00000267309	CTD-2630F21.1
0D5P	lncRNA	HLA-I	2	2842.68	1	2.842	0.44	651.5	3.72125	0.3876	123.75	68.767	n. def.	20170913_QEh1_LC1_CHC_SA_HLAIp_OD5P_DAC_2_R1.25259.25259.2	KSDLSKPLSY	KSDLSKPLSY	FALSE	ENST00000431422.1	ENSG00000236700	LINC01010
0D5P	lncRNA	HLA-I	2	4432.98	1	2.147	0.214	329.2	1.90309	-0.46616	127.12	74.715	n. def.	20170913_QEh1_LC1_CHC_SA_HLAIp_OD5P_ctrl_2_R1.40153.40153.2	RQFLEPSGF	RQFLEPSGF	FALSE	ENST00000609975.1	ENSG00000272913	RP11-440D17.3
0D5P	lncRNA	HLA-I	3	4405.8	1	2.308	0.308	249.8	1.54061	-0.45542	86.833	44.234	n. def.	20170913_QEh1_LC1_CHC_SA_HLAIp_OD5P_ctrl_4_R2.39437.39437.3	MYILQVKKF	MYILQVKKF	FALSE	ENST00000517509.5	ENSG00000170919	TPT1-AS1
0D5P	lncRNA	HLA-I	1	2910.36	1	2.161	0.182	503.7	0.552842	0.0096748	158.03	19.18	n. def.	20170913_QEh1_LC1_CHC_SA_HLAIp_OD5P_ctrl_1_R1.23994.23994.1	SPSPASGTL	SPSPASGTL	FALSE	ENST00000462885.1	ENSG00000213442	RPL18AP3
0D5P	lncRNA	HLA-I	2	1640.94	1	1.906	0.245	264.5	1.96257	0.56681	108.46	41.468	n. def.	20170913_QEh1_LC1_CHC_SA_HLAIp_OD5P_DAC_2_R2.13002.13002.2	GTEDGAAGRY	GTEDGAAGRY	FALSE	ENST00000500682.1	ENSG00000245648	RP11-277P12.20
0D5P	lncRNA	HLA-I	1	3036.78	1	1.9	0.29	185.5	1.83268	-0.28796	107.01	57.649	n. def.	20170913_QEh1_LC1_CHC_SA_HLAIp_OD5P_ctrl_2_R2.26355.26355.1	SYLRRHLDF	SYLRRHLDF	FALSE	ENST00000398963.8	ENSG00000177359	OVOS2
0D5P	lncRNA	HLA-I	2	2489.7	1	2.073	0.322	344	2.08355	0.45438	130.04	66.752	n. def.	20170913_QEh1_LC1_CHC_SA_HLAIp_OD5P_DAC_2_R2.21522.21522.2	VTDQASHIY	VTDQASHIY	FALSE	ENST00000515608.5	ENSG00000249898	MCPH1-AS1
0D5P	lncRNA	HLA-I	2	1474.08	1	1.801	0.24	316.5	1.31605	1.0262	119.29	60.31	n. def.	20170913_QEh1_LC1_CHC_SA_HLAIp_OD5P_DAC_3_R1.11536.11536.2	HIKTQDTGY	HIKTQDTGY	FALSE	ENST00000546566.5	ENSG00000257337	RP11-983P16.4
0D5P	lncRNA	HLA-I	2	3215.82	1	1.81	0.259	276.2	1.20135	0.16937	95.741	34.943	n. def.	20170913_QEh1_LC1_CHC_SA_HLAIp_OD5P_DAC_4_R2.28829.28829.2	FLREQTPSY	FLREQTPSY	FALSE	ENST00000457955.5	ENSG00000228106	RP11-452F19.3
0D5P	lncRNA	HLA-I	2	2777.7	1	1.944	0.311	313.9	1.80688	-0.42658	121.62	13.961	n. def.	20170913_QEh1_LC1_CHC_SA_HLAIp_OD5P_ctrl_3_R2.23721.23721.2	KMEETTVTY	KMEETTVTY	FALSE	ENST00000433514.5	ENSG00000226869	LHFPL3-AS1
0D5P	lncRNA	HLA-I	2	1297.92	1	2.239	0.352	509.9	2.66959	0.079193	106.68	45.895	n. def.	20170913_QEh1_LC1_CHC_SA_HLAIp_OD5P_ctrl_2_R2.9670.9670.2	MTDRHAGTY	MTDRHAGTY	FALSE	ENST00000454268.1	ENSG00000227755	AP000344.4
0D5P	lncRNA	HLA-I	2	3597.42	1	1.776	0.144	592	0.970616	0.93693	107.49	44.779	n. def.	20170913_QEh1_LC1_CHC_SA_HLAIp_OD5P_DAC_1_R1.33391.33391.2	VPHQPAPPF	VPHQPAPPF	FALSE	ENST00000449351.5	ENSG00000174365	SNHG11
0D5P	lncRNA	HLA-I	2	4312.32	1	2.565	0.443	607.4	4.2815	-1.1192	125.82	64.907	n. def.	20170913_QEh1_LC1_CHC_SA_HLAIp_OD5P_ctrl_4_R1.38557.38557.2	VSDEWENLKY	VSDEWENLKY	FALSE	ENST00000604992.1	ENSG00000270194	RP11-259K5.2
0D5P	lncRNA	HLA-I	2	2434.68	1	2.282	0.527	592.2	5.31515	0.18881	115.49	74.065	n. def.	20170913_QEh1_LC1_CHC_SA_HLAIp_OD5P_DAC_1_R2.21134.21134.2	RQVMKGINQGY	RQVMKGINQGY	FALSE	ENST00000417290.6	ENSG00000226869	LHFPL3-AS1
0D5P	lncRNA	HLA-I	2	4440.6	1	1.612	0.38	187.1	1.83268	-2.3419	86.953	33.399	n. def.	20170913_QEh1_LC1_CHC_SA_HLAIp_OD5P_ctrl_4_R2.39757.39757.2	YLDPAQQNLY	YLDPAQQNLY	FALSE	ENST00000421406.1	ENSG00000227671	RP11-488L18.4
0D5P	lncRNA	HLA-I	2	2410.32	1	2.632	0.229	821.2	0.640165	-0.17767	128.12	32.516	n. def.	20170913_QEh1_LC1_CHC_SA_HLAIp_OD5P_ctrl_1_R1.19156.19156.2	SPRSPSPSL	SPRSPSPSL	FALSE	ENST00000592087.1	ENSG00000267309	CTD-2630F21.1
0D5P	lncRNA	HLA-I	1	3438.6	1	2.709	0.114	795.2	4.35458	1.6121	156.35	55.063	n. def.	20170913_QEh1_LC1_CHC_SA_HLAIp_OD5P_DAC_1_R2.31871.31871.1	APKSSSGFSL	APKSSSGFSL	FALSE	ENST00000457423.1	ENSG00000214535	RPS15AP1
0D5P	lncRNA	HLA-I	2	1292.22	1	2.507	0.484	758.4	4.54821	-0.25995	128.36	58.093	n. def.	20170913_QEh1_LC1_CHC_SA_HLAIp_OD5P_DAC_4_R1.9750.9750.2	MTDRHAGTY	MTDRHAGTY	FALSE	ENST00000454268.1	ENSG00000227755	AP000344.4
0D5P	lncRNA	HLA-I	2	2493.66	1	1.896	0.34	264.3	1.92812	-0.38835	105.04	49.138	n. def.	20170913_QEh1_LC1_CHC_SA_HLAIp_OD5P_DAC_2_R1.21517.21517.2	VTDQASHIY	VTDQASHIY	FALSE	ENST00000515608.5	ENSG00000249898	MCPH1-AS1
0D5P	lncRNA	HLA-I	2	1307.88	1	1.965	0.381	306.1	2.8041	-0.75425	96.668	35.88	n. def.	20170913_QEh1_LC1_CHC_SA_HLAIp_OD5P_ctrl_2_R1.9778.9778.2	MTDRHAGTY	MTDRHAGTY	FALSE	ENST00000454268.1	ENSG00000227755	AP000344.4
0D5P	lncRNA	HLA-I	1	2909.16	1	2.002	0.487	489.9	4.15927	0.77318	155.82	77.44	n. def.	20170913_QEh1_LC1_CHC_SA_HLAIp_OD5P_ctrl_2_R2.25050.25050.1	GSDFGGGGSY	GSDFGGGGSY	FALSE	ENST00000515379.1	ENSG00000220157	HNRNPA1P12
0D5P	lncRNA	HLA-I	1	3431.52	1	2.626	0.132	689.1	4.20691	1.4073	123.86	47.639	n. def.	20170913_QEh1_LC1_CHC_SA_HLAIp_OD5P_DAC_4_R1.31170.31170.1	APKSSSGFSL	APKSSSGFSL	FALSE	ENST00000457423.1	ENSG00000214535	RPS15AP1
0D5P	lncRNA	HLA-I	3	1062.42	1	2.05	0.201	284.1	1.23284	0.22768	89.827	36.96	n. def.	20170913_QEh1_LC1_CHC_SA_HLAIp_OD5P_ctrl_2_R2.7725.7725.3	TFQKKTKEM	TFQKKTKEM	FALSE	ENST00000376334.3	ENSG00000215548	FRG1JP
0D5P	lncRNA	HLA-I	2	1296	1	2.134	0.319	397.7	1.92082	0.03639	133.12	62.855	n. def.	20170913_QEh1_LC1_CHC_SA_HLAIp_OD5P_DAC_2_R1.9785.9785.2	MTDRHAGTY	MTDRHAGTY	FALSE	ENST00000454268.1	ENSG00000227755	AP000344.4
0D5P	lncRNA	HLA-I	2	4028.7	1	1.798	0.279	351.5	1.40012	-1.0646	89.142	58.957	n. def.	20170913_QEh1_LC1_CHC_SA_HLAIp_OD5P_DAC_1_R2.38119.38119.2	APKLMVRPF	APKLMVRPF	FALSE	ENST00000514009.1	ENSG00000249779	RP11-447H19.3
0D5P	lncRNA	HLA-I	2	3205.2	1	1.815	0.247	344.3	1.27165	-0.67905	84.568	22.569	n. def.	20170913_QEh1_LC1_CHC_SA_HLAIp_OD5P_DAC_4_R1.28866.28866.2	FLREQTPSY	FLREQTPSY	FALSE	ENST00000457955.5	ENSG00000228106	RP11-452F19.3
0D5P	lncRNA	HLA-I	3	645	1	2.149	0.306	511.6	2.10073	-0.62568	93.667	52.127	1	20170913_QEh1_LC1_CHC_SA_HLAIp_OD5P_ctrl_4_R1.4416.4416.3	TFQKKTKEM(Oxidation)	TFQKKTKEM	FALSE	ENST00000376334.3	ENSG00000215548	FRG1JP
0D5P	lncRNA	HLA-I	2	5440.32	1	1.443	0.354	211.4	1.42829	1.2962	87.323	42.876	n. def.	20170913_QEh1_LC1_CHC_SA_HLAIp_OD5P_DAC_3_R1.50777.50777.2	SYLEPQVTF	SYLEPQVTF	FALSE	ENST00000453010.1	ENSG00000231528	FAM225A
0D5P	lncRNA	HLA-I	1	2243.94	1	1.713	0.294	415.5	1.5986	0.030488	121.67	80.242	n. def.	20170913_QEh1_LC1_CHC_SA_HLAIp_OD5P_DAC_4_R2.18702.18702.1	YTDEQNSSTTY	YTDEQNSSTTY	FALSE	ENST00000513804.1	ENSG00000251552	COQ10BP2
0D5P	lncRNA	HLA-I	3	4354.92	1	2.266	0.357	244.5	1.52288	-0.42698	109.86	57.146	n. def.	20170913_QEh1_LC1_CHC_SA_HLAIp_OD5P_DAC_1_R2.41331.41331.3	MYILQVKKF	MYILQVKKF	FALSE	ENST00000517509.5	ENSG00000170919	TPT1-AS1
0D5P	lncRNA	HLA-I	2	1659.18	1	2.006	0.414	370.3	2.36754	0.53089	117.89	46.971	n. def.	20170913_QEh1_LC1_CHC_SA_HLAIp_OD5P_DAC_2_R2.13192.13192.2	NSEFSGKSNKY	NSEFSGKSNKY	FALSE	ENST00000355837.4	ENSG00000196295	AC005154.6
0D5P	lncRNA	HLA-I	1	3027	1	1.672	0.306	154.2	1.8962	-0.63449	90.709	41.35	n. def.	20170913_QEh1_LC1_CHC_SA_HLAIp_OD5P_ctrl_3_R1.26271.26271.1	SYLRRHLDF	SYLRRHLDF	FALSE	ENST00000398963.8	ENSG00000177359	OVOS2
0D5P	lncRNA	HLA-I	2	1502.4	1	2.043	0.351	377.8	2.51856	-0.27861	139.97	66.354	n. def.	20170913_QEh1_LC1_CHC_SA_HLAIp_OD5P_DAC_1_R2.11749.11749.2	IQRKQTPNY	IQRKQTPNY	FALSE	ENST00000392097.4	ENSG00000213062	RP1-206D15.6
0D5P	lncRNA	HLA-I	2	1504.74	1	2.055	0.351	381.9	2.74473	0.28409	144.12	66.839	n. def.	20170913_QEh1_LC1_CHC_SA_HLAIp_OD5P_DAC_2_R1.11716.11716.2	IQRKQTPNY	IQRKQTPNY	FALSE	ENST00000392097.4	ENSG00000213062	RP1-206D15.6
0D5P	lncRNA	HLA-I	2	2094.96	1	2.27	0.455	458	4.01773	0.064295	138.06	92.09	n. def.	20170913_QEh1_LC1_CHC_SA_HLAIp_OD5P_DAC_4_R1.17290.17290.2	MSDLQRKAGY	MSDLQRKAGY	FALSE	ENST00000508179.1	ENSG00000250786	SNHG18
0D5P	lncRNA	HLA-I	2	4358.58	1	2.083	0.258	368	2.24109	-1.0468	112.17	59.005	n. def.	20170913_QEh1_LC1_CHC_SA_HLAIp_OD5P_DAC_4_R2.40425.40425.2	RQFLEPSGF	RQFLEPSGF	FALSE	ENST00000609975.1	ENSG00000272913	RP11-440D17.3
0D5P	lncRNA	HLA-I	2	4397.04	1	1.989	0.292	243.6	1.5784	0.80163	103.56	35.142	n. def.	20170913_QEh1_LC1_CHC_SA_HLAIp_OD5P_ctrl_1_R2.38308.38308.2	IFNPVSKNF	IFNPVSKNF	FALSE	ENST00000419746.5	ENSG00000237298	TTN-AS1
0D5P	lncRNA	HLA-I	2	1419.42	1	1.656	0.286	126.9	1.84164	-0.67216	87.308	52.5	1	20170913_QEh1_LC1_CHC_SA_HLAIp_OD5P_DAc_3_R2.11011.11011.2	SPAQRDRVVM(Oxidation)	SPAQRDRVVM	FALSE	ENST00000432673.1	ENSG00000225177	RP11-390P2.4
0D5P	lncRNA	HLA-I	2	3421.74	1	2.132	0.356	547	1.71444	0.36159	128	35.157	n. def.	20170913_QEh1_LC1_CHC_SA_HLAIp_OD5P_DAC_2_R1.31233.31233.2	ETDIEMETRY	ETDIEMETRY	FALSE	ENST00000522817.1	ENSG00000253738	OTUD6B-AS1
0D5P	lncRNA	HLA-I	2	4750.32	1	1.926	0.32	259	1.91009	-1.0651	95.62	36.415	n. def.	20170913_QEh1_LC1_CHC_SA_HLAIp_OD5P_ctrl_2_R1.43005.43005.2	KFLVQNNVF	KFLVQNNVF	FALSE	ENST00000480351.1	ENSG00000204790	CBWD6
0D5P	lncRNA	HLA-I	2	2356.14	1	2.57	0.198	705.8	0.429457	0.33017	176.6	48.925	n. def.	20170913_QEh1_LC1_CHC_SA_HLAIp_OD5P_DAC_2_R2.20107.20107.2	SPRSPSPSL	SPRSPSPSL	FALSE	ENST00000592087.1	ENSG00000267309	CTD-2630F21.1
0D5P	lncRNA	HLA-I	2	2457.36	1	2.433	0.5	527.1	5.23807	0.067389	104.44	73.363	n. def.	20170913_QEh1_LC1_CHC_SA_HLAIp_OD5P_ctrl_2_R1.20340.20340.2	RQVMKGINQGY	RQVMKGINQGY	FALSE	ENST00000417290.6	ENSG00000226869	LHFPL3-AS1
0D5P	lncRNA	HLA-I	2	645.36	1	2.018	0.425	636.9	3.66756	0.18406	173.37	92.075	1	20170913_QEh1_LC1_CHC_SA_HLAIp_OD5P_ctrl_3_R1.4439.4439.2	TFQKKTKEM(Oxidation)	TFQKKTKEM	FALSE	ENST00000376334.3	ENSG00000215548	FRG1JP
0D5P	lncRNA	HLA-I	2	1896.48	1	1.574	0.243	322.4	0.636388	-0.77205	84.743	10.442	n. def.	20170913_QEh1_LC1_CHC_SA_HLAIp_OD5P_ctrl_1_R2.14506.14506.2	RVSHLTSSV	RVSHLTSSV	FALSE	ENST00000491303.2	ENSG00000243023	UBA52P3
0D5P	lncRNA	HLA-I	1	3441.12	1	2.885	0.125	927.5	4.0575	2.5509	137.05	44.575	n. def.	20170913_QEh1_LC1_CHC_SA_HLAIp_OD5P_DAC_1_R1.31762.31762.1	APKSSSGFSL	APKSSSGFSL	FALSE	ENST00000457423.1	ENSG00000214535	RPS15AP1
0D5P	lncRNA	HLA-I	2	2435.34	1	2.143	0.457	421.9	4.84164	0.21708	128.61	87.178	n. def.	20170913_QEh1_LC1_CHC_SA_HLAIp_OD5P_DAC_2_R1.20906.20906.2	RQVMKGINQGY	RQVMKGINQGY	FALSE	ENST00000417290.6	ENSG00000226869	LHFPL3-AS1
0D5P	lncRNA	HLA-I	2	1071.9	1	2.446	0.337	681.3	1.83863	0.10792	132.01	57.883	n. def.	20170913_QEh1_LC1_CHC_SA_HLAIp_OD5P_ctrl_1_R1.7749.7749.2	TFQKKTKEM	TFQKKTKEM	FALSE	ENST00000376334.3	ENSG00000215548	FRG1JP
0D5P	lncRNA	HLA-I	2	1656.3	1	1.835	0.286	221.7	1.45717	0.80521	83.998	36.175	n. def.	20170913_QEh1_LC1_CHC_SA_HLAIp_OD5P_DAC_3_R1.13318.13318.2	NSEFSGKSNKY	NSEFSGKSNKY	FALSE	ENST00000355837.4	ENSG00000196295	AC005154.6
0D5P	lncRNA	HLA-I	2	4312.14	1	2.415	0.393	532	3.65956	0.54372	99.802	45.645	n. def.	20170913_QEh1_LC1_CHC_SA_HLAIp_OD5P_DAC_4_R1.39938.39938.2	VSDEWENLKY	VSDEWENLKY	FALSE	ENST00000604992.1	ENSG00000270194	RP11-259K5.2
0D5P	lncRNA	HLA-I	2	1284.12	1	2.258	0.42	614.8	3.34486	-0.54625	125.16	54.893	n. def.	20170913_QEh1_LC1_CHC_SA_HLAIp_OD5P_DAC_3_R1.9747.9747.2	MTDRHAGTY	MTDRHAGTY	FALSE	ENST00000454268.1	ENSG00000227755	AP000344.4
0D5P	lncRNA	HLA-I	2	4037.82	1	1.979	0.289	463.7	1.58503	0.75428	120.49	61.243	n. def.	20170913_QEh1_LC1_CHC_SA_HLAIp_OD5P_DAC_4_R2.37327.37327.2	APKLMVRPF	APKLMVRPF	FALSE	ENST00000514009.1	ENSG00000249779	RP11-447H19.3
0D5P	lncRNA	HLA-I	1	2781.36	1	2.098	0.361	438.3	3.31785	-0.69924	92.439	25.757	n. def.	20170913_QEh1_LC1_CHC_SA_HLAIp_OD5P_ctrl_4_R2.23272.23272.1	KMEETTVTY	KMEETTVTY	FALSE	ENST00000433514.5	ENSG00000226869	LHFPL3-AS1
0D5P	lncRNA	HLA-I	2	2844.78	1	2.721	0.38	474.5	2.41117	0.098168	123.75	67.317	n. def.	20170913_QEh1_LC1_CHC_SA_HLAIp_OD5P_DAC_1_R1.25523.25523.2	KSDLSKPLSY	KSDLSKPLSY	FALSE	ENST00000431422.1	ENSG00000236700	LINC01010
0D5P	lncRNA	HLA-I	2	2092.2	1	2.537	0.472	799.2	4.84771	-1.1105	146.81	83.33	n. def.	20170913_QEh1_LC1_CHC_SA_HLAIp_OD5P_DAc_3_R2.17699.17699.2	MSDLQRKAGY	MSDLQRKAGY	FALSE	ENST00000508179.1	ENSG00000250786	SNHG18
0D5P	lncRNA	HLA-I	2	2241.96	1	1.803	0.447	189	3.37469	0.036499	116.25	76.192	n. def.	20170913_QEh1_LC1_CHC_SA_HLAIp_OD5P_DAC_2_R2.18918.18918.2	YTDEQNSSTTY	YTDEQNSSTTY	FALSE	ENST00000513804.1	ENSG00000251552	COQ10BP2
0D5P	lncRNA	HLA-I	2	1796.16	1	1.957	0.378	188.4	2.28567	-1.24	125.97	78.782	n. def.	20170913_QEh1_LC1_CHC_SA_HLAIp_OD5P_DAC_1_R1.14547.14547.2	ATEHDKNSTNIY	ATEHDKNSTNIY	FALSE	ENST00000630179.2	ENSG00000224699	LAMTOR5-AS1
0D5P	lncRNA	HLA-I	2	2452.38	1	2.006	0.469	369.8	4.53018	-0.63615	94.302	62.368	n. def.	20170913_QEh1_LC1_CHC_SA_HLAIp_OD5P_ctrl_2_R2.20352.20352.2	RQVMKGINQGY	RQVMKGINQGY	FALSE	ENST00000417290.6	ENSG00000226869	LHFPL3-AS1
0D5P	lncRNA	HLA-I	2	1054.08	1	1.796	0.281	433.2	1.92812	-0.20848	105.2	55.069	n. def.	20170913_QEh1_LC1_CHC_SA_HLAIp_OD5P_DAC_1_R2.7697.7697.2	TFQKKTKEM	TFQKKTKEM	FALSE	ENST00000376334.3	ENSG00000215548	FRG1JP
0D5P	lncRNA	HLA-I	2	1986.9	1	1.836	0.374	432.7	2.0846	-0.13987	84.244	26.963	n. def.	20170913_QEh1_LC1_CHC_SA_HLAIp_OD5P_DAC_1_R1.16444.16444.2	GQTASSAHF	GQTASSAHF	FALSE	ENST00000602641.5	ENSG00000270090	RP11-529E10.7
0D5P	lncRNA	HLA-I	2	922.38	1	2.22	0.126	470.5	0.653647	0.13423	105.14	17.496	n. def.	20170913_QEh1_LC1_CHC_SA_HLAIp_OD5P_DAC_1_R2.6492.6492.2	RQKDTGSSL	RQKDTGSSL	FALSE	ENST00000529902.2	ENSG00000214900	LINC01588
0D5P	lncRNA	HLA-I	1	3231.3	1	1.53	0.301	71.2	1.74232	0.74357	116.25	58.083	n. def.	20170913_QEh1_LC1_CHC_SA_HLAIp_OD5P_DAC_2_R1.29321.29321.1	NPRNDGIAL	NPRNDGIAL	FALSE	ENST00000514109.1	ENSG00000248049	UBA6-AS1
0D5P	lncRNA	HLA-I	2	2359.14	1	2.553	0.236	721.9	0.739929	0.51404	178.94	45.08	n. def.	20170913_QEh1_LC1_CHC_SA_HLAIp_OD5P_DAC_2_R1.20112.20112.2	SPRSPSPSL	SPRSPSPSL	FALSE	ENST00000592087.1	ENSG00000267309	CTD-2630F21.1
0D5P	lncRNA	HLA-I	2	647.64	1	1.628	0.345	313.8	2.93554	-0.74119	103.55	42.786	1	20170913_QEh1_LC1_CHC_SA_HLAIp_OD5P_ctrl_1_R1.4549.4549.2	TFQKKTKEM(Oxidation)	TFQKKTKEM	FALSE	ENST00000376334.3	ENSG00000215548	FRG1JP
0D5P	lncRNA	HLA-I	1	3047.4	1	1.678	0.298	106.3	2.007	0.038242	99.442	57.789	n. def.	20170913_QEh1_LC1_CHC_SA_HLAIp_OD5P_ctrl_4_R2.25996.25996.1	SYLRRHLDF	SYLRRHLDF	FALSE	ENST00000398963.8	ENSG00000177359	OVOS2
0D5P	lncRNA	HLA-I	2	1973.88	1	1.848	0.388	449	2.19928	-0.1805	105.2	36.025	n. def.	20170913_QEh1_LC1_CHC_SA_HLAIp_OD5P_DAC_4_R1.16116.16116.2	GQTASSAHF	GQTASSAHF	FALSE	ENST00000602641.5	ENSG00000270090	RP11-529E10.7
0D5P	lncRNA	HLA-I	2	1993.74	1	1.792	0.354	464.5	2.55909	-0.3971	114.19	38.151	n. def.	20170913_QEh1_LC1_CHC_SA_HLAIp_OD5P_ctrl_3_R2.15823.15823.2	GQTASSAHF	GQTASSAHF	FALSE	ENST00000602641.5	ENSG00000270090	RP11-529E10.7
0D5P	lncRNA	HLA-I	2	2782.14	1	2.077	0.341	403.5	2.20971	-0.58126	133.55	25.89	n. def.	20170913_QEh1_LC1_CHC_SA_HLAIp_OD5P_ctrl_3_R1.23713.23713.2	KMEETTVTY	KMEETTVTY	FALSE	ENST00000433514.5	ENSG00000226869	LHFPL3-AS1
0D5P	lncRNA	HLA-I	2	1291.98	1	2.349	0.38	588	2.66756	-0.31669	130.31	60.043	n. def.	20170913_QEh1_LC1_CHC_SA_HLAIp_OD5P_DAC_4_R2.9685.9685.2	MTDRHAGTY	MTDRHAGTY	FALSE	ENST00000454268.1	ENSG00000227755	AP000344.4
0D5P	lncRNA	HLA-I	2	1637.58	1	2.054	0.311	495.6	2.61083	1.0844	96.492	42.937	n. def.	20170913_QEh1_LC1_CHC_SA_HLAIp_OD5P_DAc_3_R2.13116.13116.2	GTEDGAAGRY	GTEDGAAGRY	FALSE	ENST00000500682.1	ENSG00000245648	RP11-277P12.20
0D5P	lncRNA	HLA-I	2	2382.9	1	2.599	0.216	939	0.677781	0.21533	164.96	37.934	n. def.	20170913_QEh1_LC1_CHC_SA_HLAIp_OD5P_ctrl_2_R1.19595.19595.2	SPRSPSPSL	SPRSPSPSL	FALSE	ENST00000592087.1	ENSG00000267309	CTD-2630F21.1
0D5P	lncRNA	HLA-I	2	683.22	1	1.856	0.379	605.4	2.8729	-0.46764	94.409	36.551	1	20170913_QEh1_LC1_CHC_SA_HLAIp_OD5P_DAC_3_R1.4728.4728.2	TFQKKTKEM(Oxidation)	TFQKKTKEM	FALSE	ENST00000376334.3	ENSG00000215548	FRG1JP
0D5P	lncRNA	HLA-I	1	2347.26	1	1.859	0.423	294.7	2.98297	0.16236	84.743	44.475	1	20170913_QEh1_LC1_CHC_SA_HLAIp_OD5P_DAC_2_R2.20010.20010.1	KM(Oxidation)EETTVTY	KMEETTVTY	FALSE	ENST00000433514.5	ENSG00000226869	LHFPL3-AS1
0D5P	lncRNA	HLA-I	1	3228.6	1	1.506	0.385	96.5	2.37263	0.56378	81.548	37.153	n. def.	20170913_QEh1_LC1_CHC_SA_HLAIp_OD5P_DAC_2_R2.29424.29424.1	NPRNDGIAL	NPRNDGIAL	FALSE	ENST00000514109.1	ENSG00000248049	UBA6-AS1
0D5P	lncRNA	HLA-I	2	1070.04	1	1.898	0.22	428.4	1.67778	-0.39651	128.27	67.51	n. def.	20170913_QEh1_LC1_CHC_SA_HLAIp_OD5P_ctrl_4_R2.7636.7636.2	TFQKKTKEM	TFQKKTKEM	FALSE	ENST00000376334.3	ENSG00000215548	FRG1JP
0D5P	lncRNA	HLA-I	2	4443.9	1	1.746	0.372	183.6	2.63264	n. def.	86.953	39.887	n. def.	20170913_QEh1_LC1_CHC_SA_HLAIp_OD5P_DAC_1_R1.41814.41814.2	YLDPAQQNLY	YLDPAQQNLY	FALSE	ENST00000421406.1	ENSG00000227671	RP11-488L18.4
0D5P	lncRNA	HLA-I	2	2340.9	1	1.803	0.239	418.6	1.42136	0.058154	92.439	21.527	1	20170913_QEh1_LC1_CHC_SA_HLAIp_OD5P_DAC_2_R2.19939.19939.2	KM(Oxidation)EETTVTY	KMEETTVTY	FALSE	ENST00000433514.5	ENSG00000226869	LHFPL3-AS1
0D5P	lncRNA	HLA-I	2	1791.12	1	2.104	0.382	263.8	2.68825	-0.424	123.86	64.514	n. def.	20170913_QEh1_LC1_CHC_SA_HLAIp_OD5P_DAC_1_R2.14550.14550.2	ATEHDKNSTNIY	ATEHDKNSTNIY	FALSE	ENST00000630179.2	ENSG00000224699	LAMTOR5-AS1
0D5P	lncRNA	HLA-I	2	4715.7	1	1.81	0.338	310.9	1.76195	-0.65841	81.297	20.509	n. def.	20170913_QEh1_LC1_CHC_SA_HLAIp_OD5P_ctrl_4_R1.42188.42188.2	KFLVQNNVF	KFLVQNNVF	FALSE	ENST00000480351.1	ENSG00000204790	CBWD6
0D5P	lncRNA	HLA-I	2	4075.38	1	1.968	0.245	413.3	1.20831	0.086005	94.006	58.513	n. def.	20170913_QEh1_LC1_CHC_SA_HLAIp_OD5P_ctrl_4_R2.36284.36284.2	APKLMVRPF	APKLMVRPF	FALSE	ENST00000514009.1	ENSG00000249779	RP11-447H19.3
0D5P	lncRNA	HLA-I	2	1285.14	1	1.969	0.296	255.2	2.10568	-0.48366	127.68	57.411	n. def.	20170913_QEh1_LC1_CHC_SA_HLAIp_OD5P_DAc_3_R2.9752.9752.2	MTDRHAGTY	MTDRHAGTY	FALSE	ENST00000454268.1	ENSG00000227755	AP000344.4
0D5P	lncRNA	HLA-I	2	2370.3	1	2.518	0.188	724.3	0.343902	0.061776	150.36	34.868	n. def.	20170913_QEh1_LC1_CHC_SA_HLAIp_OD5P_ctrl_4_R1.19128.19128.2	SPRSPSPSL	SPRSPSPSL	FALSE	ENST00000592087.1	ENSG00000267309	CTD-2630F21.1
0D5P	lncRNA	HLA-I	2	2658.18	1	2.041	0.255	299.2	0.277366	0.31159	99.442	10.299	n. def.	20170913_QEh1_LC1_CHC_SA_HLAIp_OD5P_DAC_4_R1.23081.23081.2	ASKGAGVSF	ASKGAGVSF	FALSE	ENST00000635081.1	ENSG00000215908	CROCCP2
0D5P	lncRNA	HLA-I	2	3410.52	1	2.228	0.334	646.5	1.4389	0.34813	150.36	56.713	n. def.	20170913_QEh1_LC1_CHC_SA_HLAIp_OD5P_DAc_3_R2.31902.31902.2	ETDIEMETRY	ETDIEMETRY	FALSE	ENST00000522817.1	ENSG00000253738	OTUD6B-AS1
0D5P	lncRNA	HLA-I	3	4074.18	1	2.083	0.387	282.8	2.08407	-0.37452	78.334	48.08	n. def.	20170913_QEh1_LC1_CHC_SA_HLAIp_OD5P_ctrl_4_R2.36268.36268.3	APKLMVRPF	APKLMVRPF	FALSE	ENST00000514009.1	ENSG00000249779	RP11-447H19.3
0D5P	lncRNA	HLA-I	1	4213.86	1	1.824	0.286	365.6	1.04818	0.30807	111.73	39.589	n. def.	20170913_QEh1_LC1_CHC_SA_HLAIp_OD5P_DAc_3_R2.40331.40331.1	SVAAVTGTF	SVAAVTGTF	FALSE	ENST00000570344.1	ENSG00000224870	RP4-758J18.2
0D5P	lncRNA	HLA-I	2	2380.86	1	1.845	0.205	335	1.11407	0.32606	103.74	32.826	1	20170913_QEh1_LC1_CHC_SA_HLAIp_OD5P_ctrl_1_R2.18947.18947.2	KM(Oxidation)EETTVTY	KMEETTVTY	FALSE	ENST00000433514.5	ENSG00000226869	LHFPL3-AS1
0D5P	lncRNA	HLA-I	1	4437.54	1	1.922	0.438	430.8	3.27246	-1.5176	110.22	36.894	n. def.	20170913_QEh1_LC1_CHC_SA_HLAIp_OD5P_DAc_3_R2.42485.42485.1	YLDPAQQNLY	YLDPAQQNLY	FALSE	ENST00000421406.1	ENSG00000227671	RP11-488L18.4
0D5P	lncRNA	HLA-I	2	2102.34	1	2.483	0.51	649.3	4.86646	-0.88989	178.94	105.69	n. def.	20170913_QEh1_LC1_CHC_SA_HLAIp_OD5P_DAC_1_R2.17639.17639.2	MSDLQRKAGY	MSDLQRKAGY	FALSE	ENST00000508179.1	ENSG00000250786	SNHG18
0D5P	lncRNA	HLA-I	2	2512.5	1	1.847	0.303	294.1	1.75945	0.0036998	104.37	51.729	n. def.	20170913_QEh1_LC1_CHC_SA_HLAIp_OD5P_ctrl_2_R2.20954.20954.2	VTDQASHIY	VTDQASHIY	FALSE	ENST00000515608.5	ENSG00000249898	MCPH1-AS1
0D5P	lncRNA	HLA-I	3	1248.9	1	2.002	0.238	236.8	2.00656	0.043147	84.213	53.027	n. def.	20170913_QEh1_LC1_CHC_SA_HLAIp_OD5P_ctrl_2_R1.9285.9285.3	ALDKHQERY	ALDKHQERY	FALSE	ENST00000428044.5	ENSG00000225177	RP11-390P2.4
0D5P	lncRNA	HLA-I	1	3207.12	1	1.53	0.364	98.4	2.12436	0.36201	127.56	64.906	n. def.	20170913_QEh1_LC1_CHC_SA_HLAIp_OD5P_DAC_3_R1.29830.29830.1	NPRNDGIAL	NPRNDGIAL	FALSE	ENST00000514109.1	ENSG00000248049	UBA6-AS1
0D5P	lncRNA	HLA-I	1	2789.94	1	2.091	0.413	417.7	3.56225	-0.38782	105.57	38.886	n. def.	20170913_QEh1_LC1_CHC_SA_HLAIp_OD5P_ctrl_2_R2.23821.23821.1	KMEETTVTY	KMEETTVTY	FALSE	ENST00000433514.5	ENSG00000226869	LHFPL3-AS1
0D5P	lncRNA	HLA-I	2	4519.8	1	1.722	0.288	146.1	2.10403	2.2754	100.82	26.486	n. def.	20170913_QEh1_LC1_CHC_SA_HLAIp_OD5P_DAC_2_R2.42278.42278.2	FIETESQLY	FIETESQLY	FALSE	ENST00000295549.8	ENSG00000163364	LINC01116
0D5P	lncRNA	HLA-I	2	1650.66	1	2.018	0.294	429.7	2.16052	0.43981	106.36	45.568	n. def.	20170913_QEh1_LC1_CHC_SA_HLAIp_OD5P_DAC_1_R1.13108.13108.2	GTEDGAAGRY	GTEDGAAGRY	FALSE	ENST00000500682.1	ENSG00000245648	RP11-277P12.20
0D5P	lncRNA	HLA-I	3	4379.4	1	2.173	0.311	215.4	1.11634	-0.25927	95.531	52.932	n. def.	20170913_QEh1_LC1_CHC_SA_HLAIp_OD5P_DAC_3_R1.41941.41941.3	MYILQVKKF	MYILQVKKF	FALSE	ENST00000517509.5	ENSG00000170919	TPT1-AS1
0D5P	lncRNA	HLA-I	2	1799.58	1	2.298	0.465	529.5	3.66959	-1.4295	140.17	76.69	n. def.	20170913_QEh1_LC1_CHC_SA_HLAIp_OD5P_ctrl_3_R2.14043.14043.2	ATEHDKNSTNIY	ATEHDKNSTNIY	FALSE	ENST00000630179.2	ENSG00000224699	LAMTOR5-AS1
0D5P	lncRNA	HLA-I	1	3043.62	1	1.649	0.335	142	2.05012	-0.097112	113.26	74.293	n. def.	20170913_QEh1_LC1_CHC_SA_HLAIp_OD5P_ctrl_3_R2.26503.26503.1	SYLRRHLDF	SYLRRHLDF	FALSE	ENST00000398963.8	ENSG00000177359	OVOS2
0D5P	lncRNA	HLA-I	1	3041.28	1	1.549	0.339	142.4	1.77211	-0.020027	93.429	53.361	n. def.	20170913_QEh1_LC1_CHC_SA_HLAIp_OD5P_ctrl_2_R1.26313.26313.1	SYLRRHLDF	SYLRRHLDF	FALSE	ENST00000398963.8	ENSG00000177359	OVOS2
0D5P	lncRNA	HLA-I	2	5363.46	1	1.663	0.376	111.7	1.88273	-0.22159	119.75	82.403	n. def.	20170913_QEh1_LC1_CHC_SA_HLAIp_OD5P_ctrl_3_R2.48686.48686.2	FSDFQTQVLSNY	FSDFQTQVLSNY	FALSE	ENST00000509497.1	ENSG00000249806	RP11-223C24.1
0D5P	lncRNA	HLA-I	2	1765.86	1	2.345	0.288	848.7	1.90309	-0.50316	118.21	38.741	n. def.	20170913_QEh1_LC1_CHC_SA_HLAIp_OD5P_ctrl_4_R2.13483.13483.2	SPREPAGGGQV	SPREPAGGGQV	FALSE	ENST00000562172.2	ENSG00000260577	RP11-615I2.2
0D5P	lncRNA	HLA-I	2	4896.18	1	2.232	0.221	528	1.20482	-0.88774	116.88	18.466	n. def.	20170913_QEh1_LC1_CHC_SA_HLAIp_OD5P_ctrl_4_R2.43776.43776.2	KPIFLTQSL	KPIFLTQSL	FALSE	ENST00000562625.1	ENSG00000260036	RP11-178D12.2
0D5P	lncRNA	HLA-I	2	1905.9	1	1.71	0.345	208.7	1.97469	-0.53718	98.299	59.337	1	20170913_QEh1_LC1_CHC_SA_HLAIp_OD5P_ctrl_4_R2.14741.14741.2	HPKATVVTPM(Oxidation)	HPKATVVTPM	FALSE	ENST00000530434.1	ENSG00000238041	RP11-59K5.1
0D5P	lncRNA	HLA-I	3	347.196	1	2.046	0.29	482.3	2.19246	-0.11052	90.827	49.123	1	20170913_QEh1_LC1_CHC_SA_HLAIp_OD5P_DAC_1_R1.2406.2406.3	TFQKKTKEM(Oxidation)	TFQKKTKEM	FALSE	ENST00000376334.3	ENSG00000215548	FRG1JP
0D5P	lncRNA	HLA-I	2	1636.92	1	2.056	0.345	513	2.31426	0.64515	95.531	32.816	n. def.	20170913_QEh1_LC1_CHC_SA_HLAIp_OD5P_DAC_3_R1.13114.13114.2	GTEDGAAGRY	GTEDGAAGRY	FALSE	ENST00000500682.1	ENSG00000245648	RP11-277P12.20
0D5P	lncRNA	HLA-I	2	2786.88	1	2.06	0.341	402.8	2.06098	-0.17942	119.27	11.616	n. def.	20170913_QEh1_LC1_CHC_SA_HLAIp_OD5P_ctrl_2_R2.23783.23783.2	KMEETTVTY	KMEETTVTY	FALSE	ENST00000433514.5	ENSG00000226869	LHFPL3-AS1
0D5P	lncRNA	HLA-I	1	2237.04	1	1.972	0.39	484.9	2.40782	0.46899	137.84	90.761	n. def.	20170913_QEh1_LC1_CHC_SA_HLAIp_OD5P_DAc_3_R2.19221.19221.1	YTDEQNSSTTY	YTDEQNSSTTY	FALSE	ENST00000513804.1	ENSG00000251552	COQ10BP2
0D5P	lncRNA	HLA-I	3	4410.42	1	2.346	0.379	239.3	1.60906	-0.15484	96.253	59.696	n. def.	20170913_QEh1_LC1_CHC_SA_HLAIp_OD5P_ctrl_3_R1.40289.40289.3	MYILQVKKF	MYILQVKKF	FALSE	ENST00000517509.5	ENSG00000170919	TPT1-AS1
0D5P	lncRNA	HLA-I	2	2868.12	1	2.517	0.399	390.8	3.12668	0.16082	107.79	52.326	n. def.	20170913_QEh1_LC1_CHC_SA_HLAIp_OD5P_ctrl_2_R1.24567.24567.2	KSDLSKPLSY	KSDLSKPLSY	FALSE	ENST00000431422.1	ENSG00000236700	LINC01010
0D5P	lncRNA	HLA-I	2	2017.02	1	2.101	0.229	488.9	0.625252	1.1099	103.35	9.7927	n. def.	20170913_QEh1_LC1_CHC_SA_HLAIp_OD5P_ctrl_2_R1.16090.16090.2	KVKPEGASL	KVKPEGASL	FALSE	ENST00000453348.1	ENSG00000236081	ELFN1-AS1
0D5P	lncRNA	HLA-I	2	2421.42	1	2.344	0.504	529.5	5.08672	-0.088632	140.09	98.66	n. def.	20170913_QEh1_LC1_CHC_SA_HLAIp_OD5P_DAC_3_R1.21205.21205.2	RQVMKGINQGY	RQVMKGINQGY	FALSE	ENST00000417290.6	ENSG00000226869	LHFPL3-AS1
0D5P	lncRNA	HLA-I	1	2904.66	1	1.901	0.424	512.6	2.86967	-0.51809	139.68	58.489	n. def.	20170913_QEh1_LC1_CHC_SA_HLAIp_OD5P_ctrl_3_R1.25006.25006.1	GSDFGGGGSY	GSDFGGGGSY	FALSE	ENST00000515379.1	ENSG00000220157	HNRNPA1P12
0D5P	lncRNA	HLA-I	2	2435.94	1	2.203	0.41	379.3	5.02045	0.076814	128.69	78.08	n. def.	20170913_QEh1_LC1_CHC_SA_HLAIp_OD5P_DAC_4_R2.20652.20652.2	RQVMKGINQGY	RQVMKGINQGY	FALSE	ENST00000417290.6	ENSG00000226869	LHFPL3-AS1
0D5P	lncRNA	HLA-I	1	3011.04	1	1.608	0.329	145.3	1.74715	-0.26427	93.429	58.133	n. def.	20170913_QEh1_LC1_CHC_SA_HLAIp_OD5P_DAC_2_R1.27028.27028.1	SYLRRHLDF	SYLRRHLDF	FALSE	ENST00000398963.8	ENSG00000177359	OVOS2
0D5P	lncRNA	HLA-I	3	1312.26	1	2.271	0.227	193.2	1.3019	0.27296	70.816	43.487	n. def.	20170913_QEh1_LC1_CHC_SA_HLAIp_OD5P_DAc_3_R2.10009.10009.3	RMAKEPRTY	RMAKEPRTY	FALSE	ENST00000457649.6	ENSG00000204832	ST8SIA6-AS1
0D5P	lncRNA	HLA-I	2	1784.88	1	2.06	0.4	242.5	2.12668	-0.8387	155.42	91.855	n. def.	20170913_QEh1_LC1_CHC_SA_HLAIp_OD5P_DAC_2_R1.14419.14419.2	ATEHDKNSTNIY	ATEHDKNSTNIY	FALSE	ENST00000630179.2	ENSG00000224699	LAMTOR5-AS1
0D5P	lncRNA	HLA-I	2	4093.56	1	2.003	0.247	549.4	1.26281	0.26172	99.375	63.495	n. def.	20170913_QEh1_LC1_CHC_SA_HLAIp_OD5P_ctrl_2_R1.36932.36932.2	APKLMVRPF	APKLMVRPF	FALSE	ENST00000514009.1	ENSG00000249779	RP11-447H19.3
0D5P	lncRNA	HLA-I	3	1720.2	1	2.249	0.235	449.8	1.03574	-0.49955	91.087	24.789	n. def.	20170913_QEh1_LC1_CHC_SA_HLAIp_OD5P_ctrl_2_R1.13401.13401.3	RPPHPRPSL	RPPHPRPSL	FALSE	ENST00000614046.1	ENSG00000274712	RP11-147L13.15
0D5P	lncRNA	HLA-I	1	2889.66	1	2.762	0.495	1216.7	4.14813	0.88501	210.67	94.419	n. def.	20170913_QEh1_LC1_CHC_SA_HLAIp_OD5P_DAC_2_R2.25815.25815.1	GSDFGGGGSY	GSDFGGGGSY	FALSE	ENST00000515379.1	ENSG00000220157	HNRNPA1P12
0D5P	lncRNA	HLA-I	1	2368.08	1	1.739	0.456	228.4	2.56384	0.050202	82.452	43.661	1	20170913_QEh1_LC1_CHC_SA_HLAIp_OD5P_ctrl_2_R1.19449.19449.1	KM(Oxidation)EETTVTY	KMEETTVTY	FALSE	ENST00000433514.5	ENSG00000226869	LHFPL3-AS1
0D5P	lncRNA	HLA-I	2	2772.66	1	2.138	0.315	417.2	2.23732	1.6696	119.27	11.616	n. def.	20170913_QEh1_LC1_CHC_SA_HLAIp_OD5P_ctrl_4_R1.23175.23175.2	KMEETTVTY	KMEETTVTY	FALSE	ENST00000433514.5	ENSG00000226869	LHFPL3-AS1
0D5P	lncRNA	HLA-I	2	2015.04	1	2.279	0.286	485.8	1.08938	0.58352	93.429	6.5957	n. def.	20170913_QEh1_LC1_CHC_SA_HLAIp_OD5P_ctrl_2_R2.16110.16110.2	KVKPEGASL	KVKPEGASL	FALSE	ENST00000453348.1	ENSG00000236081	ELFN1-AS1
0D5P	lncRNA	HLA-I	1	3530.4	1	2.75	0.13	817.5	3.98297	1.6859	156.35	55.063	n. def.	20170913_QEh1_LC1_CHC_SA_HLAIp_OD5P_ctrl_1_R1.29944.29944.1	APKSSSGFSL	APKSSSGFSL	FALSE	ENST00000457423.1	ENSG00000214535	RPS15AP1
0D5P	lncRNA	HLA-I	2	1981.98	1	1.873	0.405	465.1	2.32883	-0.2384	100.74	35.985	n. def.	20170913_QEh1_LC1_CHC_SA_HLAIp_OD5P_DAC_2_R1.16301.16301.2	GQTASSAHF	GQTASSAHF	FALSE	ENST00000602641.5	ENSG00000270090	RP11-529E10.7
0D5P	lncRNA	HLA-I	2	2823.72	1	3.032	0.478	654	4.10292	0.20983	106.4	61.032	n. def.	20170913_QEh1_LC1_CHC_SA_HLAIp_OD5P_DAC_3_R1.25667.25667.2	KSDLSKPLSY	KSDLSKPLSY	FALSE	ENST00000431422.1	ENSG00000236700	LINC01010
0D5P	lncRNA	HLA-I	2	1677.54	1	1.924	0.282	356.1	1.85387	-0.13274	103.7	23.794	n. def.	20170913_QEh1_LC1_CHC_SA_HLAIp_OD5P_ctrl_1_R1.12666.12666.2	NSEFSGKSNKY	NSEFSGKSNKY	FALSE	ENST00000355837.4	ENSG00000196295	AC005154.6
0D5P	lncRNA	HLA-I	2	3462.12	1	2.108	0.362	468.4	1.70115	-0.014946	116.37	30.641	n. def.	20170913_QEh1_LC1_CHC_SA_HLAIp_OD5P_ctrl_1_R2.29422.29422.2	ETDIEMETRY	ETDIEMETRY	FALSE	ENST00000522817.1	ENSG00000253738	OTUD6B-AS1
0D5P	lncRNA	HLA-I	2	3952.26	1	2.373	0.45	402.4	4.28483	3.0904	92.538	38.782	n. def.	20170913_QEh1_LC1_CHC_SA_HLAIp_OD5P_DAc_3_R2.37646.37646.2	FSDFPGGDKGKFY	FSDFPGGDKGKFY	FALSE	ENST00000605506.1	ENSG00000271576	RP11-486G15.2
0D5P	lncRNA	HLA-I	2	2360.82	1	2.491	0.288	923.9	1.0752	0.54593	162.97	41.878	n. def.	20170913_QEh1_LC1_CHC_SA_HLAIp_OD5P_DAC_4_R2.19879.19879.2	SPRSPSPSL	SPRSPSPSL	FALSE	ENST00000592087.1	ENSG00000267309	CTD-2630F21.1
0D5P	lncRNA	HLA-I	3	1225.8	1	2.108	0.185	413.7	1.10958	2.8545	71.614	32.309	n. def.	20170913_QEh1_LC1_CHC_SA_HLAIp_OD5P_DAC_4_R1.9170.9170.3	RIHDSRSSL	RIHDSRSSL	FALSE	ENST00000542466.2	ENSG00000255737	AGAP2-AS1
0D5P	lncRNA	HLA-I	2	1203.36	1	1.919	0.231	397.1	0.982967	-1.4826	87.323	14.284	n. def.	20170913_QEh1_LC1_CHC_SA_HLAIp_OD5P_ctrl_4_R1.8692.8692.2	GPRAGSSGM	GPRAGSSGM	FALSE	ENST00000418833.2	ENSG00000224870	RP4-758J18.2
0D5P	lncRNA	HLA-I	2	2124.42	1	1.782	0.318	232.8	2.47237	0.61676	84.244	41.243	1	20170913_QEh1_LC1_CHC_SA_HLAIp_OD5P_ctrl_1_R1.16514.16514.2	VM(Oxidation)KGINQGY	VMKGINQGY	FALSE	ENST00000416376.6	ENSG00000226869	LHFPL3-AS1
0D5P	lncRNA	HLA-I	2	1509.06	1	2.033	0.34	372.8	2.62525	0.071253	124.98	69.307	n. def.	20170913_QEh1_LC1_CHC_SA_HLAIp_OD5P_DAC_1_R1.11770.11770.2	IQRKQTPNY	IQRKQTPNY	FALSE	ENST00000392097.4	ENSG00000213062	RP1-206D15.6
0D5P	lncRNA	HLA-I	2	4304.28	1	1.659	0.299	224.2	0.943095	0.83324	107.9	38.698	n. def.	20170913_QEh1_LC1_CHC_SA_HLAIp_OD5P_DAC_3_R1.41226.41226.2	LPQETRIPL	LPQETRIPL	FALSE	ENST00000508179.1	ENSG00000250786	SNHG18
0D5P	lncRNA	HLA-I	3	3012.84	1	2.164	0.254	263.1	0.744727	-0.71841	70.399	42.537	n. def.	20170913_QEh1_LC1_CHC_SA_HLAIp_OD5P_ctrl_4_R1.25639.25639.3	SYLRRHLDF	SYLRRHLDF	FALSE	ENST00000398963.8	ENSG00000177359	OVOS2
0D5P	lncRNA	HLA-I	3	4388.58	1	2.246	0.313	214.3	0.782516	-0.30354	109.86	59.256	n. def.	20170913_QEh1_LC1_CHC_SA_HLAIp_OD5P_DAC_4_R1.40629.40629.3	MYILQVKKF	MYILQVKKF	FALSE	ENST00000517509.5	ENSG00000170919	TPT1-AS1
0D5P	lncRNA	HLA-I	2	4373.34	1	2.289	0.341	480.5	2.96257	0.39037	144.12	66.839	n. def.	20170913_QEh1_LC1_CHC_SA_HLAIp_OD5P_ctrl_1_R1.37957.37957.2	VSDEWENLKY	VSDEWENLKY	FALSE	ENST00000604992.1	ENSG00000270194	RP11-259K5.2
0D5P	lncRNA	HLA-I	2	1073.58	1	2.031	0.301	407.4	2.22257	0.5623	144.77	75.856	n. def.	20170913_QEh1_LC1_CHC_SA_HLAIp_OD5P_ctrl_4_R1.7661.7661.2	TFQKKTKEM	TFQKKTKEM	FALSE	ENST00000376334.3	ENSG00000215548	FRG1JP
0D5P	lncRNA	HLA-I	3	4061.22	1	2.13	0.342	252.1	2.14267	0.13662	78.334	48.08	n. def.	20170913_QEh1_LC1_CHC_SA_HLAIp_OD5P_DAC_1_R1.38149.38149.3	APKLMVRPF	APKLMVRPF	FALSE	ENST00000514009.1	ENSG00000249779	RP11-447H19.3
0D5P	lncRNA	HLA-I	3	3030.9	1	2.036	0.182	273.7	0.966576	-0.58331	98.044	54.274	n. def.	20170913_QEh1_LC1_CHC_SA_HLAIp_OD5P_ctrl_2_R2.26286.26286.3	SYLRRHLDF	SYLRRHLDF	FALSE	ENST00000398963.8	ENSG00000177359	OVOS2
0D5P	lncRNA	HLA-I	1	2775.3	1	2.045	0.417	414.9	3.70997	1.2349	119.27	52.593	n. def.	20170913_QEh1_LC1_CHC_SA_HLAIp_OD5P_ctrl_4_R1.23211.23211.1	KMEETTVTY	KMEETTVTY	FALSE	ENST00000433514.5	ENSG00000226869	LHFPL3-AS1
0D5P	lncRNA	HLA-I	2	1803.18	1	1.949	0.394	258.8	2.05257	-0.64101	135.43	76.448	n. def.	20170913_QEh1_LC1_CHC_SA_HLAIp_OD5P_ctrl_4_R1.13853.13853.2	ATEHDKNSTNIY	ATEHDKNSTNIY	FALSE	ENST00000630179.2	ENSG00000224699	LAMTOR5-AS1
0D5P	lncRNA	HLA-I	3	3096.96	1	1.882	0.26	177.3	1.065	-0.79416	85.731	44.282	n. def.	20170913_QEh1_LC1_CHC_SA_HLAIp_OD5P_ctrl_2_R1.26840.26840.3	SYLRRHLDF	SYLRRHLDF	FALSE	ENST00000398963.8	ENSG00000177359	OVOS2
0D5P	lncRNA	HLA-I	3	4408.32	1	2.098	0.256	209.2	1.00174	-0.27409	94.302	61.04	n. def.	20170913_QEh1_LC1_CHC_SA_HLAIp_OD5P_ctrl_3_R2.40338.40338.3	MYILQVKKF	MYILQVKKF	FALSE	ENST00000517509.5	ENSG00000170919	TPT1-AS1
0D5P	lncRNA	HLA-I	2	1515.66	1	1.955	0.349	409.5	2.18177	1.8201	80.219	23.672	n. def.	20170913_QEh1_LC1_CHC_SA_HLAIp_OD5P_ctrl_3_R2.11442.11442.2	IQRKQTPNY	IQRKQTPNY	FALSE	ENST00000392097.4	ENSG00000213062	RP1-206D15.6
0D5P	lncRNA	HLA-I	3	4099.38	1	1.686	0.263	246.5	1.32148	-0.92156	119.21	84.408	n. def.	20170913_QEh1_LC1_CHC_SA_HLAIp_OD5P_ctrl_2_R2.37132.37132.3	RFTDVRVQF	RFTDVRVQF	FALSE	ENST00000520819.5	ENSG00000247134	RP11-11N9.4
0D5P	lncRNA	HLA-I	2	4414.5	1	2.246	0.318	478.8	2.54975	-0.63209	92.47	45.389	n. def.	20170913_QEh1_LC1_CHC_SA_HLAIp_OD5P_ctrl_4_R2.39515.39515.2	RQFLEPSGF	RQFLEPSGF	FALSE	ENST00000609975.1	ENSG00000272913	RP11-440D17.3
0D5P	lncRNA	HLA-I	2	4284.24	1	1.646	0.273	257.1	1.13608	-3.0478	110.12	40.922	n. def.	20170913_QEh1_LC1_CHC_SA_HLAIp_OD5P_DAC_4_R2.39733.39733.2	LPQETRIPL	LPQETRIPL	FALSE	ENST00000508179.1	ENSG00000250786	SNHG18
0D5P	lncRNA	HLA-I	3	1238.58	1	2.184	0.275	276.2	2.90658	2.0533	84.213	50.252	n. def.	20170913_QEh1_LC1_CHC_SA_HLAIp_OD5P_DAC_2_R2.9273.9273.3	ALDKHQERY	ALDKHQERY	FALSE	ENST00000428044.5	ENSG00000225177	RP11-390P2.4
0D5P	lncRNA	HLA-I	2	4275.6	1	2.553	0.389	531.9	3.75449	-0.31813	122.13	62.89	n. def.	20170913_QEh1_LC1_CHC_SA_HLAIp_OD5P_DAC_4_R2.39659.39659.2	VSDEWENLKY	VSDEWENLKY	FALSE	ENST00000604992.1	ENSG00000270194	RP11-259K5.2
0D5P	lncRNA	HLA-I	2	1799.4	1	1.868	0.408	277.6	1.9914	-1.2224	117.01	68.453	n. def.	20170913_QEh1_LC1_CHC_SA_HLAIp_OD5P_ctrl_3_R1.14049.14049.2	ATEHDKNSTNIY	ATEHDKNSTNIY	FALSE	ENST00000630179.2	ENSG00000224699	LAMTOR5-AS1
0D5P	lncRNA	HLA-I	2	3055.92	1	2.037	0.203	491.7	0.464706	0.13664	106.36	7.3596	n. def.	20170913_QEh1_LC1_CHC_SA_HLAIp_OD5P_DAc_3_R2.28117.28117.2	LGRKPAISL	LGRKPAISL	FALSE	ENST00000567491.1	ENSG00000259863	SH3RF3-AS1
Me290	lncRNA	HLA-I	2	3081.84	1	n. def.	-0.05427	133.13	67.061	3.31515	485.3	0.45	2.047	20180222_QE_HFX_LC2_HLAIp_JMI_SA_Me290_R1.27466.27466.2	YLATDHQKQLL	YLATDHQKQLL	FALSE	ENST00000458028.1	ENSG00000228495	LINC01013
Me290	lncRNA	HLA-I	2	2439.9	1	n. def.	0.34005	102.71	45.433	1.58503	183.2	0.38	1.731	20180222_QE_HFX_LC2_HLAIp_JMI_SA_Me290_R1.20396.20396.2	VTDQASHIY	VTDQASHIY	FALSE	ENST00000515608.5	ENSG00000249898	MCPH1-AS1
Me290	lncRNA	HLA-I	2	3271.74	1	n. def.	-0.28548	149.57	40.595	2.1152	615.3	0.354	2.19	20180222_QE_HFX_LC2_HLAIp_JMI_SA_Me290_R1.29662.29662.2	ETDIEMETRY	ETDIEMETRY	FALSE	ENST00000522817.1	ENSG00000253738	OTUD6B-AS1
Me290	lncRNA	HLA-I	2	2828.4	1	n. def.	-1.5217	113.5	15.897	1.42136	341.8	0.325	1.754	20180222_QE_HFX_LC2_HLAIp_JMI_SA_Me290_R1.24593.24593.2	NTDSPLHFVD	NTDSPLHFVD	FALSE	ENST00000483479.1	ENSG00000244722	RPSAP29
Me290	lncRNA	HLA-I	2	3544.68	1	1	-0.40368	131.62	49.376	2.46218	676.1	0.389	2.74	20180222_QE_HFX_LC2_HLAIp_JMI_SA_Me290_R2.32769.32769.2	KTFDKDFFM(Oxidation)	KTFDKDFFM	FALSE	ENST00000580048.1	ENSG00000264247	LINC00909
Me290	lncRNA	HLA-I	2	1740.48	1	n. def.	2.5514	113.66	46.489	1.57187	457.2	0.274	1.957	20180222_QE_HFX_LC2_HLAIp_JMI_SA_Me290_R2.13727.13727.2	VVTKVNKEV	VVTKVNKEV	FALSE	ENST00000438412.5	ENSG00000231074	HCG18
Me290	lncRNA	HLA-I	2	1791.48	1	n. def.	0.098997	103.01	53.909	3.32698	286.8	0.409	2.145	20180222_QE_HFX_LC2_HLAIp_JMI_SA_Me290_R2.14168.14168.2	ATEHDKNSTNIY	ATEHDKNSTNIY	FALSE	ENST00000590413.5	ENSG00000224699	LAMTOR5-AS1
Me290	lncRNA	HLA-I	2	2684.94	1	1	-0.37848	116.25	39.193	2.46597	884	0.326	2.529	20180222_QE_HFX_LC2_HLAIp_JMI_SA_Me290_R1.22995.22995.2	M(Oxidation)LQEKIHSL	MLQEKIHSL	FALSE	ENST00000581549.1	ENSG00000227036	LINC00511
Me290	lncRNA	HLA-I	2	2549.34	1	1	0.37915	100.45	32.029	1.32975	464.9	0.325	1.842	20180222_QE_HFX_LC2_HLAIp_JMI_SA_Me290_R2.21503.21503.2	M(Oxidation)VAESPPRV	MVAESPPRV	FALSE	ENST00000430633.5	ENSG00000235106	LINC00094
Me290	lncRNA	HLA-I	2	2579.22	1	1	-0.17297	109.01	48.252	2.25337	571.7	0.38	2.034	20180222_QE_HFX_LC2_HLAIp_JMI_SA_Me290_R1.21860.21860.2	M(Oxidation)VAESPPRV	MVAESPPRV	FALSE	ENST00000430633.5	ENSG00000235106	LINC00094
Me290	lncRNA	HLA-I	2	3178.92	1	n. def.	1.4686	87.308	30.027	2.32883	357.7	0.422	1.978	20180222_QE_HFX_LC2_HLAIp_JMI_SA_Me290_R1.28586.28586.2	DVDIHKDLY	DVDIHKDLY	FALSE	ENST00000446382.2	ENSG00000230581	ACTG1P14
Me290	lncRNA	HLA-I	2	2823.6	1	1	1.4544	99.136	44.978	2.61798	535.7	0.4	1.889	20180222_QE_HFX_LC2_HLAIp_JMI_SA_Me290_R2.24521.24521.2	VLDHTRLM(Oxidation)GV	VLDHTRLMGV	FALSE	ENST00000472163.1	ENSG00000213300	HNRNPA3P6
Me290	lncRNA	HLA-I	2	1823.7	1	n. def.	1.9781	156.62	42.335	3.41908	469.2	0.111	2.332	20180222_QE_HFX_LC2_HLAIp_JMI_SA_Me290_R2.14451.14451.2	STETPHSGVKY	STETPHSGVKY	FALSE	ENST00000514020.1	ENSG00000227040	RP11-533F5.2
Me290	lncRNA	HLA-I	2	3072.72	1	n. def.	0.071351	154.81	70.245	3.4828	542.2	0.479	2.171	20180222_QE_HFX_LC2_HLAIp_JMI_SA_Me290_R2.27367.27367.2	YLATDHQKQLL	YLATDHQKQLL	FALSE	ENST00000458028.1	ENSG00000228495	LINC01013
Me290	lncRNA	HLA-I	1	3802.32	1	n. def.	0.58236	169.57	81.814	1.83565	847.1	0.349	2.335	20180222_QE_HFX_LC2_HLAIp_JMI_SA_Me290_R2.35767.35767.1	YLDPAQQNL	YLDPAQQNL	FALSE	ENST00000421406.1	ENSG00000227671	RP11-488L18.4
Me290	lncRNA	HLA-I	2	2903.46	1	n. def.	-0.15196	112.17	40.033	1.97469	282.3	0.35	1.752	20180222_QE_HFX_LC2_HLAIp_JMI_SA_Me290_R2.25416.25416.2	MVAESPPRV	MVAESPPRV	FALSE	ENST00000430633.5	ENSG00000235106	LINC00094
Me290	lncRNA	HLA-I	2	3549.06	1	1	-1.1264	139.74	34.993	2.07831	544.4	0.362	2.495	20180222_QE_HFX_LC2_HLAIp_JMI_SA_Me290_R1.32822.32822.2	KTFDKDFFM(Oxidation)	KTFDKDFFM	FALSE	ENST00000580048.1	ENSG00000264247	LINC00909
Me290	lncRNA	HLA-I	2	3689.28	1	n. def.	-1.2686	111.74	51.057	2.10846	408.4	0.369	2.142	20180222_QE_HFX_LC2_HLAIp_JMI_SA_Me290_R2.34482.34482.2	TADNRFLTY	TADNRFLTY	FALSE	ENST00000627173.1	ENSG00000281852	LINC00891
Me290	lncRNA	HLA-I	2	2911.56	1	n. def.	0.21276	109.86	43.181	2.50864	401.5	0.376	1.993	20180222_QE_HFX_LC2_HLAIp_JMI_SA_Me290_R1.25517.25517.2	MVAESPPRV	MVAESPPRV	FALSE	ENST00000430633.5	ENSG00000235106	LINC00094
Me290	lncRNA	HLA-I	2	2570.22	1	1	-0.32082	101.33	42.346	2.22403	557.3	0.376	2.031	20180222_QE_HFX_LC2_HLAIp_JMI_SA_Me290_R2.21716.21716.2	M(Oxidation)VAESPPRV	MVAESPPRV	FALSE	ENST00000430633.5	ENSG00000235106	LINC00094
Me290	lncRNA	HLA-I	2	4448.34	1	n. def.	n. def.	107.32	52.792	2.2993	296.3	0.351	2.191	20180222_QE_HFX_LC2_HLAIp_JMI_SA_Me290_R1.42755.42755.2	SVSEDPGPLL	SVSEDPGPLL	FALSE	ENST00000607957.1	ENSG00000272686	RP11-390E23.6
Me290	lncRNA	HLA-I	2	2204.16	1	n. def.	-0.43605	116.73	92.571	1.62893	188.2	0.349	1.664	20180222_QE_HFX_LC2_HLAIp_JMI_SA_Me290_R2.17916.17916.2	YTDEQNSSTTY	YTDEQNSSTTY	FALSE	ENST00000513804.1	ENSG00000251552	COQ10BP2
Me290	lncRNA	HLA-I	2	2430.48	1	n. def.	0.10445	98.299	36.3	1.51856	249.9	0.302	1.932	20180222_QE_HFX_LC2_HLAIp_JMI_SA_Me290_R2.20237.20237.2	VTDQASHIY	VTDQASHIY	FALSE	ENST00000515608.5	ENSG00000249898	MCPH1-AS1
Me290	lncRNA	HLA-I	2	2715.3	1	1	-0.36599	109.71	43.457	2.63451	469.4	0.36	2.096	20180222_QE_HFX_LC2_HLAIp_JMI_SA_Me290_R1.23325.23325.2	ETDIEM(Oxidation)ETRY	ETDIEMETRY	FALSE	ENST00000522817.1	ENSG00000253738	OTUD6B-AS1
Me290	lncRNA	HLA-I	1	2802.24	1	n. def.	-0.080593	140.98	66.569	0.405607	572.8	0.345	2.27	20180222_QE_HFX_LC2_HLAIp_JMI_SA_Me290_R2.24268.24268.1	GSDFGGGGSY	GSDFGGGGSY	FALSE	ENST00000515379.1	ENSG00000220157	HNRNPA1P12
Me290	lncRNA	HLA-I	2	2272.56	1	1	0.79477	93.374	44.015	3.47108	738.7	0.448	2.109	20180222_QE_HFX_LC2_HLAIp_JMI_SA_Me290_R2.18562.18562.2	M(Oxidation)LAEIHPKA	MLAEIHPKA	FALSE	ENST00000559598.6	ENSG00000245694	CRNDE
Me290	lncRNA	HLA-I	2	4093.92	1	n. def.	0.78453	93.598	40.882	3.87943	755.2	0.45	2.469	20180222_QE_HFX_LC2_HLAIp_JMI_SA_Me290_R2.39054.39054.2	VSDEWENLKY	VSDEWENLKY	FALSE	ENST00000604992.1	ENSG00000270194	RP11-259K5.2
Me290	lncRNA	HLA-I	2	1828.86	1	n. def.	1.4147	149.72	35.439	3.9914	573.7	0.166	2.469	20180222_QE_HFX_LC2_HLAIp_JMI_SA_Me290_R1.14531.14531.2	STETPHSGVKY	STETPHSGVKY	FALSE	ENST00000514020.1	ENSG00000227040	RP11-533F5.2
Me290	lncRNA	HLA-I	1	3806.34	1	n. def.	0.39251	169.57	76.373	2.11407	736.8	0.323	2.379	20180222_QE_HFX_LC2_HLAIp_JMI_SA_Me290_R1.35791.35791.1	YLDPAQQNL	YLDPAQQNL	FALSE	ENST00000421406.1	ENSG00000227671	RP11-488L18.4
Me290	lncRNA	HLA-I	2	2744.1	1	n. def.	-0.71987	101.38	44.949	2.767	825.1	0.417	3.004	20180222_QE_HFX_LC2_HLAIp_JMI_SA_Me290_R2.23613.23613.2	KSDLSKPLSY	KSDLSKPLSY	FALSE	ENST00000431422.1	ENSG00000236700	LINC01010
Me290	lncRNA	HLA-I	2	2678.88	1	1	-0.62885	112.84	36.988	3.02319	841.9	0.363	2.59	20180222_QE_HFX_LC2_HLAIp_JMI_SA_Me290_R2.22906.22906.2	M(Oxidation)LQEKIHSL	MLQEKIHSL	FALSE	ENST00000581549.1	ENSG00000227036	LINC00511
Me290	lncRNA	HLA-I	2	3457.38	1	n. def.	0.43516	90.657	48.548	2.5986	222.3	0.319	1.772	20180222_QE_HFX_LC2_HLAIp_JMI_SA_Me290_R1.31788.31788.2	MLAEIHPKAGL	MLAEIHPKAGL	FALSE	ENST00000501177.7	ENSG00000245694	CRNDE
Me290	lncRNA	HLA-I	2	2750.76	1	n. def.	-0.37971	128.35	73.626	4.02549	992.3	0.462	3.207	20180222_QE_HFX_LC2_HLAIp_JMI_SA_Me290_R1.23707.23707.2	KSDLSKPLSY	KSDLSKPLSY	FALSE	ENST00000431422.1	ENSG00000236700	LINC01010
Me290	lncRNA	HLA-I	2	3174.54	1	n. def.	1.4273	118.5	59.578	3.51713	435.7	0.45	2.257	20180222_QE_HFX_LC2_HLAIp_JMI_SA_Me290_R2.28521.28521.2	DVDIHKDLY	DVDIHKDLY	FALSE	ENST00000446382.2	ENSG00000230581	ACTG1P14
Me290	lncRNA	HLA-I	2	2279.16	1	1	0.37631	94.302	36.743	3.34775	736.3	0.449	2.108	20180222_QE_HFX_LC2_HLAIp_JMI_SA_Me290_R1.18691.18691.2	M(Oxidation)LAEIHPKA	MLAEIHPKA	FALSE	ENST00000559598.6	ENSG00000245694	CRNDE
Me290	lncRNA	HLA-I	2	3266.22	1	n. def.	-0.2696	125.82	41.605	2.03574	640.7	0.359	2.198	20180222_QE_HFX_LC2_HLAIp_JMI_SA_Me290_R2.29586.29586.2	ETDIEMETRY	ETDIEMETRY	FALSE	ENST00000522817.1	ENSG00000253738	OTUD6B-AS1
Me290	lncRNA	HLA-I	2	1746.66	1	n. def.	2.4414	96.665	42.116	1.75945	460.6	0.292	2.082	20180222_QE_HFX_LC2_HLAIp_JMI_SA_Me290_R1.13810.13810.2	VVTKVNKEV	VVTKVNKEV	FALSE	ENST00000438412.5	ENSG00000231074	HCG18
Me290	lncRNA	HLA-I	2	3802.98	1	n. def.	0.0014289	98.997	41.949	2.0655	264	0.387	1.888	20180222_QE_HFX_LC2_HLAIp_JMI_SA_Me290_R1.35755.35755.2	YLDPAQQNL	YLDPAQQNL	FALSE	ENST00000421406.1	ENSG00000227671	RP11-488L18.4
Me290	lncRNA	HLA-I	2	1798.5	1	n. def.	-0.65263	134.84	91.21	4.1549	425.3	0.483	2.33	20180222_QE_HFX_LC2_HLAIp_JMI_SA_Me290_R1.14272.14272.2	ATEHDKNSTNIY	ATEHDKNSTNIY	FALSE	ENST00000590413.5	ENSG00000224699	LAMTOR5-AS1
Me290	lncRNA	HLA-I	2	3903.18	1	n. def.	0.04038	103.91	50.555	0.935542	259	0.301	1.635	20180222_QE_HFX_LC2_HLAIp_JMI_SA_Me290_R2.36959.36959.2	NTQWQPLKY	NTQWQPLKY	FALSE	ENST00000618570.1	ENSG00000276380	UBE2NL
Me290	lncRNA	HLA-I	2	2821.74	1	n. def.	-1.7182	137.9	43.642	1.29243	342.7	0.254	1.786	20180222_QE_HFX_LC2_HLAIp_JMI_SA_Me290_R2.24504.24504.2	NTDSPLHFVD	NTDSPLHFVD	FALSE	ENST00000483479.1	ENSG00000244722	RPSAP29
0NVC	lncRNA	HLA-I	2	3482.16	1	60.731	n. def.	138.48	1.28819	0.39209	1.858	0.276	265.4	20170901_QEh1_LC1_ChC_SA_HLAIp_ONVC_ctrl_1_R1.25441.25441.2	HTVSGIGGF	HTVSGIGGF	FALSE	ENST00000564621.1	ENSG00000247240	UBL7-AS1
0NVC	lncRNA	HLA-I	2	1911.96	1	65.61	n. def.	157.52	0.377786	0.60584	2.015	0.346	320	20170901_QEh1_LC1_ChC_SA_HLAIp_ONVC_ctrl_3_R1.13256.13256.2	EHSVENGSI	EHSVENGSI	FALSE	ENST00000431369.1	ENSG00000225775	RP11-354I10.1
0NVC	lncRNA	HLA-I	2	2543.22	1	21.475	n. def.	100.25	2.10735	-0.68759	1.828	0.368	368.5	20170901_QEh1_LC1_ChC_SA_HLAIp_ONVC_ctrl_4_R2.17917.17917.2	EVAPGALGTR	EVAPGALGTR	FALSE	ENST00000412293.5	ENSG00000236829	Z97634.3
0NVC	lncRNA	HLA-I	2	4741.86	1	36.308	n. def.	97.068	1.06753	-0.48355	1.813	0.239	503	20170901_QEh1_LC1_ChC_SA_HLAIp_ONVC_ctrl_4_R2.34734.34734.2	DTAQIIHLY	DTAQIIHLY	FALSE	ENST00000602367.1	ENSG00000216775	RP1-152L7.5
0NVC	lncRNA	HLA-I	2	4275.42	1	24.231	n. def.	74.255	1.95078	n. def.	1.881	0.317	309.6	20170831_QEh1_LC1_ChC_SA_HLAIp_ONVC_DAC_3_R2.32422.32422.2	THDVNDFVL	THDVNDFVL	FALSE	ENST00000453157.1	ENSG00000232485	AC098820.3
0NVC	lncRNA	HLA-I	2	3773.94	1	27.523	n. def.	124.59	2.25571	-0.12176	1.781	0.355	405.2	20170831_QEh1_LC1_ChC_SA_HLAIp_ONVC_DAC_1_R2.28868.28868.2	EVAPGGLSHF	EVAPGGLSHF	FALSE	ENST00000441531.1	ENSG00000229589	ACVR2B-AS1
0NVC	lncRNA	HLA-I	2	1383.18	1	79.948	n. def.	141.91	2.14086	-0.15126	2.068	0.379	472.3	20170901_QEh1_LC1_ChC_SA_HLAIp_ONVC_ctrl_2_R2.9562.9562.2	DVKDGKYSQA	DVKDGKYSQA	FALSE	ENST00000495909.2	ENSG00000240388	CTD-2061E19.1
0NVC	lncRNA	HLA-I	2	3154.26	1	35.111	n. def.	95.909	0.5867	0.4077	1.761	0.231	318.2	20170901_QEh1_LC1_ChC_SA_HLAIp_ONVC_ctrl_1_R1.22798.22798.2	ETISPRPSI	ETISPRPSI	FALSE	ENST00000420389.1	ENSG00000228478	RP1-290I10.3
0NVC	lncRNA	HLA-I	2	2574.84	1	56.199	n. def.	117.16	1.41567	-0.66435	1.634	0.325	148.5	20170901_QEh1_LC1_ChC_SA_HLAIp_ONVC_ctrl_4_R2.18170.18170.2	ETIQNTHSF	ETIQNTHSF	FALSE	ENST00000455304.6	ENSG00000224209	LINC00466
0NVC	lncRNA	HLA-I	2	3452.52	1	45.348	n. def.	123.1	1.75203	-0.045832	2.157	0.343	351.5	20170831_QEh1_LC1_ChC_SA_HLAIp_ONVC_DAC_2_R1.25423.25423.2	HTVSGIGGF	HTVSGIGGF	FALSE	ENST00000564621.1	ENSG00000247240	UBL7-AS1
0NVC	lncRNA	HLA-I	2	1375.8	1	71.082	n. def.	152.27	2.27409	0.5091	2.087	0.378	458	20170901_QEh1_LC1_ChC_SA_HLAIp_ONVC_ctrl_3_R1.9513.9513.2	DVKDGKYSQA	DVKDGKYSQA	FALSE	ENST00000495909.2	ENSG00000240388	CTD-2061E19.1
0NVC	lncRNA	HLA-I	2	1372.5	1	68.482	n. def.	157.78	1.84771	-0.22452	1.836	0.323	283.7	20170901_QEh1_LC1_ChC_SA_HLAIp_ONVC_ctrl_1_R1.9472.9472.2	DVKDGKYSQA	DVKDGKYSQA	FALSE	ENST00000495909.2	ENSG00000240388	CTD-2061E19.1
0NVC	lncRNA	HLA-I	3	2809.56	1	88.778	1	110.93	5.88273	-0.504	2.61	0.542	516.4	20170831_QEh1_LC1_ChC_SA_HLAIp_ONVC_DAC_4_R2.20299.20299.3	M(Oxidation)TYQETFTQHRY	MTYQETFTQHRY	FALSE	ENST00000437523.2	ENSG00000228826	RP11-344P13.4
0NVC	lncRNA	HLA-I	2	1912.74	1	69.009	n. def.	186.94	0.534617	1.0037	1.989	0.329	388	20170901_QEh1_LC1_ChC_SA_HLAIp_ONVC_ctrl_2_R2.13325.13325.2	EHSVENGSI	EHSVENGSI	FALSE	ENST00000431369.1	ENSG00000225775	RP11-354I10.1
0NVC	lncRNA	HLA-I	2	1994.4	1	74.7	n. def.	170.32	1	-0.16151	2.062	0.313	435	20170831_QEh1_LC1_ChC_SA_HLAIp_ONVC_DAC_1_R2.14057.14057.2	EHSVENGSI	EHSVENGSI	FALSE	ENST00000431369.1	ENSG00000225775	RP11-354I10.1
0NVC	lncRNA	HLA-I	2	3478.14	1	82.068	n. def.	123.72	2.78252	-2.6585	1.897	0.335	443	20170831_QEh1_LC1_ChC_SA_HLAIp_ONVC_DAC_3_R2.25893.25893.2	AAFDRAVHF	AAFDRAVHF	FALSE	ENST00000479822.1	ENSG00000183674	LINC00518
0NVC	lncRNA	HLA-I	2	1367.94	1	62.028	n. def.	126.29	2.11976	-0.56648	1.927	0.382	339.7	20170831_QEh1_LC1_ChC_SA_HLAIp_ONVC_DAC_3_R2.9503.9503.2	DVKDGKYSQA	DVKDGKYSQA	FALSE	ENST00000495909.2	ENSG00000240388	CTD-2061E19.1
0NVC	lncRNA	HLA-I	2	3509.4	1	121.67	n. def.	121.67	2.40671	-0.13406	1.85	0.271	366	20170901_QEh1_LC1_ChC_SA_HLAIp_ONVC_ctrl_3_R1.25045.25045.2	AAFDRAVHF	AAFDRAVHF	FALSE	ENST00000479822.1	ENSG00000183674	LINC00518
0NVC	lncRNA	HLA-I	2	3462.24	1	45.053	n. def.	91.069	2.18376	-2.2049	1.757	0.273	257.8	20170831_QEh1_LC1_ChC_SA_HLAIp_ONVC_DAC_4_R1.25440.25440.2	AAFDRAVHF	AAFDRAVHF	FALSE	ENST00000479822.1	ENSG00000183674	LINC00518
0NVC	lncRNA	HLA-I	2	4557.06	1	54.043	1	101.65	3.32606	-0.94367	2.195	0.398	550	20170831_QEh1_LC1_ChC_SA_HLAIp_ONVC_DAC_2_R1.33995.33995.2	M(Oxidation)TAEPRSLSLF	MTAEPRSLSLF	FALSE	ENST00000451648.1	ENSG00000232803	SLCO4A1-AS1
0NVC	lncRNA	HLA-I	2	3165.6	1	45.329	n. def.	142.36	0.844664	0.57911	1.822	0.247	345.9	20170901_QEh1_LC1_ChC_SA_HLAIp_ONVC_ctrl_3_R1.22395.22395.2	ETISPRPSI	ETISPRPSI	FALSE	ENST00000420389.1	ENSG00000228478	RP1-290I10.3
0NVC	lncRNA	HLA-I	2	3918	1	47.553	n. def.	103.56	2.90658	0.20563	1.93	0.353	194.8	20170901_QEh1_LC1_ChC_SA_HLAIp_ONVC_ctrl_1_R1.28857.28857.2	DVIRVNSYY	DVIRVNSYY	FALSE	ENST00000423899.1	ENSG00000239650	GUSBP4
0NVC	lncRNA	HLA-I	1	2605.98	1	4.2536	n. def.	138.55	2.02	-0.38656	2.273	0.039	704.7	20170831_QEh1_LC1_ChC_SA_HLAIp_ONVC_DAC_2_R2.18721.18721.1	GGSFGGGGSY	GGSFGGGGSY	FALSE	ENST00000411674.2	ENSG00000213559	HNRNPA1P64
0NVC	lncRNA	HLA-I	1	2701.38	1	3.4351	n. def.	130	1.8962	-0.4352	2.285	0.037	636	20170831_QEh1_LC1_ChC_SA_HLAIp_ONVC_DAC_1_R1.19536.19536.1	GGSFGGGGSY	GGSFGGGGSY	FALSE	ENST00000411674.2	ENSG00000213559	HNRNPA1P64
0NVC	lncRNA	HLA-I	2	1616.76	1	86.175	n. def.	185.55	1.46725	0.97074	1.612	0.325	194.5	20170901_QEh1_LC1_ChC_SA_HLAIp_ONVC_ctrl_1_R1.11190.11190.2	ELKKKIGQY	ELKKKIGQY	FALSE	ENST00000558477.1	ENSG00000259429	UBE2Q2P3
0NVC	lncRNA	HLA-I	2	4873.26	1	41.93	n. def.	113.62	3.23582	1.0844	2.294	0.28	690	20170901_QEh1_LC1_ChC_SA_HLAIp_ONVC_ctrl_2_R2.36239.36239.2	MTAEPRSLSLF	MTAEPRSLSLF	FALSE	ENST00000451648.1	ENSG00000232803	SLCO4A1-AS1
0NVC	lncRNA	HLA-I	2	2777.76	1	66.625	n. def.	113.71	2.61798	-0.36528	1.884	0.398	352.7	20170901_QEh1_LC1_ChC_SA_HLAIp_ONVC_ctrl_4_R2.19710.19710.2	ETINHRNGNIF	ETINHRNGNIF	FALSE	ENST00000524003.1	ENSG00000253738	OTUD6B-AS1
0NVC	lncRNA	HLA-I	2	4691.04	1	44.004	n. def.	104.76	0.818156	1.4541	1.677	0.188	463.8	20170831_QEh1_LC1_ChC_SA_HLAIp_ONVC_DAC_2_R1.34954.34954.2	DTAQIIHLY	DTAQIIHLY	FALSE	ENST00000602367.1	ENSG00000216775	RP1-152L7.5
0NVC	lncRNA	HLA-I	2	1429.8	1	96.141	n. def.	171.33	2.47886	0.50305	2.06	0.4	494.4	20170831_QEh1_LC1_ChC_SA_HLAIp_ONVC_DAC_2_R1.10104.10104.2	DVKDGKYSQA	DVKDGKYSQA	FALSE	ENST00000495909.2	ENSG00000240388	CTD-2061E19.1
0NVC	lncRNA	HLA-I	2	3496.62	1	69.047	n. def.	138.48	2.41794	-0.2152	2.329	0.307	414.8	20170901_QEh1_LC1_ChC_SA_HLAIp_ONVC_ctrl_3_R1.24947.24947.2	HTVSGIGGF	HTVSGIGGF	FALSE	ENST00000564621.1	ENSG00000247240	UBL7-AS1
0NVC	lncRNA	HLA-I	2	2033.34	1	32.252	n. def.	93.162	2.29414	-0.49196	1.885	0.319	394.4	20170831_QEh1_LC1_ChC_SA_HLAIp_ONVC_DAC_2_R1.14392.14392.2	EVASIKSKY	EVASIKSKY	FALSE	ENST00000610036.1	ENSG00000272994	RP11-332H14.2
0NVC	lncRNA	HLA-I	2	4747.2	1	39.801	n. def.	94.006	1.08884	-1.0405	1.808	0.206	456.9	20170901_QEh1_LC1_ChC_SA_HLAIp_ONVC_ctrl_3_R1.34277.34277.2	DTAQIIHLY	DTAQIIHLY	FALSE	ENST00000602367.1	ENSG00000216775	RP1-152L7.5
0NVC	lncRNA	HLA-I	2	3670.08	1	30.773	n. def.	127.84	2.25337	0.23201	1.653	0.347	441.4	20170831_QEh1_LC1_ChC_SA_HLAIp_ONVC_DAC_3_R2.27511.27511.2	EVAPGGLSHF	EVAPGGLSHF	FALSE	ENST00000441531.1	ENSG00000229589	ACVR2B-AS1
0NVC	lncRNA	HLA-I	2	2850.48	1	98.46	n. def.	164.53	1.74473	-0.27466	1.933	0.334	442.7	20170831_QEh1_LC1_ChC_SA_HLAIp_ONVC_DAC_1_R2.20741.20741.2	ETINHRNGNIF	ETINHRNGNIF	FALSE	ENST00000524003.1	ENSG00000253738	OTUD6B-AS1
0NVC	lncRNA	HLA-I	2	3574.32	1	62.785	n. def.	104.44	2.15552	-1.9285	1.81	0.337	247.1	20170831_QEh1_LC1_ChC_SA_HLAIp_ONVC_DAC_1_R2.27098.27098.2	AAFDRAVHF	AAFDRAVHF	FALSE	ENST00000479822.1	ENSG00000183674	LINC00518
0NVC	lncRNA	HLA-I	2	4561.2	1	58.315	1	105.4	2.82974	-4.1974	2.147	0.316	452.7	20170831_QEh1_LC1_ChC_SA_HLAIp_ONVC_DAC_3_R2.34686.34686.2	M(Oxidation)TAEPRSLSLF	MTAEPRSLSLF	FALSE	ENST00000451648.1	ENSG00000232803	SLCO4A1-AS1
0NVC	lncRNA	HLA-I	2	2571.84	1	50.651	n. def.	123.69	0.759451	-0.7092	1.683	0.326	193.2	20170901_QEh1_LC1_ChC_SA_HLAIp_ONVC_ctrl_3_R1.17980.17980.2	ETIQNTHSF	ETIQNTHSF	FALSE	ENST00000455304.6	ENSG00000224209	LINC00466
0NVC	lncRNA	HLA-I	2	1998.84	1	39.773	n. def.	116.25	1.69897	-0.62148	1.812	0.296	345.3	20170831_QEh1_LC1_ChC_SA_HLAIp_ONVC_DAC_3_R2.14046.14046.2	EVASIKSKY	EVASIKSKY	FALSE	ENST00000610036.1	ENSG00000272994	RP11-332H14.2
0NVC	lncRNA	HLA-I	2	2730	1	68.359	n. def.	122.52	2.05998	-0.24795	1.819	0.345	341.2	20170831_QEh1_LC1_ChC_SA_HLAIp_ONVC_DAC_4_R1.19612.19612.2	ETINHRNGNIF	ETINHRNGNIF	FALSE	ENST00000524003.1	ENSG00000253738	OTUD6B-AS1
0NVC	lncRNA	HLA-I	2	2376.72	1	58.926	1	107.43	2.21753	0.39658	2.116	0.303	361.7	20170831_QEh1_LC1_ChC_SA_HLAIp_ONVC_DAC_4_R1.16915.16915.2	THLEDPHLM(Oxidation)	THLEDPHLM	FALSE	ENST00000366209.6	ENSG00000203386	LINC01317
0NVC	lncRNA	HLA-I	2	1898.4	1	60.092	n. def.	170.73	0.563837	0.30601	2.029	0.309	396.9	20170831_QEh1_LC1_ChC_SA_HLAIp_ONVC_DAC_4_R1.13402.13402.2	EHSVENGSI	EHSVENGSI	FALSE	ENST00000431369.1	ENSG00000225775	RP11-354I10.1
0NVC	lncRNA	HLA-I	2	4682.34	1	41.761	n. def.	100.74	0.863279	-0.08761	1.781	0.219	412.9	20170831_QEh1_LC1_ChC_SA_HLAIp_ONVC_DAC_3_R2.35607.35607.2	DTAQIIHLY	DTAQIIHLY	FALSE	ENST00000602367.1	ENSG00000216775	RP1-152L7.5
0NVC	lncRNA	HLA-I	2	3504.24	1	76.061	n. def.	113.71	2.4023	-1.9523	1.81	0.308	380.7	20170901_QEh1_LC1_ChC_SA_HLAIp_ONVC_ctrl_2_R2.25806.25806.2	AAFDRAVHF	AAFDRAVHF	FALSE	ENST00000479822.1	ENSG00000183674	LINC00518
0NVC	lncRNA	HLA-I	2	3658.92	1	23.417	n. def.	120.49	3.56225	0.31238	1.999	0.448	428.5	20170831_QEh1_LC1_ChC_SA_HLAIp_ONVC_DAC_4_R1.27015.27015.2	EVAPGGLSHF	EVAPGGLSHF	FALSE	ENST00000441531.1	ENSG00000229589	ACVR2B-AS1
0NVC	lncRNA	HLA-I	2	3159.42	1	55.89	n. def.	142.36	0.5867	0.39645	1.682	0.269	315.5	20170901_QEh1_LC1_ChC_SA_HLAIp_ONVC_ctrl_2_R2.22987.22987.2	ETISPRPSI	ETISPRPSI	FALSE	ENST00000420389.1	ENSG00000228478	RP1-290I10.3
0NVC	lncRNA	HLA-I	2	4564.92	1	38.118	1	93.649	2.70553	-1.2825	2.127	0.395	423.9	20170831_QEh1_LC1_ChC_SA_HLAIp_ONVC_DAC_4_R1.33882.33882.2	M(Oxidation)TAEPRSLSLF	MTAEPRSLSLF	FALSE	ENST00000451648.1	ENSG00000232803	SLCO4A1-AS1
0NVC	lncRNA	HLA-I	2	1995.78	1	38.012	n. def.	101.43	1.92812	-0.0023332	1.769	0.299	323	20170831_QEh1_LC1_ChC_SA_HLAIp_ONVC_DAC_4_R1.14109.14109.2	EVASIKSKY	EVASIKSKY	FALSE	ENST00000610036.1	ENSG00000272994	RP11-332H14.2
0NVC	lncRNA	HLA-I	2	1949.46	1	68.417	n. def.	170.06	0.769551	-0.50022	1.968	0.299	334.8	20170831_QEh1_LC1_ChC_SA_HLAIp_ONVC_DAC_2_R1.13792.13792.2	EHSVENGSI	EHSVENGSI	FALSE	ENST00000431369.1	ENSG00000225775	RP11-354I10.1
0NVC	lncRNA	HLA-I	2	4723.38	1	50.359	n. def.	119.56	1.01323	-1.1284	1.816	0.233	535.1	20170901_QEh1_LC1_ChC_SA_HLAIp_ONVC_ctrl_2_R2.35176.35176.2	DTAQIIHLY	DTAQIIHLY	FALSE	ENST00000602367.1	ENSG00000216775	RP1-152L7.5
0NVC	lncRNA	HLA-I	2	3459.06	1	57.486	n. def.	99.139	2.53462	-1.8505	1.834	0.32	245.7	20170831_QEh1_LC1_ChC_SA_HLAIp_ONVC_DAC_2_R1.25476.25476.2	AAFDRAVHF	AAFDRAVHF	FALSE	ENST00000479822.1	ENSG00000183674	LINC00518
0NVC	lncRNA	HLA-I	2	1903.62	1	59.914	n. def.	157.52	0.643974	0.64484	1.918	0.328	322.7	20170901_QEh1_LC1_ChC_SA_HLAIp_ONVC_ctrl_1_R1.13225.13225.2	EHSVENGSI	EHSVENGSI	FALSE	ENST00000431369.1	ENSG00000225775	RP11-354I10.1
0NVC	lncRNA	HLA-I	2	4978.62	1	45.913	n. def.	130.66	3.23958	0.86717	2.332	0.378	416.6	20170831_QEh1_LC1_ChC_SA_HLAIp_ONVC_DAC_1_R2.38848.38848.2	MTAEPRSLSLF	MTAEPRSLSLF	FALSE	ENST00000451648.1	ENSG00000232803	SLCO4A1-AS1
0NVC	lncRNA	HLA-I	2	1378.8	1	86.741	n. def.	164.66	1.58838	-0.32131	1.875	0.352	335.3	20170901_QEh1_LC1_ChC_SA_HLAIp_ONVC_ctrl_4_R2.9543.9543.2	DVKDGKYSQA	DVKDGKYSQA	FALSE	ENST00000495909.2	ENSG00000240388	CTD-2061E19.1
0NVC	lncRNA	HLA-I	2	1897.92	1	44.08	n. def.	106.04	1.17134	1.8716	1.766	0.261	300.6	20170831_QEh1_LC1_ChC_SA_HLAIp_ONVC_DAC_1_R2.13359.13359.2	ETAAVNSKY	ETAAVNSKY	FALSE	ENST00000558945.5	ENSG00000247556	OIP5-AS1
0NVC	lncRNA	HLA-I	2	3581.22	1	70.484	n. def.	139.92	1.95078	0.68501	2.09	0.347	263.1	20170831_QEh1_LC1_ChC_SA_HLAIp_ONVC_DAC_1_R2.27163.27163.2	HTVSGIGGF	HTVSGIGGF	FALSE	ENST00000564621.1	ENSG00000247240	UBL7-AS1
0NVC	lncRNA	HLA-I	3	2824.44	1	83.685	1	113.03	5.31785	0.32767	2.863	0.456	476.8	20170831_QEh1_LC1_ChC_SA_HLAIp_ONVC_DAC_2_R2.20508.20508.3	M(Oxidation)TYQETFTQHRY	MTYQETFTQHRY	FALSE	ENST00000437523.2	ENSG00000228826	RP11-344P13.4
0NVC	lncRNA	HLA-I	1	2597.46	1	8.5971	n. def.	122.5	1.53611	-0.043501	2.167	0.001	621.5	20170831_QEh1_LC1_ChC_SA_HLAIp_ONVC_DAC_3_R1.18580.18580.1	GGSFGGGGSY	GGSFGGGGSY	FALSE	ENST00000411674.2	ENSG00000213559	HNRNPA1P64
0NVC	lncRNA	HLA-I	2	3209.58	1	47.948	n. def.	99.802	1.77469	0.096214	2.296	0.321	386	20170831_QEh1_LC1_ChC_SA_HLAIp_ONVC_DAC_3_R2.23582.23582.2	EVIKVIKTY	EVIKVIKTY	FALSE	ENST00000576433.5	ENSG00000261465	RP11-626G11.5
0NVC	lncRNA	HLA-I	2	1378.32	1	70.98	n. def.	152.17	2.21254	0.65913	2.015	0.381	357.6	20170831_QEh1_LC1_ChC_SA_HLAIp_ONVC_DAC_4_R1.9709.9709.2	DVKDGKYSQA	DVKDGKYSQA	FALSE	ENST00000495909.2	ENSG00000240388	CTD-2061E19.1
0NVC	lncRNA	HLA-I	2	3706.14	1	37.728	n. def.	124.59	3.28651	0.59919	1.951	0.432	426.8	20170901_QEh1_LC1_ChC_SA_HLAIp_ONVC_ctrl_2_R2.27421.27421.2	EVAPGGLSHF	EVAPGGLSHF	FALSE	ENST00000441531.1	ENSG00000229589	ACVR2B-AS1
0NVC	lncRNA	HLA-I	2	1430.28	1	72.091	n. def.	147.3	2.38195	0.089984	2.097	0.401	442.4	20170831_QEh1_LC1_ChC_SA_HLAIp_ONVC_DAC_1_R2.9987.9987.2	DVKDGKYSQA	DVKDGKYSQA	FALSE	ENST00000495909.2	ENSG00000240388	CTD-2061E19.1
0NVC	lncRNA	HLA-I	2	4807.38	1	50.967	n. def.	111.73	0.651695	0.014258	1.807	0.196	460.5	20170831_QEh1_LC1_ChC_SA_HLAIp_ONVC_DAC_1_R2.37533.37533.2	DTAQIIHLY	DTAQIIHLY	FALSE	ENST00000602367.1	ENSG00000216775	RP1-152L7.5
0NVC	lncRNA	HLA-I	2	3639.54	1	59.39	n. def.	143	2.64207	0.14833	1.732	0.43	441.2	20170831_QEh1_LC1_ChC_SA_HLAIp_ONVC_DAC_4_R2.26912.26912.2	EVAPGGLSHF	EVAPGGLSHF	FALSE	ENST00000441531.1	ENSG00000229589	ACVR2B-AS1
0NVC	lncRNA	HLA-I	2	2972.22	1	33.765	n. def.	110.61	3.4045	-0.017538	1.636	0.423	230.6	20170831_QEh1_LC1_ChC_SA_HLAIp_ONVC_DAC_1_R1.21802.21802.2	EVYSGSTHF	EVYSGSTHF	FALSE	ENST00000455557.2	ENSG00000244675	AC108676.1
0NVC	lncRNA	HLA-I	2	3236.04	1	46.123	n. def.	130.22	0.709965	0.31986	1.664	0.246	343	20170831_QEh1_LC1_ChC_SA_HLAIp_ONVC_DAC_1_R1.24116.24116.2	ETISPRPSI	ETISPRPSI	FALSE	ENST00000420389.1	ENSG00000228478	RP1-290I10.3
0NVC	lncRNA	HLA-I	2	3919.38	1	47.553	n. def.	103.56	3.11634	-0.77947	1.911	0.351	243	20170901_QEh1_LC1_ChC_SA_HLAIp_ONVC_ctrl_4_R1.28551.28551.2	DVIRVNSYY	DVIRVNSYY	FALSE	ENST00000423899.1	ENSG00000239650	GUSBP4
0NVC	lncRNA	HLA-I	2	3775.26	1	17.712	n. def.	114.78	2.77211	-0.1338	1.821	0.391	417.6	20170831_QEh1_LC1_ChC_SA_HLAIp_ONVC_DAC_1_R1.28969.28969.2	EVAPGGLSHF	EVAPGGLSHF	FALSE	ENST00000441531.1	ENSG00000229589	ACVR2B-AS1
0NVC	lncRNA	HLA-I	2	1422.96	1	37.046	n. def.	114.97	1.41341	0.83161	1.762	0.318	273.2	20170831_QEh1_LC1_ChC_SA_HLAIp_ONVC_DAC_2_R2.10056.10056.2	DVKDGKYSQA	DVKDGKYSQA	FALSE	ENST00000495909.2	ENSG00000240388	CTD-2061E19.1
0NVC	lncRNA	HLA-I	2	3865.92	1	41.976	n. def.	118.01	0.850781	-0.099604	1.883	0.212	383.1	20170831_QEh1_LC1_ChC_SA_HLAIp_ONVC_DAC_1_R1.29749.29749.2	HVTSGLLTY	HVTSGLLTY	FALSE	ENST00000533506.5	ENSG00000214900	LINC01588
0NVC	lncRNA	HLA-I	2	4545.12	1	59.238	1	105.4	2.92812	-0.36034	2.423	0.42	589.6	20170831_QEh1_LC1_ChC_SA_HLAIp_ONVC_DAC_4_R2.33809.33809.2	M(Oxidation)TAEPRSLSLF	MTAEPRSLSLF	FALSE	ENST00000451648.1	ENSG00000232803	SLCO4A1-AS1
0NVC	lncRNA	HLA-I	2	3573.06	1	49.416	n. def.	91.069	2.50864	-2.2599	1.775	0.298	318.7	20170831_QEh1_LC1_ChC_SA_HLAIp_ONVC_DAC_1_R1.27176.27176.2	AAFDRAVHF	AAFDRAVHF	FALSE	ENST00000479822.1	ENSG00000183674	LINC00518
0NVC	lncRNA	HLA-I	2	1432.44	1	88.735	n. def.	166.66	1.85699	-0.30242	2.212	0.33	311.2	20170831_QEh1_LC1_ChC_SA_HLAIp_ONVC_DAC_1_R1.10010.10010.2	DVKDGKYSQA	DVKDGKYSQA	FALSE	ENST00000495909.2	ENSG00000240388	CTD-2061E19.1
0NVC	lncRNA	HLA-I	2	3461.1	1	45.042	n. def.	122.79	1.61261	0.65225	1.952	0.312	346.8	20170831_QEh1_LC1_ChC_SA_HLAIp_ONVC_DAC_3_R1.26013.26013.2	HTVSGIGGF	HTVSGIGGF	FALSE	ENST00000564621.1	ENSG00000247240	UBL7-AS1
0NVC	lncRNA	HLA-I	2	3757.74	1	38.483	n. def.	103.29	1.97062	0.026716	1.777	0.267	290.1	20170901_QEh1_LC1_ChC_SA_HLAIp_ONVC_ctrl_1_R2.27619.27619.2	HVTSGLLTY	HVTSGLLTY	FALSE	ENST00000533506.5	ENSG00000214900	LINC01588
0NVC	lncRNA	HLA-I	2	4706.58	1	33.485	n. def.	92.467	0.946922	-0.50131	1.804	0.235	419.9	20170831_QEh1_LC1_ChC_SA_HLAIp_ONVC_DAC_3_R1.36288.36288.2	DTAQIIHLY	DTAQIIHLY	FALSE	ENST00000602367.1	ENSG00000216775	RP1-152L7.5
0NVC	lncRNA	HLA-I	3	2822.16	1	102.9	1	130.56	5.91721	-0.4763	2.883	0.578	471.7	20170831_QEh1_LC1_ChC_SA_HLAIp_ONVC_DAC_4_R1.20334.20334.3	M(Oxidation)TYQETFTQHRY	MTYQETFTQHRY	FALSE	ENST00000437523.2	ENSG00000228826	RP11-344P13.4
0NVC	lncRNA	HLA-I	2	3668.7	1	24.782	n. def.	111.65	2.67985	0.21837	1.881	0.411	412.7	20170831_QEh1_LC1_ChC_SA_HLAIp_ONVC_DAC_3_R1.27819.27819.2	EVAPGGLSHF	EVAPGGLSHF	FALSE	ENST00000441531.1	ENSG00000229589	ACVR2B-AS1
0NVC	lncRNA	HLA-I	2	3430.2	1	45.042	n. def.	122.79	1.27984	0.68201	1.889	0.352	253.8	20170831_QEh1_LC1_ChC_SA_HLAIp_ONVC_DAC_2_R2.25546.25546.2	HTVSGIGGF	HTVSGIGGF	FALSE	ENST00000564621.1	ENSG00000247240	UBL7-AS1
0NVC	lncRNA	HLA-I	2	3479.04	1	45.042	n. def.	122.79	1.47886	0.54181	1.987	0.32	270.8	20170901_QEh1_LC1_ChC_SA_HLAIp_ONVC_ctrl_2_R1.25513.25513.2	HTVSGIGGF	HTVSGIGGF	FALSE	ENST00000564621.1	ENSG00000247240	UBL7-AS1
0NVC	lncRNA	HLA-I	1	2610.3	1	7.9096	n. def.	125.01	1.83863	0.36489	2.193	0.044	497.6	20170831_QEh1_LC1_ChC_SA_HLAIp_ONVC_DAC_3_R2.18673.18673.1	GGSFGGGGSY	GGSFGGGGSY	FALSE	ENST00000411674.2	ENSG00000213559	HNRNPA1P64
0NVC	lncRNA	HLA-I	2	1377.24	1	86.35	n. def.	143.4	2.7122	-0.59633	2.233	0.43	406.2	20170901_QEh1_LC1_ChC_SA_HLAIp_ONVC_ctrl_1_R2.9501.9501.2	DVKDGKYSQA	DVKDGKYSQA	FALSE	ENST00000495909.2	ENSG00000240388	CTD-2061E19.1
0NVC	lncRNA	HLA-I	2	4843.2	1	54.375	n. def.	126.07	2.84466	-0.64877	2.053	0.233	376.1	20170831_QEh1_LC1_ChC_SA_HLAIp_ONVC_DAC_3_R1.37297.37297.2	MTAEPRSLSLF	MTAEPRSLSLF	FALSE	ENST00000451648.1	ENSG00000232803	SLCO4A1-AS1
0NVC	lncRNA	HLA-I	2	1369.14	1	72.22	n. def.	147.41	1.50724	-0.29802	1.802	0.343	297.9	20170901_QEh1_LC1_ChC_SA_HLAIp_ONVC_ctrl_2_R1.9485.9485.2	DVKDGKYSQA	DVKDGKYSQA	FALSE	ENST00000495909.2	ENSG00000240388	CTD-2061E19.1
0NVC	lncRNA	HLA-I	2	4579.08	1	52.549	1	101.65	2.16494	-0.51155	2.364	0.403	412.5	20170831_QEh1_LC1_ChC_SA_HLAIp_ONVC_DAC_3_R1.35311.35311.2	M(Oxidation)TAEPRSLSLF	MTAEPRSLSLF	FALSE	ENST00000451648.1	ENSG00000232803	SLCO4A1-AS1
0NVC	lncRNA	HLA-I	2	2017.44	1	45.9	n. def.	101.43	1.73755	-0.75905	1.694	0.305	235.7	20170901_QEh1_LC1_ChC_SA_HLAIp_ONVC_ctrl_4_R1.14047.14047.2	EVASIKSKY	EVASIKSKY	FALSE	ENST00000610036.1	ENSG00000272994	RP11-332H14.2
0NVC	lncRNA	HLA-I	2	4882.26	1	45.256	n. def.	111.61	3.73755	0.42011	2.079	0.381	443.1	20170901_QEh1_LC1_ChC_SA_HLAIp_ONVC_ctrl_2_R1.36047.36047.2	MTAEPRSLSLF	MTAEPRSLSLF	FALSE	ENST00000451648.1	ENSG00000232803	SLCO4A1-AS1
0NVC	lncRNA	HLA-I	2	3495.18	1	65.355	n. def.	107.01	2.46852	-2.19	1.867	0.29	364.9	20170901_QEh1_LC1_ChC_SA_HLAIp_ONVC_ctrl_1_R2.25548.25548.2	AAFDRAVHF	AAFDRAVHF	FALSE	ENST00000479822.1	ENSG00000183674	LINC00518
0NVC	lncRNA	HLA-I	2	2543.76	1	9.0562	n. def.	119.86	2.32331	0.54338	1.915	0.273	427.5	20170901_QEh1_LC1_ChC_SA_HLAIp_ONVC_ctrl_4_R1.17897.17897.2	EVAPGALGTR	EVAPGALGTR	FALSE	ENST00000412293.5	ENSG00000236829	Z97634.3
0NVC	lncRNA	HLA-I	2	2843.64	1	18.685	n. def.	100.07	2.83863	1.1257	1.506	0.354	193.1	20170831_QEh1_LC1_ChC_SA_HLAIp_ONVC_DAC_4_R2.20567.20567.2	EVYSGSTHF	EVYSGSTHF	FALSE	ENST00000455557.2	ENSG00000244675	AC108676.1
0NVC	lncRNA	HLA-I	2	2777.46	1	56.784	n. def.	121.05	1.7122	-0.61257	1.833	0.315	285	20170901_QEh1_LC1_ChC_SA_HLAIp_ONVC_ctrl_3_R2.19502.19502.2	ETINHRNGNIF	ETINHRNGNIF	FALSE	ENST00000524003.1	ENSG00000253738	OTUD6B-AS1
0NVC	lncRNA	HLA-I	2	3757.2	1	45.944	n. def.	104.11	1.94692	0.29861	1.813	0.282	286.3	20170901_QEh1_LC1_ChC_SA_HLAIp_ONVC_ctrl_2_R1.27720.27720.2	HVTSGLLTY	HVTSGLLTY	FALSE	ENST00000533506.5	ENSG00000214900	LINC01588
0NVC	lncRNA	HLA-I	2	1891.44	1	67.602	n. def.	170.32	0.79588	0.070121	2.052	0.317	395.8	20170831_QEh1_LC1_ChC_SA_HLAIp_ONVC_DAC_4_R2.13391.13391.2	EHSVENGSI	EHSVENGSI	FALSE	ENST00000431369.1	ENSG00000225775	RP11-354I10.1
0NVC	lncRNA	HLA-I	2	2454.36	1	79.256	1	161.68	2.57187	0.8302	2.304	0.363	422.2	20170831_QEh1_LC1_ChC_SA_HLAIp_ONVC_DAC_2_R2.17517.17517.2	ESIQNRLQM(Oxidation)	ESIQNRLQM	FALSE	ENST00000567995.1	ENSG00000259918	NDUFA5P11
0NVC	lncRNA	HLA-I	2	3165.06	1	44.034	n. def.	134.81	1.007	-0.23693	1.895	0.26	331	20170901_QEh1_LC1_ChC_SA_HLAIp_ONVC_ctrl_3_R2.22424.22424.2	ETISPRPSI	ETISPRPSI	FALSE	ENST00000420389.1	ENSG00000228478	RP1-290I10.3
0NVC	lncRNA	HLA-I	2	3446.76	1	59.778	n. def.	101.43	1.46471	-1.8398	1.803	0.253	265.7	20170831_QEh1_LC1_ChC_SA_HLAIp_ONVC_DAC_4_R2.25354.25354.2	AAFDRAVHF	AAFDRAVHF	FALSE	ENST00000479822.1	ENSG00000183674	LINC00518
0NVC	lncRNA	HLA-I	2	1996.02	1	74.7	n. def.	170.32	0.110138	-0.53144	2.06	0.304	417.8	20170831_QEh1_LC1_ChC_SA_HLAIp_ONVC_DAC_1_R1.14086.14086.2	EHSVENGSI	EHSVENGSI	FALSE	ENST00000431369.1	ENSG00000225775	RP11-354I10.1
0NVC	lncRNA	HLA-I	2	1373.76	1	84.147	n. def.	159.34	1.48545	-0.092931	2.238	0.342	335.1	20170901_QEh1_LC1_ChC_SA_HLAIp_ONVC_ctrl_4_R1.9506.9506.2	DVKDGKYSQA	DVKDGKYSQA	FALSE	ENST00000495909.2	ENSG00000240388	CTD-2061E19.1
0NVC	lncRNA	HLA-I	3	2821.14	1	86.199	1	115	4.77989	-0.17482	2.168	0.535	153.4	20170831_QEh1_LC1_ChC_SA_HLAIp_ONVC_DAC_2_R1.20360.20360.3	M(Oxidation)TYQETFTQHRY	MTYQETFTQHRY	FALSE	ENST00000437523.2	ENSG00000228826	RP11-344P13.4
0NVC	lncRNA	HLA-I	2	4746.78	1	44.091	n. def.	104.8	0.570248	-0.74229	1.858	0.19	540.9	20170901_QEh1_LC1_ChC_SA_HLAIp_ONVC_ctrl_4_R1.34627.34627.2	DTAQIIHLY	DTAQIIHLY	FALSE	ENST00000602367.1	ENSG00000216775	RP1-152L7.5
0NVC	lncRNA	HLA-I	2	2725.14	1	91.221	n. def.	143.7	1.42597	-0.22693	1.918	0.308	357.8	20170831_QEh1_LC1_ChC_SA_HLAIp_ONVC_DAC_2_R2.19710.19710.2	ETINHRNGNIF	ETINHRNGNIF	FALSE	ENST00000524003.1	ENSG00000253738	OTUD6B-AS1
0NVC	lncRNA	HLA-I	2	2009.58	1	29.237	n. def.	101.72	2.11577	-1.6752	1.869	0.321	392.6	20170901_QEh1_LC1_ChC_SA_HLAIp_ONVC_ctrl_1_R2.14008.14008.2	EVASIKSKY	EVASIKSKY	FALSE	ENST00000610036.1	ENSG00000272994	RP11-332H14.2
0NVC	lncRNA	HLA-I	2	3491.88	1	86.569	n. def.	137.9	2.97881	-1.5516	1.927	0.378	460.8	20170901_QEh1_LC1_ChC_SA_HLAIp_ONVC_ctrl_2_R1.25619.25619.2	AAFDRAVHF	AAFDRAVHF	FALSE	ENST00000479822.1	ENSG00000183674	LINC00518
0NVC	lncRNA	HLA-I	2	4731.24	1	38.473	n. def.	110.61	0.576754	-0.62871	1.907	0.193	552.6	20170901_QEh1_LC1_ChC_SA_HLAIp_ONVC_ctrl_2_R1.34988.34988.2	DTAQIIHLY	DTAQIIHLY	FALSE	ENST00000602367.1	ENSG00000216775	RP1-152L7.5
0NVC	lncRNA	HLA-I	2	3471.6	1	82.068	n. def.	123.72	2.47756	-2.3407	1.791	0.295	377.9	20170831_QEh1_LC1_ChC_SA_HLAIp_ONVC_DAC_3_R1.26103.26103.2	AAFDRAVHF	AAFDRAVHF	FALSE	ENST00000479822.1	ENSG00000183674	LINC00518
0NVC	lncRNA	HLA-I	2	4298.1	1	78.329	n. def.	122.78	1.26761	-0.92181	1.581	0.307	250.6	20170831_QEh1_LC1_ChC_SA_HLAIp_ONVC_DAC_3_R1.33070.33070.2	AHTLVTEPPF	AHTLVTEPPF	FALSE	ENST00000414693.1	ENSG00000224183	SDHDP6
0NVC	lncRNA	HLA-I	3	2870.22	1	87.728	1	118.28	5.77728	-0.94255	2.236	0.507	234.4	20170901_QEh1_LC1_ChC_SA_HLAIp_ONVC_ctrl_4_R2.20427.20427.3	M(Oxidation)TYQETFTQHRY	MTYQETFTQHRY	FALSE	ENST00000437523.2	ENSG00000228826	RP11-344P13.4
0NVC	lncRNA	HLA-I	3	2852.16	1	109.45	1	138.99	6.04383	-0.24743	2.878	0.562	591.4	20170901_QEh1_LC1_ChC_SA_HLAIp_ONVC_ctrl_1_R1.20424.20424.3	M(Oxidation)TYQETFTQHRY	MTYQETFTQHRY	FALSE	ENST00000437523.2	ENSG00000228826	RP11-344P13.4
0NVC	lncRNA	HLA-I	2	3427.5	1	45.042	n. def.	122.79	1.49894	0.25316	2.074	0.361	313.8	20170831_QEh1_LC1_ChC_SA_HLAIp_ONVC_DAC_4_R2.25204.25204.2	HTVSGIGGF	HTVSGIGGF	FALSE	ENST00000564621.1	ENSG00000247240	UBL7-AS1
0NVC	lncRNA	HLA-I	2	3641.04	1	32.128	n. def.	124.59	2.88273	-0.90322	1.88	0.417	418.9	20170831_QEh1_LC1_ChC_SA_HLAIp_ONVC_DAC_2_R2.27291.27291.2	EVAPGGLSHF	EVAPGGLSHF	FALSE	ENST00000441531.1	ENSG00000229589	ACVR2B-AS1
0NVC	lncRNA	HLA-I	2	4811.4	1	55.419	n. def.	124.59	0.774691	-0.22492	1.916	0.227	533.7	20170831_QEh1_LC1_ChC_SA_HLAIp_ONVC_DAC_1_R1.37690.37690.2	DTAQIIHLY	DTAQIIHLY	FALSE	ENST00000602367.1	ENSG00000216775	RP1-152L7.5
0NVC	lncRNA	HLA-I	2	1899.3	1	61	n. def.	181.49	0.815309	1.1923	1.964	0.32	323.8	20170901_QEh1_LC1_ChC_SA_HLAIp_ONVC_ctrl_2_R1.13245.13245.2	EHSVENGSI	EHSVENGSI	FALSE	ENST00000431369.1	ENSG00000225775	RP11-354I10.1
0NVC	lncRNA	HLA-I	2	1352.46	1	70.301	n. def.	134.57	1.9914	-0.75709	2.022	0.35	446.7	20170831_QEh1_LC1_ChC_SA_HLAIp_ONVC_DAC_3_R1.9387.9387.2	DVKDGKYSQA	DVKDGKYSQA	FALSE	ENST00000495909.2	ENSG00000240388	CTD-2061E19.1
0NVC	lncRNA	HLA-I	2	1377.42	1	64.289	n. def.	131.46	2.33536	0.69456	2.091	0.384	467.6	20170901_QEh1_LC1_ChC_SA_HLAIp_ONVC_ctrl_3_R2.9531.9531.2	DVKDGKYSQA	DVKDGKYSQA	FALSE	ENST00000495909.2	ENSG00000240388	CTD-2061E19.1
0NVC	lncRNA	HLA-I	2	3495.78	1	63.528	n. def.	132.96	1.44249	0.16577	2.091	0.338	265.7	20170901_QEh1_LC1_ChC_SA_HLAIp_ONVC_ctrl_4_R1.25283.25283.2	HTVSGIGGF	HTVSGIGGF	FALSE	ENST00000564621.1	ENSG00000247240	UBL7-AS1
0NVC	lncRNA	HLA-I	2	3910.08	1	47.553	n. def.	103.56	2.63451	n. def.	1.825	0.337	177.5	20170901_QEh1_LC1_ChC_SA_HLAIp_ONVC_ctrl_2_R1.28909.28909.2	DVIRVNSYY	DVIRVNSYY	FALSE	ENST00000423899.1	ENSG00000239650	GUSBP4
0NVC	lncRNA	HLA-I	2	1373.1	1	69.668	n. def.	151.22	1.91364	0.26817	1.988	0.408	405.3	20170831_QEh1_LC1_ChC_SA_HLAIp_ONVC_DAC_4_R2.9724.9724.2	DVKDGKYSQA	DVKDGKYSQA	FALSE	ENST00000495909.2	ENSG00000240388	CTD-2061E19.1
0NVC	lncRNA	HLA-I	2	2851.08	1	106.91	n. def.	160.88	2.04528	-0.19186	1.989	0.3	411.1	20170831_QEh1_LC1_ChC_SA_HLAIp_ONVC_DAC_1_R1.20764.20764.2	ETINHRNGNIF	ETINHRNGNIF	FALSE	ENST00000524003.1	ENSG00000253738	OTUD6B-AS1
0NVC	lncRNA	HLA-I	2	2732.04	1	104.79	n. def.	168.27	1.65365	-0.12784	1.816	0.307	256.2	20170831_QEh1_LC1_ChC_SA_HLAIp_ONVC_DAC_3_R1.19656.19656.2	ETINHRNGNIF	ETINHRNGNIF	FALSE	ENST00000524003.1	ENSG00000253738	OTUD6B-AS1
0NVC	lncRNA	HLA-I	2	3922.68	1	33.344	n. def.	89.355	3.17134	-0.74599	1.931	0.352	254.2	20170901_QEh1_LC1_ChC_SA_HLAIp_ONVC_ctrl_3_R2.28284.28284.2	DVIRVNSYY	DVIRVNSYY	FALSE	ENST00000423899.1	ENSG00000239650	GUSBP4
0NVC	lncRNA	HLA-I	2	1935.9	1	75.78	n. def.	200.12	0.489455	-0.10352	1.984	0.306	414.9	20170831_QEh1_LC1_ChC_SA_HLAIp_ONVC_DAC_2_R2.13692.13692.2	EHSVENGSI	EHSVENGSI	FALSE	ENST00000431369.1	ENSG00000225775	RP11-354I10.1
Me275	lncRNA	HLA-I	2	3327.66	1	1.714	0.362	354.2	1.68613	-0.26967	113.91	71.926	n. def.	20180222_QE_HFX_LC2_HLAIp_JMI_SA_Me275_R1.28922.28922.2	VFIKNIRAKF	VFIKNIRAKF	FALSE	ENST00000519160.5	ENSG00000253301	LINC01606
Me275	lncRNA	HLA-I	2	3312.9	1	2.456	0.177	580.6	1.83863	-0.14013	114.89	37.612	n. def.	20180222_QE_HFX_LC2_HLAIp_JMI_SA_Me275_R2.28748.28748.2	APKSSSGFSL	APKSSSGFSL	FALSE	ENST00000457423.1	ENSG00000214535	RPS15AP1
Me275	lncRNA	HLA-I	2	2554.8	1	1.858	0.332	469.5	1.72584	0.30932	104.21	52.422	1	20180222_QE_HFX_LC2_HLAIp_JMI_SA_Me275_R1.20471.20471.2	M(Oxidation)VAESPPRV	MVAESPPRV	FALSE	ENST00000430633.5	ENSG00000235106	LINC00094
Me275	lncRNA	HLA-I	2	3544.5	1	2.214	0.383	534.5	2.80134	-0.38123	96.624	48.062	1	20180222_QE_HFX_LC2_HLAIp_JMI_SA_Me275_R1.31471.31471.2	KTFDKDFFM(Oxidation)	KTFDKDFFM	FALSE	ENST00000580048.1	ENSG00000264247	LINC00909
Me275	lncRNA	HLA-I	2	2902.2	1	1.934	0.346	400.6	2.767	-0.18576	126.67	55.755	n. def.	20180222_QE_HFX_LC2_HLAIp_JMI_SA_Me275_R1.24162.24162.2	MVAESPPRV	MVAESPPRV	FALSE	ENST00000430633.5	ENSG00000235106	LINC00094
Me275	lncRNA	HLA-I	2	3763.92	1	2.024	0.423	379.6	3.03152	-0.67965	119.41	68.775	n. def.	20180222_QE_HFX_LC2_HLAIp_JMI_SA_Me275_R2.34147.34147.2	RFLPKSDYF	RFLPKSDYF	FALSE	ENST00000565797.2	ENSG00000261526	CTB-31O20.2
Me275	lncRNA	HLA-I	3	3948.78	1	2.31	0.302	235.4	2.08831	0.023477	96.229	58.549	n. def.	20180222_QE_HFX_LC2_HLAIp_JMI_SA_Me275_R2.36362.36362.3	RYISQSGLKLL	RYISQSGLKLL	FALSE	ENST00000514616.5	ENSG00000250159	RP11-381K20.2
Me275	lncRNA	HLA-I	2	2900.1	1	1.937	0.349	420.6	2.51999	-0.5499	141.78	60.148	n. def.	20180222_QE_HFX_LC2_HLAIp_JMI_SA_Me275_R2.24105.24105.2	MVAESPPRV	MVAESPPRV	FALSE	ENST00000430633.5	ENSG00000235106	LINC00094
Me275	lncRNA	HLA-I	2	1734	1	1.387	0.301	310.6	1.51004	0.60372	91.516	34.339	n. def.	20180222_QE_HFX_LC2_HLAIp_JMI_SA_Me275_R2.13392.13392.2	RLLQETHQA	RLLQETHQA	FALSE	ENST00000562866.1	ENSG00000261373	VPS9D1-AS1
Me275	lncRNA	HLA-I	2	4283.34	1	1.923	0.303	315.6	1.46218	0.14398	85.359	32.643	n. def.	20180222_QE_HFX_LC2_HLAIp_JMI_SA_Me275_R2.40202.40202.2	IFLKKHFLF	IFLKKHFLF	FALSE	ENST00000556379.1	ENSG00000215256	DHRS4-AS1
Me275	lncRNA	HLA-I	2	4280.28	1	1.843	0.318	292.6	1.3536	0.21506	81.297	28.581	n. def.	20180222_QE_HFX_LC2_HLAIp_JMI_SA_Me275_R1.40115.40115.2	IFLKKHFLF	IFLKKHFLF	FALSE	ENST00000556379.1	ENSG00000215256	DHRS4-AS1
Me275	lncRNA	HLA-I	2	3763.32	1	1.971	0.432	305.3	2.88941	-1.0724	117.39	69.645	n. def.	20180222_QE_HFX_LC2_HLAIp_JMI_SA_Me275_R1.34093.34093.2	RFLPKSDYF	RFLPKSDYF	FALSE	ENST00000565797.2	ENSG00000261526	CTB-31O20.2
Me275	lncRNA	HLA-I	2	3543.9	1	2.384	0.399	629.8	3.01682	-0.33687	130.31	50.501	1	20180222_QE_HFX_LC2_HLAIp_JMI_SA_Me275_R2.31467.31467.2	KTFDKDFFM(Oxidation)	KTFDKDFFM	FALSE	ENST00000580048.1	ENSG00000264247	LINC00909
Me275	lncRNA	HLA-I	1	3795.06	1	2.242	0.379	709.3	2.12378	0.44186	187.78	98.025	n. def.	20180222_QE_HFX_LC2_HLAIp_JMI_SA_Me275_R2.34523.34523.1	YLDPAQQNL	YLDPAQQNL	FALSE	ENST00000606173.1	ENSG00000227671	RP11-488L18.4
Me275	lncRNA	HLA-I	2	4451.34	1	1.768	0.289	320.1	1.10347	0.035467	95.531	34.743	n. def.	20180222_QE_HFX_LC2_HLAIp_JMI_SA_Me275_R1.42016.42016.2	MMLEKSISL	MMLEKSISL	FALSE	ENST00000621313.1	ENSG00000274010	RP5-935K16.2
Me275	lncRNA	HLA-I	2	3589.92	1	2.219	0.451	369	2.3279	-2.0298	119.27	52.242	1	20180222_QE_HFX_LC2_HLAIp_JMI_SA_Me275_R1.32012.32012.2	M(Oxidation)M(Oxidation)LEKSISL	MMLEKSISL	FALSE	ENST00000621313.1	ENSG00000274010	RP5-935K16.2
Me275	lncRNA	HLA-I	2	2554.44	1	2.018	0.37	569.1	1.9431	-0.12012	96.492	44.704	1	20180222_QE_HFX_LC2_HLAIp_JMI_SA_Me275_R2.20398.20398.2	M(Oxidation)VAESPPRV	MVAESPPRV	FALSE	ENST00000430633.5	ENSG00000235106	LINC00094
Me275	lncRNA	HLA-I	1	3795.42	1	2.415	0.375	722.3	2.78516	-0.18407	173.73	80.166	n. def.	20180222_QE_HFX_LC2_HLAIp_JMI_SA_Me275_R1.34473.34473.1	YLDPAQQNL	YLDPAQQNL	FALSE	ENST00000606173.1	ENSG00000227671	RP11-488L18.4
Me275	lncRNA	HLA-I	2	3590.34	1	2.096	0.426	361.3	2.69037	-1.6222	116.37	49.339	1	20180222_QE_HFX_LC2_HLAIp_JMI_SA_Me275_R2.32023.32023.2	M(Oxidation)M(Oxidation)LEKSISL	MMLEKSISL	FALSE	ENST00000621313.1	ENSG00000274010	RP5-935K16.2
Me275	lncRNA	HLA-I	2	4873.62	1	2.013	0.414	408.6	3.95468	-0.59147	139.31	97.811	n. def.	20180222_QE_HFX_LC2_HLAIp_JMI_SA_Me275_R2.46406.46406.2	NYYKVNWTF	NYYKVNWTF	FALSE	ENST00000433978.1	ENSG00000234882	EIF3EP1
Me275	lncRNA	HLA-I	2	1745.94	1	1.578	0.291	435.3	1.451	0.30367	79.596	22.419	n. def.	20180222_QE_HFX_LC2_HLAIp_JMI_SA_Me275_R1.13414.13414.2	RLLQETHQA	RLLQETHQA	FALSE	ENST00000562866.1	ENSG00000261373	VPS9D1-AS1
Me275	lncRNA	HLA-I	3	3043.38	1	3.125	0.471	399.4	4.36452	1.7617	106.88	50.449	n. def.	20180222_QE_HFX_LC2_HLAIp_JMI_SA_Me275_R1.25721.25721.3	KYIHIYKTF	KYIHIYKTF	FALSE	ENST00000607781.1	ENSG00000243819	RN7SL832P
0MM745	lncRNA	HLA-I	2	2735.94	1	22.326	85.38	0.34931	1.66959	416	0.34	2.224	n. def.	20170903_QEh1_LC1_ChC_SA_HLAIp_OMM475_ctrl_2_R1.23075.23075.2	KLPEHLGEY	KLPEHLGEY	FALSE	ENST00000425170.1	ENSG00000203875	SNHG5
0MM745	lncRNA	HLA-I	3	1057.62	1	60.328	103.19	0.95035	2.34679	312.1	0.329	2.633	n. def.	20170903_QEh1_LC1_ChC_SA_HLAIp_OMM475_DAC_2_R1.7515.7515.3	HSSPVSRHY	HSSPVSRHY	FALSE	ENST00000509915.1	ENSG00000248968	CTD-2256P15.1
0MM745	lncRNA	HLA-I	2	1395.66	1	48.935	103.55	0.9362	1.88941	258.3	0.299	2.054	n. def.	20170903_QEh1_LC1_ChC_SA_HLAIp_OMM475_ctrl_2_R1.10697.10697.2	RGKEDAASAEY	RGKEDAASAEY	FALSE	ENST00000584177.5	ENSG00000175061	LRRC75A-AS1
0MM745	lncRNA	HLA-I	2	1204.5	1	43.475	117.89	0.55684	3.8729	447	0.492	2.287	n. def.	20170903_QEh1_LC1_ChC_SA_HLAIp_OMM475_ctrl_3_R1.8786.8786.2	MTDRHAGTY	MTDRHAGTY	FALSE	ENST00000454268.1	ENSG00000227755	AP000344.4
0MM745	lncRNA	HLA-I	2	3217.32	1	141.34	209.8	-0.212	4.21254	614.1	0.416	2.835	n. def.	20170903_QEh1_LC1_ChC_SA_HLAIp_OMM475_ctrl_1_R1.28006.28006.2	KTLNKLGIDGTY	KTLNKLGIDGTY	FALSE	ENST00000505089.6	ENSG00000248360	LINC00504
0MM745	lncRNA	HLA-I	1	2256.42	1	24.078	95.793	-0.47001	0.443697	586.2	0.264	1.868	n. def.	20170903_QEh1_LC1_ChC_SA_HLAIp_OMM475_ctrl_1_R1.18518.18518.1	GTDGAAGGL	GTDGAAGGL	FALSE	ENST00000567108.2	ENSG00000259940	CTD-3203P2.1
0MM745	lncRNA	HLA-I	2	2981.7	1	40.657	96.668	0.25907	3.07883	424.3	0.423	2.239	n. def.	20170903_QEh1_LC1_ChC_SA_HLAIp_OMM475_ctrl_2_R1.25547.25547.2	DVDIHKDLY	DVDIHKDLY	FALSE	ENST00000446382.2	ENSG00000230581	ACTG1P14
0MM745	lncRNA	HLA-I	2	1373.16	1	67.978	122.13	0.52996	1.7986	237.3	0.292	2.021	n. def.	20170903_QEh1_LC1_ChC_SA_HLAIp_OMM475_DAC_1_R1.9890.9890.2	RGKEDAASAEY	RGKEDAASAEY	FALSE	ENST00000584177.5	ENSG00000175061	LRRC75A-AS1
0MM745	lncRNA	HLA-I	2	3488.82	1	46.44	96.253	0.74314	3.42481	448.6	0.476	2.167	n. def.	20170903_QEh1_LC1_ChC_SA_HLAIp_OMM475_DAC_2_R1.28173.28173.2	ILANTVKPHLY	ILANTVKPHLY	FALSE	ENST00000567819.1	ENSG00000260942	CAPN10-AS1
0MM745	lncRNA	HLA-I	3	3486.72	1	47.174	77.379	0.024306	2.74958	314.6	0.34	2.292	n. def.	20170903_QEh1_LC1_ChC_SA_HLAIp_OMM475_DAC_4_R1.28527.28527.3	ILANTVKPHLY	ILANTVKPHLY	FALSE	ENST00000567819.1	ENSG00000260942	CAPN10-AS1
0MM745	lncRNA	HLA-I	3	2691.9	1	32.71	76.345	-0.14063	1.82681	270.2	0.316	2.216	n. def.	20170903_QEh1_LC1_ChC_SA_HLAIp_OMM475_ctrl_3_R1.22914.22914.3	RQTGLSRLY	RQTGLSRLY	FALSE	ENST00000513560.6	ENSG00000248092	NNT-AS1
0MM745	lncRNA	HLA-I	2	3178.92	1	60.36	116.37	0.075976	2.80688	273.9	0.339	1.921	n. def.	20170903_QEh1_LC1_ChC_SA_HLAIp_OMM475_ctrl_1_R1.27606.27606.2	MSNIPSHVY	MSNIPSHVY	FALSE	ENST00000450238.5	ENSG00000244041	LINC01011
0MM745	lncRNA	HLA-I	3	832.26	1	86.365	140.14	-0.56344	2.31876	499.9	0.347	2.796	n. def.	20170903_QEh1_LC1_ChC_SA_HLAIp_OMM475_ctrl_2_R1.6089.6089.3	HVKTHHLK	HVKTHHLK	FALSE	ENST00000590435.5	ENSG00000163597	SNHG16
0MM745	lncRNA	HLA-I	3	2714.82	1	48.591	98.009	-0.20289	1.22841	273.2	0.282	2.164	n. def.	20170903_QEh1_LC1_ChC_SA_HLAIp_OMM475_DAC_1_R1.20976.20976.3	RQTGLSRLY	RQTGLSRLY	FALSE	ENST00000513560.6	ENSG00000248092	NNT-AS1
0MM745	lncRNA	HLA-I	3	4227.24	1	76.615	107.34	-0.27494	3.19997	383.1	0.272	2.788	n. def.	20170903_QEh1_LC1_ChC_SA_HLAIp_OMM475_ctrl_3_R1.37668.37668.3	DPGLGVLRKTAL	DPGLGVLRKTAL	FALSE	ENST00000487264.5	ENSG00000213753	CENPBD1P1
0MM745	lncRNA	HLA-I	3	4090.86	1	64.149	84.365	0.21582	3.76447	490.3	0.341	2.767	n. def.	20170903_QEh1_LC1_ChC_SA_HLAIp_OMM475_ctrl_1_R1.36303.36303.3	AGRPLLLSKGSLM	AGRPLLLSKGSLM	FALSE	ENST00000487533.1	ENSG00000213772	EIF1P7
0MM745	lncRNA	HLA-I	3	2490.12	1	58.933	110.88	-0.83088	1.7167	266.9	0.28	2.302	n. def.	20170903_QEh1_LC1_ChC_SA_HLAIp_OMM475_ctrl_2_R1.20725.20725.3	RQTGLSRLY	RQTGLSRLY	FALSE	ENST00000513560.6	ENSG00000248092	NNT-AS1
0MM745	lncRNA	HLA-I	2	4412.52	1	42.374	90.657	0.99213	2.01637	189.5	0.384	1.786	n. def.	20170903_QEh1_LC1_ChC_SA_HLAIp_OMM475_ctrl_3_R1.39234.39234.2	KLPDQSLVSVY	KLPDQSLVSVY	FALSE	ENST00000456353.5	ENSG00000224596	ZMIZ1-AS1
0MM745	lncRNA	HLA-I	2	2262.84	1	71.203	147.34	-0.2459	1.72354	193.3	0.326	1.912	n. def.	20170903_QEh1_LC1_ChC_SA_HLAIp_OMM475_ctrl_2_R1.18341.18341.2	VTDQASHIY	VTDQASHIY	FALSE	ENST00000522897.1	ENSG00000249898	MCPH1-AS1
0MM745	lncRNA	HLA-I	2	3127.26	1	61.642	111.46	-0.12725	3.8041	277.2	0.448	2.099	n. def.	20170903_QEh1_LC1_ChC_SA_HLAIp_OMM475_ctrl_1_R1.27076.27076.2	HVKEYGLYSTY	HVKEYGLYSTY	FALSE	ENST00000307533.10	ENSG00000170846	AC093323.3
0MM745	lncRNA	HLA-I	2	3960.3	1	74.065	120.06	0.93061	4.44977	715	0.494	2.469	n. def.	20170903_QEh1_LC1_ChC_SA_HLAIp_OMM475_ctrl_2_R1.34338.34338.2	DPGLGVLRKTAL	DPGLGVLRKTAL	FALSE	ENST00000487264.5	ENSG00000213753	CENPBD1P1
0MM745	lncRNA	HLA-I	2	1195.08	1	42.596	124.23	0.49954	3.69465	395.6	0.466	2.264	n. def.	20170903_QEh1_LC1_ChC_SA_HLAIp_OMM475_DAC_3_R1.8678.8678.2	MTDRHAGTY	MTDRHAGTY	FALSE	ENST00000454268.1	ENSG00000227755	AP000344.4
0MM745	lncRNA	HLA-I	2	3832.2	1	35.192	88.948	1.7314	2.24795	375.7	0.272	1.978	1	20170903_QEh1_LC1_ChC_SA_HLAIp_OMM475_ctrl_3_R1.34100.34100.2	EGASLVPM(Oxidation)LLGNY	EGASLVPMLLGNY	FALSE	ENST00000414786.6	ENSG00000251322	SHANK3
0MM745	lncRNA	HLA-I	2	3172.68	1	51.75	118.74	0.14475	0.600326	282.6	0.269	1.975	n. def.	20170903_QEh1_LC1_ChC_SA_HLAIp_OMM475_ctrl_3_R1.27653.27653.2	PAALQKDVSL	PAALQKDVSL	FALSE	ENST00000565271.1	ENSG00000261335	RP11-318A15.2
0MM745	lncRNA	HLA-I	3	3466.02	1	37.044	91.584	-0.19114	2.41454	421.3	0.342	2.47	n. def.	20170903_QEh1_LC1_ChC_SA_HLAIp_OMM475_DAC_3_R1.28960.28960.3	ILANTVKPHLY	ILANTVKPHLY	FALSE	ENST00000567819.1	ENSG00000260942	CAPN10-AS1
0MM745	lncRNA	HLA-I	2	2861.04	1	48.815	101.6	0.54492	2.27901	193.2	0.374	1.776	n. def.	20170903_QEh1_LC1_ChC_SA_HLAIp_OMM475_DAC_1_R1.22209.22209.2	AVTDQASHIY	AVTDQASHIY	FALSE	ENST00000515608.5	ENSG00000249898	MCPH1-AS1
0MM745	lncRNA	HLA-I	2	3558.3	1	37.657	76.679	-0.21142	2.00218	299.7	0.315	1.711	1	20170903_QEh1_LC1_ChC_SA_HLAIp_OMM475_ctrl_2_R1.30911.30911.2	EGASLVPM(Oxidation)LLGNY	EGASLVPMLLGNY	FALSE	ENST00000414786.6	ENSG00000251322	SHANK3
0MM745	lncRNA	HLA-I	2	4220.64	1	44.436	97.602	0.98674	3.49214	391.4	0.411	2.256	1	20170903_QEh1_LC1_ChC_SA_HLAIp_OMM475_ctrl_2_R1.36488.36488.2	KQWIGFM(Oxidation)TY	KQWIGFMTY	FALSE	ENST00000421655.1	ENSG00000232486	RP11-18B3.2
0MM745	lncRNA	HLA-I	1	2329.62	1	94.364	148.04	0.20948	3.64207	593.2	0.47	2.379	n. def.	20170903_QEh1_LC1_ChC_SA_HLAIp_OMM475_ctrl_2_R1.19126.19126.1	FSDSGSGTDY	FSDSGSGTDY	FALSE	ENST00000446944.3	ENSG00000204776	IGKV1OR-3
0MM745	lncRNA	HLA-I	3	2279.82	1	112.51	157.38	-0.20916	4.61439	315.2	0.433	2.776	n. def.	20170903_QEh1_LC1_ChC_SA_HLAIp_OMM475_DAC_3_R1.18148.18148.3	KWKDQNIEDHY	KWKDQNIEDHY	FALSE	ENST00000495324.5	ENSG00000219665	CTD-2006C1.2
0MM745	lncRNA	HLA-I	1	4363.74	1	55.272	103.83	0.82763	2.14026	76.4	0.388	1.323	n. def.	20170903_QEh1_LC1_ChC_SA_HLAIp_OMM475_ctrl_3_R1.38830.38830.1	RTDQFYVVY	RTDQFYVVY	FALSE	ENST00000439531.1	ENSG00000234518	PTGES3P1
0MM745	lncRNA	HLA-I	2	4207.5	1	73.532	119.53	-0.47736	4.02503	735	0.453	2.39	n. def.	20170903_QEh1_LC1_ChC_SA_HLAIp_OMM475_ctrl_1_R1.37292.37292.2	DPGLGVLRKTAL	DPGLGVLRKTAL	FALSE	ENST00000487264.5	ENSG00000213753	CENPBD1P1
0MM745	lncRNA	HLA-I	2	3168.9	1	72.744	128.75	-0.089164	3.29757	211.9	0.346	1.91	n. def.	20170903_QEh1_LC1_ChC_SA_HLAIp_OMM475_DAC_3_R1.26253.26253.2	MGGFVSHTY	MGGFVSHTY	FALSE	ENST00000414049.1	ENSG00000225530	SP3P
0MM745	lncRNA	HLA-I	3	3441.84	1	49.936	96.342	0.14199	2.20971	553.6	0.284	2.673	n. def.	20170903_QEh1_LC1_ChC_SA_HLAIp_OMM475_ctrl_1_R1.30235.30235.3	ILANTVKPHLY	ILANTVKPHLY	FALSE	ENST00000567819.1	ENSG00000260942	CAPN10-AS1
0MM745	lncRNA	HLA-I	2	4524.96	1	45.366	119.7	1.2711	1.09963	450.6	0.313	1.93	n. def.	20170903_QEh1_LC1_ChC_SA_HLAIp_OMM475_ctrl_3_R1.40170.40170.2	TEIEAIHF	TEIEAIHF	FALSE	ENST00000563328.4	ENSG00000259768	RP5-991G20.1
0MM745	lncRNA	HLA-I	2	1461.24	1	35.503	116.88	-0.16768	1.47366	461.1	0.327	1.673	1	20170903_QEh1_LC1_ChC_SA_HLAIp_OMM475_DAC_4_R1.10777.10777.2	NTDSPM(Oxidation)RY	NTDSPMRY	FALSE	ENST00000418207.1	ENSG00000234618	RPSAP9
0MM745	lncRNA	HLA-I	2	3305.28	1	25.808	110.87	-0.64692	1.51286	560.2	0.299	2.108	n. def.	20170903_QEh1_LC1_ChC_SA_HLAIp_OMM475_DAC_2_R1.26627.26627.2	ETDIEMETRY	ETDIEMETRY	FALSE	ENST00000522817.1	ENSG00000253738	OTUD6B-AS1
0MM745	lncRNA	HLA-I	2	2986.86	1	150.57	217.14	-1.2239	3.47886	583.9	0.478	3.246	n. def.	20170903_QEh1_LC1_ChC_SA_HLAIp_OMM475_ctrl_2_R1.25597.25597.2	KTLNKLGIDGTY	KTLNKLGIDGTY	FALSE	ENST00000505089.6	ENSG00000248360	LINC00504
0MM745	lncRNA	HLA-I	2	3457.2	1	40.658	128.69	-0.55607	3.10568	462.5	0.411	2.295	n. def.	20170903_QEh1_LC1_ChC_SA_HLAIp_OMM475_ctrl_3_R1.30500.30500.2	ILANTVKPHLY	ILANTVKPHLY	FALSE	ENST00000567819.1	ENSG00000260942	CAPN10-AS1
0MM745	lncRNA	HLA-I	2	3458.76	1	48.787	84.083	-0.52869	1.97469	204.6	0.349	1.791	n. def.	20170903_QEh1_LC1_ChC_SA_HLAIp_OMM475_ctrl_3_R1.30518.30518.2	MSAKPSWTY	MSAKPSWTY	FALSE	ENST00000495256.1	ENSG00000242562	DCAF13P1
0MM745	lncRNA	HLA-I	1	2485.74	1	107.12	163.67	0.24964	3.9431	852.3	0.471	2.556	n. def.	20170903_QEh1_LC1_ChC_SA_HLAIp_OMM475_DAC_3_R1.20052.20052.1	FSDSGSGTDY	FSDSGSGTDY	FALSE	ENST00000446944.3	ENSG00000204776	IGKV1OR-3
0MM745	lncRNA	HLA-I	2	3231.9	1	69.633	123.38	0.0088961	1.63639	480.4	0.36	2.479	n. def.	20170903_QEh1_LC1_ChC_SA_HLAIp_OMM475_ctrl_3_R1.28267.28267.2	KTLNKLGIDGTY	KTLNKLGIDGTY	FALSE	ENST00000505089.6	ENSG00000248360	LINC00504
0MM745	lncRNA	HLA-I	2	3215.16	1	92.531	157.78	0.77793	3.84164	784.7	0.438	2.779	n. def.	20170903_QEh1_LC1_ChC_SA_HLAIp_OMM475_ctrl_3_R1.28092.28092.2	RQISFSGAQGSY	RQISFSGAQGSY	FALSE	ENST00000456350.5	ENSG00000126005	MMP24-AS1
0MM745	lncRNA	HLA-I	1	2507.46	1	79.223	126.04	-0.22918	3.14448	507.1	0.378	2.256	n. def.	20170903_QEh1_LC1_ChC_SA_HLAIp_OMM475_DAC_1_R1.19229.19229.1	FSDSGSGTDY	FSDSGSGTDY	FALSE	ENST00000446944.3	ENSG00000204776	IGKV1OR-3
0MM745	lncRNA	HLA-I	2	4955.76	1	66.156	112.17	1.0223	2.07212	138	0.366	1.599	n. def.	20170903_QEh1_LC1_ChC_SA_HLAIp_OMM475_DAC_1_R1.38678.38678.2	YSFIDTHELY	YSFIDTHELY	FALSE	ENST00000602579.1	ENSG00000269994	RP11-276H19.2
0MM745	lncRNA	HLA-I	3	2455.2	1	45.474	84.479	1.3806	0.838632	106.8	0.296	1.895	n. def.	20170903_QEh1_LC1_ChC_SA_HLAIp_OMM475_ctrl_2_R1.20382.20382.3	RVRPFSEGSTETY	RVRPFSEGSTETY	FALSE	ENST00000469301.1	ENSG00000239219	RP11-379K17.4
0MM745	lncRNA	HLA-I	2	2974.5	1	92.511	155.06	0.93011	4.97062	903.3	0.407	2.855	n. def.	20170903_QEh1_LC1_ChC_SA_HLAIp_OMM475_ctrl_2_R1.25469.25469.2	RQISFSGAQGSY	RQISFSGAQGSY	FALSE	ENST00000456350.5	ENSG00000126005	MMP24-AS1
0MM745	lncRNA	HLA-I	3	2689.8	1	31.698	83.647	-0.37059	1.6038	242.4	0.313	2.206	n. def.	20170903_QEh1_LC1_ChC_SA_HLAIp_OMM475_DAC_3_R1.21906.21906.3	RQTGLSRLY	RQTGLSRLY	FALSE	ENST00000513560.6	ENSG00000248092	NNT-AS1
0MM745	lncRNA	HLA-I	2	2913.42	1	38.199	113.41	0.76534	3.14813	278.2	0.453	2.042	n. def.	20170903_QEh1_LC1_ChC_SA_HLAIp_OMM475_DAC_3_R1.23887.23887.2	HFNAPSHIY	HFNAPSHIY	FALSE	ENST00000431047.1	ENSG00000234450	AC005534.6
0MM745	lncRNA	HLA-I	2	4242.96	1	59.392	94.616	-0.85037	4.22621	624.3	0.471	2.286	n. def.	20170903_QEh1_LC1_ChC_SA_HLAIp_OMM475_DAC_4_R1.34696.34696.2	DPGLGVLRKTAL	DPGLGVLRKTAL	FALSE	ENST00000487264.5	ENSG00000213753	CENPBD1P1
0MM745	lncRNA	HLA-I	2	1461.66	1	59.984	133.6	-0.35973	1.67778	472.7	0.317	1.677	1	20170903_QEh1_LC1_ChC_SA_HLAIp_OMM475_ctrl_3_R1.11092.11092.2	NTDSPM(Oxidation)RY	NTDSPMRY	FALSE	ENST00000418207.1	ENSG00000234618	RPSAP9
0MM745	lncRNA	HLA-I	2	2313	1	57.858	135.6	-0.98654	1.54516	560.9	0.284	1.894	n. def.	20170903_QEh1_LC1_ChC_SA_HLAIp_OMM475_ctrl_1_R1.19045.19045.2	NTDSPMRY	NTDSPMRY	FALSE	ENST00000418207.1	ENSG00000234618	RPSAP9
0MM745	lncRNA	HLA-I	2	3164.1	1	65.509	122.79	-0.36333	2.91721	183	0.309	1.985	n. def.	20170903_QEh1_LC1_ChC_SA_HLAIp_OMM475_ctrl_1_R1.27462.27462.2	MGGFVSHTY	MGGFVSHTY	FALSE	ENST00000414049.1	ENSG00000225530	SP3P
0MM745	lncRNA	HLA-I	3	2677.14	1	29.003	72.638	-0.35328	1.6517	182	0.287	2.125	n. def.	20170903_QEh1_LC1_ChC_SA_HLAIp_OMM475_ctrl_1_R1.22617.22617.3	RQTGLSRLY	RQTGLSRLY	FALSE	ENST00000513560.6	ENSG00000248092	NNT-AS1
0MM745	lncRNA	HLA-I	3	2708.34	1	42.633	92.051	-0.82936	1.74232	263.8	0.306	2.053	n. def.	20170903_QEh1_LC1_ChC_SA_HLAIp_OMM475_DAC_4_R1.21619.21619.3	RQTGLSRLY	RQTGLSRLY	FALSE	ENST00000513560.6	ENSG00000248092	NNT-AS1
0MM745	lncRNA	HLA-I	2	3444.3	1	64.384	133.58	0.012317	3.81531	581.8	0.474	2.547	n. def.	20170903_QEh1_LC1_ChC_SA_HLAIp_OMM475_ctrl_1_R1.30259.30259.2	ILANTVKPHLY	ILANTVKPHLY	FALSE	ENST00000567819.1	ENSG00000260942	CAPN10-AS1
0MM745	lncRNA	HLA-I	2	2925.36	1	37.393	101.6	1.021	2.14691	229.5	0.369	1.822	n. def.	20170903_QEh1_LC1_ChC_SA_HLAIp_OMM475_DAC_4_R1.23515.23515.2	HFNAPSHIY	HFNAPSHIY	FALSE	ENST00000431047.1	ENSG00000234450	AC005534.6
0MM745	lncRNA	HLA-I	2	3186.24	1	43.899	140.09	0.16456	1.4023	441.9	0.291	2.134	n. def.	20170903_QEh1_LC1_ChC_SA_HLAIp_OMM475_DAC_4_R1.25859.25859.2	PAALQKDVSL	PAALQKDVSL	FALSE	ENST00000565271.1	ENSG00000261335	RP11-318A15.2
0MM745	lncRNA	HLA-I	2	4274.82	1	63.89	111.74	-0.60191	3.01863	225.4	0.348	1.898	n. def.	20170903_QEh1_LC1_ChC_SA_HLAIp_OMM475_ctrl_3_R1.38068.38068.2	NEVDIGGNIY	NEVDIGGNIY	FALSE	ENST00000555520.1	ENSG00000272888	LINC01578
0MM745	lncRNA	HLA-I	3	2103.42	1	12.276	113.71	0.57791	0.358526	336.5	0.111	2.275	n. def.	20170903_QEh1_LC1_ChC_SA_HLAIp_OMM475_ctrl_2_R1.16806.16806.3	RLKDKIPL	RLKDKIPL	FALSE	ENST00000595491.1	ENSG00000232059	RP11-173A6.2
0MM745	lncRNA	HLA-I	3	3490.08	1	43.64	79.974	0.4373	2.56225	342.7	0.291	2.31	n. def.	20170903_QEh1_LC1_ChC_SA_HLAIp_OMM475_DAC_1_R1.27476.27476.3	ILANTVKPHLY	ILANTVKPHLY	FALSE	ENST00000567819.1	ENSG00000260942	CAPN10-AS1
0MM745	lncRNA	HLA-I	2	2912.22	1	44.707	121.99	1.1035	4.14327	371.4	0.476	2.165	n. def.	20170903_QEh1_LC1_ChC_SA_HLAIp_OMM475_ctrl_3_R1.25029.25029.2	HFNAPSHIY	HFNAPSHIY	FALSE	ENST00000431047.1	ENSG00000234450	AC005534.6
0MM745	lncRNA	HLA-I	1	2502.6	1	88.157	142.36	-0.13635	3.60906	600.3	0.442	2.411	n. def.	20170903_QEh1_LC1_ChC_SA_HLAIp_OMM475_ctrl_1_R1.20919.20919.1	FSDSGSGTDY	FSDSGSGTDY	FALSE	ENST00000446944.3	ENSG00000204776	IGKV1OR-3
0MM745	lncRNA	HLA-I	3	2283.78	1	65.128	97.734	-0.4664	3.02	234.5	0.42	2.239	n. def.	20170903_QEh1_LC1_ChC_SA_HLAIp_OMM475_ctrl_3_R1.18911.18911.3	KWKDQNIEDHY	KWKDQNIEDHY	FALSE	ENST00000495324.5	ENSG00000219665	CTD-2006C1.2
0MM745	lncRNA	HLA-I	2	2930.28	1	40.984	105.25	0.94149	3.64207	304.7	0.43	2.048	n. def.	20170903_QEh1_LC1_ChC_SA_HLAIp_OMM475_DAC_1_R1.22775.22775.2	HFNAPSHIY	HFNAPSHIY	FALSE	ENST00000431047.1	ENSG00000234450	AC005534.6
0MM745	lncRNA	HLA-I	3	3831.78	1	38.491	80.522	-0.8243	2.97881	439.2	0.251	2.603	n. def.	20170903_QEh1_LC1_ChC_SA_HLAIp_OMM475_ctrl_2_R1.33236.33236.3	AGRPLLLSKGSLM	AGRPLLLSKGSLM	FALSE	ENST00000487533.1	ENSG00000213772	EIF1P7
0MM745	lncRNA	HLA-I	2	1368.3	1	36.208	99.688	0.82259	2.84466	358.3	0.395	2.253	n. def.	20170903_QEh1_LC1_ChC_SA_HLAIp_OMM475_DAC_2_R1.9994.9994.2	RGKEDAASAEY	RGKEDAASAEY	FALSE	ENST00000584177.5	ENSG00000175061	LRRC75A-AS1
0MM745	lncRNA	HLA-I	2	2402.04	1	47.042	114.78	-0.016692	1.83565	266	0.37	1.923	n. def.	20170903_QEh1_LC1_ChC_SA_HLAIp_OMM475_DAC_1_R1.18346.18346.2	VTDQASHIY	VTDQASHIY	FALSE	ENST00000522897.1	ENSG00000249898	MCPH1-AS1
0MM745	lncRNA	HLA-I	2	4357.32	1	47.644	85.731	1.2763	2.01502	270.2	0.29	2.048	n. def.	20170903_QEh1_LC1_ChC_SA_HLAIp_OMM475_ctrl_3_R1.38771.38771.2	RTEPSEIIPHIY	RTEPSEIIPHIY	FALSE	ENST00000597346.1	ENSG00000269821	KCNQ1OT1
0MM745	lncRNA	HLA-I	2	2922.18	1	37.035	105.25	1.6048	2.0348	220.2	0.389	1.71	n. def.	20170903_QEh1_LC1_ChC_SA_HLAIp_OMM475_DAC_2_R1.23305.23305.2	HFNAPSHIY	HFNAPSHIY	FALSE	ENST00000431047.1	ENSG00000234450	AC005534.6
0MM745	lncRNA	HLA-I	2	4419.3	1	55.723	103.55	-0.27759	2.23882	488.4	0.408	2.167	n. def.	20170903_QEh1_LC1_ChC_SA_HLAIp_OMM475_DAC_2_R1.35515.35515.2	KLPDQSLVSVY	KLPDQSLVSVY	FALSE	ENST00000456353.5	ENSG00000224596	ZMIZ1-AS1
0MM745	lncRNA	HLA-I	1	2500.44	1	86.423	138.83	0.032684	3.06753	381.2	0.424	2.018	n. def.	20170903_QEh1_LC1_ChC_SA_HLAIp_OMM475_DAC_2_R1.19647.19647.1	FSDSGSGTDY	FSDSGSGTDY	FALSE	ENST00000446944.3	ENSG00000204776	IGKV1OR-3
0MM745	lncRNA	HLA-I	2	2391.24	1	60.587	138.26	0.23928	2.08566	330.2	0.371	2.094	n. def.	20170903_QEh1_LC1_ChC_SA_HLAIp_OMM475_ctrl_3_R1.19938.19938.2	VTDQASHIY	VTDQASHIY	FALSE	ENST00000522897.1	ENSG00000249898	MCPH1-AS1
0MM745	lncRNA	HLA-I	2	1195.38	1	42.45	110.87	0.63435	3.74232	348.1	0.512	2.111	n. def.	20170903_QEh1_LC1_ChC_SA_HLAIp_OMM475_DAC_4_R1.8605.8605.2	MTDRHAGTY	MTDRHAGTY	FALSE	ENST00000454268.1	ENSG00000227755	AP000344.4
0MM745	lncRNA	HLA-I	2	2395.92	1	53.508	109.01	-0.45918	2.54516	301.3	0.386	2.002	n. def.	20170903_QEh1_LC1_ChC_SA_HLAIp_OMM475_DAC_4_R1.18843.18843.2	VTDQASHIY	VTDQASHIY	FALSE	ENST00000522897.1	ENSG00000249898	MCPH1-AS1
0MM745	lncRNA	HLA-I	2	3240.84	1	48.974	96.171	-1.6549	2.71444	307.2	0.29	2.188	n. def.	20170903_QEh1_LC1_ChC_SA_HLAIp_OMM475_DAC_2_R1.26088.26088.2	KTLNKLGIDGTY	KTLNKLGIDGTY	FALSE	ENST00000505089.6	ENSG00000248360	LINC00504
0MM745	lncRNA	HLA-I	2	3053.7	1	28.958	105.78	0.047087	1.54975	346.8	0.371	1.937	n. def.	20170903_QEh1_LC1_ChC_SA_HLAIp_OMM475_ctrl_2_R1.26280.26280.2	ETDIEMETRY	ETDIEMETRY	FALSE	ENST00000522817.1	ENSG00000253738	OTUD6B-AS1
0MM745	lncRNA	HLA-I	2	2521.86	1	39.798	138.1	n. def.	1.46852	604.3	0.308	2.157	1	20170903_QEh1_LC1_ChC_SA_HLAIp_OMM475_ctrl_2_R1.21044.21044.2	ETDIEM(Oxidation)ETRY	ETDIEMETRY	FALSE	ENST00000522817.1	ENSG00000253738	OTUD6B-AS1
0MM745	lncRNA	HLA-I	2	2707.38	1	26.532	98.033	0.86857	2.34486	526.2	0.334	2.192	1	20170903_QEh1_LC1_ChC_SA_HLAIp_OMM475_ctrl_1_R1.22912.22912.2	ETDIEM(Oxidation)ETRY	ETDIEMETRY	FALSE	ENST00000522817.1	ENSG00000253738	OTUD6B-AS1
0MM745	lncRNA	HLA-I	2	3226.86	1	62.948	130.94	0.45697	4.85699	837.3	0.424	2.907	n. def.	20170903_QEh1_LC1_ChC_SA_HLAIp_OMM475_DAC_1_R1.25295.25295.2	RQISFSGAQGSY	RQISFSGAQGSY	FALSE	ENST00000456350.5	ENSG00000126005	MMP24-AS1
0MM745	lncRNA	HLA-I	2	1454.52	1	27.39	122.74	-0.8218	1.37161	541.5	0.312	1.7	1	20170903_QEh1_LC1_ChC_SA_HLAIp_OMM475_ctrl_1_R1.10948.10948.2	NTDSPM(Oxidation)RY	NTDSPMRY	FALSE	ENST00000418207.1	ENSG00000234618	RPSAP9
0MM745	lncRNA	HLA-I	3	3357.42	1	46.196	92.112	-0.1986	1.61618	198.3	0.257	2.303	n. def.	20170903_QEh1_LC1_ChC_SA_HLAIp_OMM475_ctrl_3_R1.29528.29528.3	RVLPSWVGGRYR	RVLPSWVGGRYR	FALSE	ENST00000421890.5	ENSG00000235944	ZNF815P
0MM745	lncRNA	HLA-I	1	2498.34	1	99.975	155.88	0.22224	3.87943	849.5	0.509	2.498	n. def.	20170903_QEh1_LC1_ChC_SA_HLAIp_OMM475_DAC_4_R1.19749.19749.1	FSDSGSGTDY	FSDSGSGTDY	FALSE	ENST00000446944.3	ENSG00000204776	IGKV1OR-3
0MM745	lncRNA	HLA-I	2	4400.76	1	60.694	108.98	0.2386	2.39041	368.8	0.427	2.08	n. def.	20170903_QEh1_LC1_ChC_SA_HLAIp_OMM475_DAC_3_R1.36609.36609.2	KLPDQSLVSVY	KLPDQSLVSVY	FALSE	ENST00000456353.5	ENSG00000224596	ZMIZ1-AS1
0MM745	lncRNA	HLA-I	1	2498.82	1	93.857	142.64	-0.3766	4.21325	1050.8	0.503	2.66	n. def.	20170903_QEh1_LC1_ChC_SA_HLAIp_OMM475_ctrl_3_R1.21002.21002.1	FSDSGSGTDY	FSDSGSGTDY	FALSE	ENST00000446944.3	ENSG00000204776	IGKV1OR-3
0MM745	lncRNA	HLA-I	2	3217.56	1	71.633	130.98	0.9703	4.59688	857.5	0.463	3.073	n. def.	20170903_QEh1_LC1_ChC_SA_HLAIp_OMM475_DAC_2_R1.25882.25882.2	RQISFSGAQGSY	RQISFSGAQGSY	FALSE	ENST00000456350.5	ENSG00000126005	MMP24-AS1
0MM745	lncRNA	HLA-I	2	3227.04	1	71.413	143.96	0.8996	4.36957	861.7	0.452	3.004	n. def.	20170903_QEh1_LC1_ChC_SA_HLAIp_OMM475_DAC_4_R1.26225.26225.2	RQISFSGAQGSY	RQISFSGAQGSY	FALSE	ENST00000456350.5	ENSG00000126005	MMP24-AS1
0MM745	lncRNA	HLA-I	3	3195.66	1	54.017	111.61	-0.0025224	2.28567	488.7	0.3	2.445	n. def.	20170903_QEh1_LC1_ChC_SA_HLAIp_OMM475_ctrl_2_R1.27664.27664.3	ILANTVKPHLY	ILANTVKPHLY	FALSE	ENST00000567819.1	ENSG00000260942	CAPN10-AS1
0MM745	lncRNA	HLA-I	2	2388.24	1	25.828	134.81	0.32313	2.28567	346.1	0.355	2.12	n. def.	20170903_QEh1_LC1_ChC_SA_HLAIp_OMM475_ctrl_1_R1.19773.19773.2	VTDQASHIY	VTDQASHIY	FALSE	ENST00000522897.1	ENSG00000249898	MCPH1-AS1
0MM745	lncRNA	HLA-I	2	1199.22	1	46.977	117.89	0.6784	4.23359	393.2	0.454	2.284	n. def.	20170903_QEh1_LC1_ChC_SA_HLAIp_OMM475_DAC_2_R1.8638.8638.2	MTDRHAGTY	MTDRHAGTY	FALSE	ENST00000454268.1	ENSG00000227755	AP000344.4
0MM745	lncRNA	HLA-I	2	3206.34	1	97.243	172.98	0.70637	5.28233	924.6	0.411	2.908	n. def.	20170903_QEh1_LC1_ChC_SA_HLAIp_OMM475_ctrl_1_R1.27891.27891.2	RQISFSGAQGSY	RQISFSGAQGSY	FALSE	ENST00000456350.5	ENSG00000126005	MMP24-AS1
0MM745	lncRNA	HLA-I	3	4207.14	1	64.379	102.4	0.65132	2.61261	215.7	0.273	2.431	n. def.	20170903_QEh1_LC1_ChC_SA_HLAIp_OMM475_ctrl_1_R1.37289.37289.3	DPGLGVLRKTAL	DPGLGVLRKTAL	FALSE	ENST00000487264.5	ENSG00000213753	CENPBD1P1
0MM745	lncRNA	HLA-I	2	2385.36	1	57.933	153.73	0.64722	2.37675	309.8	0.41	2.013	n. def.	20170903_QEh1_LC1_ChC_SA_HLAIp_OMM475_DAC_3_R1.19095.19095.2	VTDQASHIY	VTDQASHIY	FALSE	ENST00000522897.1	ENSG00000249898	MCPH1-AS1
0MM745	lncRNA	HLA-I	2	3186.6	1	44.704	96.492	-0.73475	2.64016	353.3	0.334	1.812	n. def.	20170903_QEh1_LC1_ChC_SA_HLAIp_OMM475_ctrl_3_R1.27790.27790.2	MSNIPSHVY	MSNIPSHVY	FALSE	ENST00000450238.5	ENSG00000244041	LINC01011
0MM745	lncRNA	HLA-I	3	3454.5	1	43.955	85.355	-0.22897	1.80134	383.3	0.293	2.537	n. def.	20170903_QEh1_LC1_ChC_SA_HLAIp_OMM475_ctrl_3_R1.30468.30468.3	ILANTVKPHLY	ILANTVKPHLY	FALSE	ENST00000567819.1	ENSG00000260942	CAPN10-AS1
0MM745	lncRNA	HLA-I	2	3287.94	1	36.015	112.84	-0.029268	1.27409	466.3	0.307	2.13	n. def.	20170903_QEh1_LC1_ChC_SA_HLAIp_OMM475_ctrl_1_R1.28734.28734.2	ETDIEMETRY	ETDIEMETRY	FALSE	ENST00000522817.1	ENSG00000253738	OTUD6B-AS1
0MM745	lncRNA	HLA-I	2	1365.48	1	39.202	80.231	0.88365	2.50585	284.5	0.415	2.15	n. def.	20170903_QEh1_LC1_ChC_SA_HLAIp_OMM475_DAC_4_R1.9980.9980.2	RGKEDAASAEY	RGKEDAASAEY	FALSE	ENST00000584177.5	ENSG00000175061	LRRC75A-AS1
0MM745	lncRNA	HLA-I	2	3137.46	1	73.586	126.07	2.1468	2.75203	209.2	0.386	1.846	n. def.	20170903_QEh1_LC1_ChC_SA_HLAIp_OMM475_ctrl_3_R1.27281.27281.2	HVKEYGLYSTY	HVKEYGLYSTY	FALSE	ENST00000307533.10	ENSG00000170846	AC093323.3
0MM745	lncRNA	HLA-I	2	4563.78	1	57.586	101.72	0.90175	1.68194	149.2	0.288	1.889	n. def.	20170903_QEh1_LC1_ChC_SA_HLAIp_OMM475_ctrl_2_R1.39184.39184.2	GTEDNYTYWAY	GTEDNYTYWAY	FALSE	ENST00000605830.5	ENSG00000271270	TMCC1-AS1
0MM745	lncRNA	HLA-I	2	2900.34	1	25.734	98.523	0.49174	3.70774	254	0.422	2.161	n. def.	20170903_QEh1_LC1_ChC_SA_HLAIp_OMM475_ctrl_1_R1.24797.24797.2	HFNAPSHIY	HFNAPSHIY	FALSE	ENST00000431047.1	ENSG00000234450	AC005534.6
0MM745	lncRNA	HLA-I	3	3960.78	1	45.057	89.356	1.0582	2.33442	108.5	0.4	2.44	n. def.	20170903_QEh1_LC1_ChC_SA_HLAIp_OMM475_ctrl_2_R1.34342.34342.3	DPGLGVLRKTAL	DPGLGVLRKTAL	FALSE	ENST00000487264.5	ENSG00000213753	CENPBD1P1
0MM745	lncRNA	HLA-I	3	2743.98	1	35.051	101.65	-1.3693	2.47496	221.3	0.237	2.8	n. def.	20170903_QEh1_LC1_ChC_SA_HLAIp_OMM475_DAC_1_R1.21230.21230.3	RSHDFSLHY	RSHDFSLHY	FALSE	ENST00000618702.1	ENSG00000274423	RP11-544O24.2
0MM745	lncRNA	HLA-I	2	2891.04	1	82.665	141.48	0.61263	3.25964	291.3	0.435	1.904	n. def.	20170903_QEh1_LC1_ChC_SA_HLAIp_OMM475_ctrl_2_R1.24629.24629.2	HVKEYGLYSTY	HVKEYGLYSTY	FALSE	ENST00000307533.10	ENSG00000170846	AC093323.3
0MM745	lncRNA	HLA-I	3	2271.3	1	81.494	120.06	0.19562	5.01547	400	0.521	2.846	n. def.	20170903_QEh1_LC1_ChC_SA_HLAIp_OMM475_ctrl_1_R1.18651.18651.3	KWKDQNIEDHY	KWKDQNIEDHY	FALSE	ENST00000495324.5	ENSG00000219665	CTD-2006C1.2
T1185B	lncRNA	HLA-I	2	3582.42	1	64.646	166.19	-0.025836	4.03527	524	0.442	2.329	n. def.	20180721_QEh1_LC1_SA_JMI_HLAIp_T1185B_C1_R01.32691.32691.2	TSFSTLPTVTK	TSFSTLPTVTK	FALSE	ENST00000411645	ENSG00000236942.1	RP11-6B6.3
T1185B	lncRNA	HLA-I	2	910.08	1	0	116.9	0.20522	1.03668	423.5	0.302	1.835	n. def.	20180721_QEh1_LC1_SA_JMI_HLAIp_T1185B_C3_R01.6980.6980.2	TEEPSSAQR	TEEPSSAQR	FALSE	ENST00000438342	ENSG00000231909.7	MAP1LC3BP1
T1185B	lncRNA	HLA-I	2	1152.3	1	18.336	101.54	0.15482	1.34294	440.7	0.238	1.973	n. def.	20180721_QEh1_LC1_SA_JMI_HLAIp_T1185B_IFN1_R01.10844.10844.2	EAGGSPEVR	EAGGSPEVR	FALSE	ENST00000607307	ENSG00000272455.1	RP4-758J18.13
T1185B	lncRNA	HLA-I	2	2366.58	1	55.707	95.775	0.39815	2.70115	522.7	0.314	1.897	1	20180721_QEh1_LC1_SA_JMI_HLAIp_T1185B_IFN2_R02.25540.25540.2	M(Oxidation)VFPDKGINSR	MVFPDKGINSR	FALSE	ENST00000441268	ENSG00000226496.2	LINC00323
T1185B	lncRNA	HLA-I	1	3530.94	1	137.65	223.31	-0.61054	5.17457	541.7	0.522	2.919	n. def.	20180721_QEh1_LC1_SA_JMI_HLAIp_T1185B_IFN3_R01.39638.39638.1	TSFSTLPTVTK	TSFSTLPTVTK	FALSE	ENST00000411645	ENSG00000236942.1	RP11-6B6.3
T1185B	lncRNA	HLA-I	1	2368.44	1	4.4566	93.883	0.055289	0.151195	664.4	0.144	2.088	n. def.	20180721_QEh1_LC1_SA_JMI_HLAIp_T1185B_IFN1_R01.25313.25313.1	AAAAGAASL	AAAAGAASL	FALSE	ENST00000546324	ENSG00000257038.1	RP11-800A3.7
T1185B	lncRNA	HLA-I	2	1074.78	1	85.206	193.1	0.20077	2.44491	464.3	0.36	1.953	n. def.	20180721_QEh1_LC1_SA_JMI_HLAIp_T1185B_C3_R01.8649.8649.2	HNSEVDSVR	HNSEVDSVR	FALSE	ENST00000411630	ENSG00000226950.6	DANCR
T1185B	lncRNA	HLA-I	2	1968.36	1	92.41	144.17	-0.024384	6.22988	990.1	0.571	3.351	1	20180721_QEh1_LC1_SA_JMI_HLAIp_T1185B_IFN2_R01.20099.20099.2	NVM(Oxidation)NHLDGQIGK	NVMNHLDGQIGK	FALSE	ENST00000414661	ENSG00000225649.5	AC064875.2
T1185B	lncRNA	HLA-I	3	3162.24	1	38.54	80.245	-0.25366	4.50307	689.2	0.531	2.838	n. def.	20180721_QEh1_LC1_SA_JMI_HLAIp_T1185B_C2_R01.29837.29837.3	EVPGATKLLAAR	EVPGATKLLAAR	FALSE	ENST00000427391	ENSG00000213468.3	FIRRE
T1185B	lncRNA	HLA-I	3	1240.74	1	56.851	103.83	-0.25833	2.72816	263	0.294	2.244	n. def.	20180721_QEh1_LC1_SA_JMI_HLAIp_T1185B_C3_R01.10172.10172.3	LPAQQVHQR	LPAQQVHQR	FALSE	ENST00000603672	ENSG00000230590.7	FTX
T1185B	lncRNA	HLA-I	3	794.46	1	80.692	109.42	-0.40769	3.22768	390.5	0.459	2.524	n. def.	20180721_QEh1_LC1_SA_JMI_HLAIp_T1185B_IFN1_R02.6348.6348.3	MSAHKNTFKR	MSAHKNTFKR	FALSE	ENST00000493246	ENSG00000219545.9	UMAD1
T1185B	lncRNA	HLA-I	2	2494.62	1	32.312	105.1	0.26659	1.43652	658.4	0.184	2.312	n. def.	20180721_QEh1_LC1_SA_JMI_HLAIp_T1185B_IFN2_R02.27135.27135.2	NTLGVTVQR	NTLGVTVQR	FALSE	ENST00000445234	ENSG00000223703.1	AC027612.4
T1185B	lncRNA	HLA-I	2	4290.96	1	83.708	159.09	0.63213	5.27327	822.6	0.427	2.813	n. def.	20180721_QEh1_LC1_SA_JMI_HLAIp_T1185B_IFN3_R02.47349.47349.2	EAVSEVELLATTR	EAVSEVELLATTR	FALSE	ENST00000508484	ENSG00000250456.1	AC006552.1
T1185B	lncRNA	HLA-I	3	1211.88	1	89.241	138.66	-0.28497	1.78516	369.8	0.312	2.276	n. def.	20180721_QEh1_LC1_SA_JMI_HLAIp_T1185B_IFN1_R01.11535.11535.3	HVFSSESPRR	HVFSSESPRR	FALSE	ENST00000584531	ENSG00000266554.1	LINC01443
T1185B	lncRNA	HLA-I	3	1541.34	1	120.5	141.08	-0.31001	3.59688	856.7	0.442	3.422	n. def.	20180721_QEh1_LC1_SA_JMI_HLAIp_T1185B_IFN1_R01.15573.15573.3	DVLHPEEPHHR	DVLHPEEPHHR	FALSE	ENST00000427063	ENSG00000224597.9	SVIL-AS1
T1185B	lncRNA	HLA-I	2	682.62	1	122.53	194.22	-0.5711	3.62342	480.7	0.444	2.314	1	20180721_QEh1_LC1_SA_JMI_HLAIp_T1185B_C3_R02.4773.4773.2	HTTSVM(Oxidation)ENK	HTTSVMENK	FALSE	ENST00000569557	ENSG00000260958.2	RP11-488I20.8
T1185B	lncRNA	HLA-I	3	732.48	1	36.521	95.502	0.095843	2.9393	424.6	0.326	2.334	n. def.	20180721_QEh1_LC1_SA_JMI_HLAIp_T1185B_IFN1_R01.5581.5581.3	TTTKNTLNK	TTTKNTLNK	FALSE	ENST00000622592	ENSG00000277693.1	AP003900.6
T1185B	lncRNA	HLA-I	3	1216.98	1	79.507	128.86	-0.37438	0.809668	271	0.261	1.895	n. def.	20180721_QEh1_LC1_SA_JMI_HLAIp_T1185B_C2_R01.10921.10921.3	HVFSSESPRR	HVFSSESPRR	FALSE	ENST00000584531	ENSG00000266554.1	LINC01443
T1185B	lncRNA	HLA-I	2	791.64	1	75.332	131.45	-0.39725	1.66354	410.1	0.336	1.643	1	20180721_QEh1_LC1_SA_JMI_HLAIp_T1185B_IFN3_R01.6188.6188.2	EVSHPNM(Oxidation)SGR	EVSHPNMSGR	FALSE	ENST00000511339	ENSG00000250129.5	RP11-265F19.1
T1185B	lncRNA	HLA-I	2	4698.36	1	30.499	120.87	-0.74398	1.72816	724.9	0.339	2.419	n. def.	20180721_QEh1_LC1_SA_JMI_HLAIp_T1185B_IFN2_R01.50373.50373.2	STTDLFWTVK	STTDLFWTVK	FALSE	ENST00000438281	ENSG00000214111.3	RP1-258N20.3
T1185B	lncRNA	HLA-I	3	939.72	1	26.154	116.3	0.10755	0.679854	379.3	0.167	2.358	n. def.	20180721_QEh1_LC1_SA_JMI_HLAIp_T1185B_C1_R01.7633.7633.3	AAAPAPTRRG	AAAPAPTRRG	FALSE	ENST00000575922	ENSG00000260005.6	AC027601.1
T1185B	lncRNA	HLA-I	3	1503.96	1	51.223	100.02	-1.2333	1.66354	469.1	0.28	2.384	n. def.	20180721_QEh1_LC1_SA_JMI_HLAIp_T1185B_C1_R02.13546.13546.3	HVFSSESPR	HVFSSESPR	FALSE	ENST00000584531	ENSG00000266554.1	LINC01443
T1185B	lncRNA	HLA-I	2	3422.1	1	46.569	135.71	0.59161	2.78516	359.3	0.352	2.081	n. def.	20180721_QEh1_LC1_SA_JMI_HLAIp_T1185B_IFN2_R02.38404.38404.2	MTVQPPELAR	MTVQPPELAR	FALSE	ENST00000612704	ENSG00000259868.2	RP11-1012E15.2
T1185B	lncRNA	HLA-I	2	3082.32	1	68.455	126.31	2.115	3.7167	370.9	0.45	2.105	n. def.	20180721_QEh1_LC1_SA_JMI_HLAIp_T1185B_IFN3_R01.34295.34295.2	FTQGPLQTVGR	FTQGPLQTVGR	FALSE	ENST00000480284	ENSG00000243479.3	MNX1-AS1
T1185B	lncRNA	HLA-I	2	1406.34	1	24.332	99.442	0.33468	1.84771	622.2	0.297	1.893	n. def.	20180721_QEh1_LC1_SA_JMI_HLAIp_T1185B_C2_R01.12887.12887.2	STANLSTAR	STANLSTAR	FALSE	ENST00000443347	ENSG00000231527.5	RP11-374M1.2
T1185B	lncRNA	HLA-I	2	1741.38	1	8.7586	130.75	-0.036716	1.24033	420.5	0.241	1.901	n. def.	20180721_QEh1_LC1_SA_JMI_HLAIp_T1185B_C3_R01.14770.14770.2	NTFGPGTANK	NTFGPGTANK	FALSE	ENST00000424349	ENSG00000225733.5	FGD5-AS1
T1185B	lncRNA	HLA-I	2	2650.62	1	62.86	119.41	0.30306	2.30277	382.7	0.414	1.84	n. def.	20180721_QEh1_LC1_SA_JMI_HLAIp_T1185B_IFN1_R02.28944.28944.2	TAYWSNVQK	TAYWSNVQK	FALSE	ENST00000518709	ENSG00000214776.9	RP11-726G1.1
T1185B	lncRNA	HLA-I	2	1548	1	81.616	150.35	0.29482	3.2993	565.4	0.463	2.881	n. def.	20180721_QEh1_LC1_SA_JMI_HLAIp_T1185B_IFN1_R02.15778.15778.2	DVLHPEEPHHR	DVLHPEEPHHR	FALSE	ENST00000427063	ENSG00000224597.9	SVIL-AS1
T1185B	lncRNA	HLA-I	3	2739.42	1	99.887	135.8	-0.91317	3.92812	296	0.527	2.492	n. def.	20180721_QEh1_LC1_SA_JMI_HLAIp_T1185B_C1_R02.25260.25260.3	SVAHSQINVFK	SVAHSQINVFK	FALSE	ENST00000433933	ENSG00000229056.2	AC020571.3
T1185B	lncRNA	HLA-I	2	2419.44	1	60.509	132.01	-0.27056	2.56067	680.3	0.402	2.596	n. def.	20180721_QEh1_LC1_SA_JMI_HLAIp_T1185B_IFN2_R02.26208.26208.2	TSAEISGLSSR	TSAEISGLSSR	FALSE	ENST00000479047	ENSG00000213753.10	CENPBD1P1
T1185B	lncRNA	HLA-I	2	3465.66	1	44.999	122.28	-0.27518	2.78252	361.5	0.389	1.949	n. def.	20180721_QEh1_LC1_SA_JMI_HLAIp_T1185B_C1_R02.31707.31707.2	MTVQPPELAR	MTVQPPELAR	FALSE	ENST00000612704	ENSG00000259868.2	RP11-1012E15.2
T1185B	lncRNA	HLA-I	2	1699.56	1	25.737	127.02	1.2911	1.56384	548.2	0.295	2.099	n. def.	20180721_QEh1_LC1_SA_JMI_HLAIp_T1185B_IFN2_R01.16939.16939.2	TSVQGTVCR	TSVQGTVCR	FALSE	ENST00000438412	ENSG00000231074.8	HCG18
T1185B	lncRNA	HLA-I	3	2504.58	1	67.27	127.87	-0.056871	1.7122	269.2	0.304	2.028	n. def.	20180721_QEh1_LC1_SA_JMI_HLAIp_T1185B_IFN2_R01.26633.26633.3	NAIGETGCFTRR	NAIGETGCFTRR	FALSE	ENST00000512067	ENSG00000250337.5	LINC01021
T1185B	lncRNA	HLA-I	3	2165.94	1	54.044	98.353	-0.50157	3.21042	462.5	0.178	2.725	n. def.	20180721_QEh1_LC1_SA_JMI_HLAIp_T1185B_IFN2_R02.23065.23065.3	MIISPEKESQR	MIISPEKESQR	FALSE	ENST00000606212	ENSG00000227671.4	RP11-488L18.4
T1185B	lncRNA	HLA-I	2	774	1	71.438	140.35	0.74898	3.17005	488.3	0.25	2.226	n. def.	20180721_QEh1_LC1_SA_JMI_HLAIp_T1185B_C1_R01.5848.5848.2	HTSSDQWKK	HTSSDQWKK	FALSE	ENST00000432407	ENSG00000224786.1	CETN4P
T1185B	lncRNA	HLA-I	2	3527.82	1	62.624	166.19	-0.66336	4.17522	697.3	0.429	2.482	n. def.	20180721_QEh1_LC1_SA_JMI_HLAIp_T1185B_IFN2_R01.38482.38482.2	TSFSTLPTVTK	TSFSTLPTVTK	FALSE	ENST00000411645	ENSG00000236942.1	RP11-6B6.3
T1185B	lncRNA	HLA-I	1	3165	1	116.91	194.2	0.53834	1.8962	137.7	0.404	1.685	n. def.	20180721_QEh1_LC1_SA_JMI_HLAIp_T1185B_IFN1_R02.35147.35147.1	DSFFGETSR	DSFFGETSR	FALSE	ENST00000415279	ENSG00000232952.1	RP11-90H3.1
T1185B	lncRNA	HLA-I	3	2259.12	1	81.932	111.94	-0.62974	2.54363	166.1	0.392	2.003	1	20180721_QEh1_LC1_SA_JMI_HLAIp_T1185B_IFN1_R02.24129.24129.3	MTWRSVQM(Oxidation)SSR	MTWRSVQMSSR	FALSE	ENST00000549793	ENSG00000258461.5	RP11-164J13.1
T1185B	lncRNA	HLA-I	1	4017.18	1	20.287	133.79	-0.64656	1.15802	743.6	0.273	2	n. def.	20180721_QEh1_LC1_SA_JMI_HLAIp_T1185B_IFN1_R02.44587.44587.1	TEVAEVGESL	TEVAEVGESL	FALSE	ENST00000553344	ENSG00000258593.2	CTD-3051D23.4
T1185B	lncRNA	HLA-I	3	1646.88	1	101.82	132.03	-1.4894	4.37366	602	0.441	3.155	n. def.	20180721_QEh1_LC1_SA_JMI_HLAIp_T1185B_IFN2_R02.16793.16793.3	FSHEAQSHMLR	FSHEAQSHMLR	FALSE	ENST00000564490	ENSG00000261195.1	CTD-2380F24.1
T1185B	lncRNA	HLA-I	2	1448.7	1	93.258	200.27	0.76796	1.66354	851	0.331	2.54	n. def.	20180721_QEh1_LC1_SA_JMI_HLAIp_T1185B_C3_R01.12135.12135.2	DSSQIHQIK	DSSQIHQIK	FALSE	ENST00000612071	ENSG00000276576.1	MRPL30P1
T1185B	lncRNA	HLA-I	2	3180.6	1	65.054	110.14	-0.5115	3.8729	223.7	0.501	1.921	n. def.	20180721_QEh1_LC1_SA_JMI_HLAIp_T1185B_C1_R01.29134.29134.2	EVPGATKLLAAR	EVPGATKLLAAR	FALSE	ENST00000427391	ENSG00000213468.3	FIRRE
T1185B	lncRNA	HLA-I	2	1219.02	1	119.01	186.76	0.22781	2.9393	142.5	0.376	2.108	n. def.	20180721_QEh1_LC1_SA_JMI_HLAIp_T1185B_IFN3_R02.11656.11656.2	HVFSSESPRR	HVFSSESPRR	FALSE	ENST00000584531	ENSG00000266554.1	LINC01443
T1185B	lncRNA	HLA-I	2	947.22	1	0	137.13	-1.2407	0.17134	543	0.207	2.26	n. def.	20180721_QEh1_LC1_SA_JMI_HLAIp_T1185B_IFN3_R02.8318.8318.2	SAAAAAATGR	SAAAAAATGR	FALSE	ENST00000562660	ENSG00000260062.3	GOLGA2P11
T1185B	lncRNA	HLA-I	2	2720.4	1	101.12	216.84	-0.40943	7.27572	1099.7	0.57	2.926	n. def.	20180721_QEh1_LC1_SA_JMI_HLAIp_T1185B_IFN1_R01.29541.29541.2	HAFNPSTLGADAGR	HAFNPSTLGADAGR	FALSE	ENST00000533708	ENSG00000246067.7	RAB30-AS1
T1185B	lncRNA	HLA-I	2	1141.86	1	34.3	132.76	0.18152	0.67162	737.8	0.233	2.197	n. def.	20180721_QEh1_LC1_SA_JMI_HLAIp_T1185B_IFN1_R02.10754.10754.2	NNSGTFSSR	NNSGTFSSR	FALSE	ENST00000549793	ENSG00000258461.5	RP11-164J13.1
T1185B	lncRNA	HLA-I	2	728.16	1	88.79	168.26	-0.28588	3.54668	726.6	0.34	2.271	n. def.	20180721_QEh1_LC1_SA_JMI_HLAIp_T1185B_IFN2_R02.5542.5542.2	TTTKNTLNK	TTTKNTLNK	FALSE	ENST00000622592	ENSG00000277693.1	AP003900.6
T1185B	lncRNA	HLA-I	2	2342.46	1	37.511	98.299	-0.043295	1.29243	392.5	0.248	1.805	1	20180721_QEh1_LC1_SA_JMI_HLAIp_T1185B_IFN1_R01.24973.24973.2	M(Oxidation)VAESPPRV	MVAESPPRV	FALSE	ENST00000430633	ENSG00000235106.8	LINC00094
T1185B	lncRNA	HLA-I	3	1446.84	1	27.114	98.033	-0.34851	2.35262	498.8	0.298	2.36	n. def.	20180721_QEh1_LC1_SA_JMI_HLAIp_T1185B_IFN2_R01.14089.14089.3	TTVQTTKLR	TTVQTTKLR	FALSE	ENST00000424684	ENSG00000226067.2;ENSG00000263590.2	RP11-403I13.7;RP11-403I13.7
T1185B	lncRNA	HLA-I	2	1943.64	1	44.349	113.14	0.53555	0.614394	787.6	0.205	2.128	n. def.	20180721_QEh1_LC1_SA_JMI_HLAIp_T1185B_IFN2_R01.19807.19807.2	SAAAGIVGR	SAAAGIVGR	FALSE	ENST00000413027	ENSG00000227939.1	RPL3P2
T1185B	lncRNA	HLA-I	3	767.58	1	79.354	105.4	0.26445	2.03716	339.9	0.373	2.422	n. def.	20180721_QEh1_LC1_SA_JMI_HLAIp_T1185B_IFN3_R02.6012.6012.3	HTSSDQWKK	HTSSDQWKK	FALSE	ENST00000432407	ENSG00000224786.1	CETN4P
T1185B	lncRNA	HLA-I	2	3321.24	1	57.867	127.68	0.48661	1.79048	331.6	0.396	1.887	n. def.	20180721_QEh1_LC1_SA_JMI_HLAIp_T1185B_IFN1_R02.36913.36913.2	EISNVNWVSR	EISNVNWVSR	FALSE	ENST00000563328	ENSG00000259768.5	RP5-991G20.1
T1185B	lncRNA	HLA-I	3	2539.32	1	60.158	102.4	0.28703	3.23732	424.8	0.362	2.774	n. def.	20180721_QEh1_LC1_SA_JMI_HLAIp_T1185B_IFN1_R02.27600.27600.3	TTWRNLSIHR	TTWRNLSIHR	FALSE	ENST00000609413	ENSG00000224597.9	SVIL-AS1
T1185B	lncRNA	HLA-I	2	1820.34	1	35.808	115.71	-0.44091	2.79588	553.9	0.233	2.453	n. def.	20180721_QEh1_LC1_SA_JMI_HLAIp_T1185B_IFN2_R02.18767.18767.2	MAAEVPQRPQK	MAAEVPQRPQK	FALSE	ENST00000445753	ENSG00000223804.1	RP6-206I17.1
T1185B	lncRNA	HLA-I	2	2733.78	1	178	293.71	0.17327	7.47756	1340.1	0.568	2.972	n. def.	20180721_QEh1_LC1_SA_JMI_HLAIp_T1185B_IFN3_R02.29924.29924.2	HAFNPSTLGADAGR	HAFNPSTLGADAGR	FALSE	ENST00000533708	ENSG00000246067.7	RAB30-AS1
T1185B	lncRNA	HLA-I	3	1791.72	1	60.51	99.815	-0.56372	3.48545	431.9	0.399	2.789	n. def.	20180721_QEh1_LC1_SA_JMI_HLAIp_T1185B_IFN3_R02.18413.18413.3	STTRVIWKR	STTRVIWKR	FALSE	ENST00000439523	ENSG00000215796.3	RP11-551G24.2
T1185B	lncRNA	HLA-I	3	1264.38	1	89.596	105.46	-0.11012	4.25727	806.5	0.541	3.293	1	20180721_QEh1_LC1_SA_JMI_HLAIp_T1185B_IFN3_R01.12051.12051.3	HTM(Oxidation)GYDSTIKR	HTMGYDSTIKR	FALSE	ENST00000534037	ENSG00000196922.10	ZNF252P
T1185B	lncRNA	HLA-I	3	1535.82	1	32.341	79.16	0.070625	0.9914	286.3	0.242	1.97	n. def.	20180721_QEh1_LC1_SA_JMI_HLAIp_T1185B_IFN2_R02.15647.15647.3	TTMNTKRILK	TTMNTKRILK	FALSE	ENST00000399247	ENSG00000214922.9	HLA-F-AS1
T1185B	lncRNA	HLA-I	2	3318.54	1	43.126	107.69	-0.43939	2.10679	441.7	0.394	2.053	n. def.	20180721_QEh1_LC1_SA_JMI_HLAIp_T1185B_IFN1_R01.36571.36571.2	EISNVNWVSR	EISNVNWVSR	FALSE	ENST00000563328	ENSG00000259768.5	RP5-991G20.1
T1185B	lncRNA	HLA-I	2	3658.26	1	86.984	136.8	-0.5723	2.08249	403.6	0.3	1.89	n. def.	20180721_QEh1_LC1_SA_JMI_HLAIp_T1185B_C1_R02.33364.33364.2	MTVEPNPFQR	MTVEPNPFQR	FALSE	ENST00000533701	ENSG00000234106.3	RP11-288E14.2
T1185B	lncRNA	HLA-I	3	2886.12	1	89.088	136.38	0.22465	3.38091	505	0.413	3.009	n. def.	20180721_QEh1_LC1_SA_JMI_HLAIp_T1185B_IFN1_R01.31527.31527.3	EAVHSKNILILR	EAVHSKNILILR	FALSE	ENST00000380970	ENSG00000205628.2	LINC01446
T1185B	lncRNA	HLA-I	2	1982.7	1	88.814	134.77	-0.68592	4.64975	592.9	0.515	2.08	1	20180721_QEh1_LC1_SA_JMI_HLAIp_T1185B_IFN2_R02.20810.20810.2	MTM(Oxidation)STILSKK	MTMSTILSKK	FALSE	ENST00000605918	ENSG00000247516.4	MIR4458HG
T1185B	lncRNA	HLA-I	2	3630	1	46.043	119.29	-0.030809	2.15428	428.6	0.338	2.001	n. def.	20180721_QEh1_LC1_SA_JMI_HLAIp_T1185B_C3_R02.30922.30922.2	YLDPAQQNL	YLDPAQQNL	FALSE	ENST00000606173	ENSG00000227671.4	RP11-488L18.4
T1185B	lncRNA	HLA-I	1	3637.68	1	53.62	125.5	0.28852	1.79048	745.5	0.354	1.954	n. def.	20180721_QEh1_LC1_SA_JMI_HLAIp_T1185B_C3_R01.30909.30909.1	YLDPAQQNL	YLDPAQQNL	FALSE	ENST00000606173	ENSG00000227671.4	RP11-488L18.4
T1185B	lncRNA	HLA-I	3	2344.08	1	57.648	113.37	-0.95165	4.71897	974.8	0.448	4.219	n. def.	20180721_QEh1_LC1_SA_JMI_HLAIp_T1185B_IFN2_R02.25244.25244.3	KVFEGGEGVKMVR	KVFEGGEGVKMVR	FALSE	ENST00000444319	ENSG00000238121.5	LINC00426
T1185B	lncRNA	HLA-I	1	4036.02	1	10.786	120.92	-0.49205	0.231362	682.2	0.261	1.958	n. def.	20180721_QEh1_LC1_SA_JMI_HLAIp_T1185B_IFN2_R02.45172.45172.1	TEVAEVGESL	TEVAEVGESL	FALSE	ENST00000553344	ENSG00000258593.2	CTD-3051D23.4
T1185B	lncRNA	HLA-I	1	3768.36	1	111.78	150.35	-0.74502	3.27984	437.1	0.458	2.171	n. def.	20180721_QEh1_LC1_SA_JMI_HLAIp_T1185B_IFN1_R01.41790.41790.1	ESWPFASTGGK	ESWPFASTGGK	FALSE	ENST00000590622	ENSG00000232677.6	LINC00665
T1185B	lncRNA	HLA-I	2	3795.42	1	51.04	124.08	0.3278	2.85078	960.8	0.42	2.382	1	20180721_QEh1_LC1_SA_JMI_HLAIp_T1185B_C3_R02.32221.32221.2	M(Oxidation)AGEALFLR	MAGEALFLR	FALSE	ENST00000501855	ENSG00000245060.6	LINC00847
T1185B	lncRNA	HLA-I	2	2173.38	1	61.676	122.44	-0.6293	2.52143	650.8	0.405	2.051	n. def.	20180721_QEh1_LC1_SA_JMI_HLAIp_T1185B_IFN2_R02.23153.23153.2	HVSGMSDIPR	HVSGMSDIPR	FALSE	ENST00000589844	ENSG00000240225.10	ZNF542P
T1185B	lncRNA	HLA-I	2	5076.84	1	57.986	116.9	-0.86313	1.74473	413.5	0.369	1.762	n. def.	20180721_QEh1_LC1_SA_JMI_HLAIp_T1185B_IFN2_R01.53547.53547.2	ELSQFAPLFR	ELSQFAPLFR	FALSE	ENST00000610262	ENSG00000273080.1	RP11-301O19.1
T1185B	lncRNA	HLA-I	2	2910.12	1	57.632	102.71	-0.46835	1.22695	386.4	0.34	1.71	n. def.	20180721_QEh1_LC1_SA_JMI_HLAIp_T1185B_C2_R01.27470.27470.2	EAVGFQPPR	EAVGFQPPR	FALSE	ENST00000620337	ENSG00000270816.5	LINC00221
T1185B	lncRNA	HLA-I	2	2654.04	1	181.55	253.88	0.032193	5.54668	1356.6	0.566	3.369	n. def.	20180721_QEh1_LC1_SA_JMI_HLAIp_T1185B_IFN2_R02.29019.29019.2	NVMNHLDGQIGK	NVMNHLDGQIGK	FALSE	ENST00000414661	ENSG00000225649.5	AC064875.2
T1185B	lncRNA	HLA-I	1	3199.08	1	61.994	119.27	0.91717	2.47756	96.7	0.342	2.015	n. def.	20180721_QEh1_LC1_SA_JMI_HLAIp_T1185B_C3_R01.27317.27317.1	DSFFGETSR	DSFFGETSR	FALSE	ENST00000415279	ENSG00000232952.1	RP11-90H3.1
T1185B	lncRNA	HLA-I	3	993.48	1	47.49	115.86	0.086977	1.58503	391.6	0.286	2.009	n. def.	20180721_QEh1_LC1_SA_JMI_HLAIp_T1185B_IFN2_R01.8608.8608.3	ESHSVTRLK	ESHSVTRLK	FALSE	ENST00000517376	ENSG00000253477.5	RP11-1C8.4
T1185B	lncRNA	HLA-I	3	2944.38	1	110.11	142.97	0.46575	3.06905	546.6	0.383	3.084	n. def.	20180721_QEh1_LC1_SA_JMI_HLAIp_T1185B_C3_R02.25443.25443.3	EAVHSKNILILR	EAVHSKNILILR	FALSE	ENST00000380970	ENSG00000205628.2	LINC01446
T1185B	lncRNA	HLA-I	2	1192.32	1	41.434	135.55	-0.55554	4.39577	282.8	0.368	2.137	n. def.	20180721_QEh1_LC1_SA_JMI_HLAIp_T1185B_C3_R01.9733.9733.2	EAQDPGSAAAGR	EAQDPGSAAAGR	FALSE	ENST00000567701	ENSG00000234337.4	RP11-297L17.6
T1185B	lncRNA	HLA-I	2	2505.78	1	45.682	98.933	-1.2783	1.52143	565.1	0.281	2.03	n. def.	20180721_QEh1_LC1_SA_JMI_HLAIp_T1185B_IFN1_R01.27010.27010.2	GAAGPWQPDR	GAAGPWQPDR	FALSE	ENST00000513160	ENSG00000249558.1	RCC2P4
T1185B	lncRNA	HLA-I	2	702.66	1	12.139	118.5	-0.45047	1.5986	550.7	0.29	1.741	n. def.	20180721_QEh1_LC1_SA_JMI_HLAIp_T1185B_C1_R02.5150.5150.2	EVQNQGASR	EVQNQGASR	FALSE	ENST00000555246	ENSG00000258700.5	LINC00871
T1185B	lncRNA	HLA-I	2	3079.8	1	84.194	169.41	2.0206	4.39794	547	0.522	2.403	n. def.	20180721_QEh1_LC1_SA_JMI_HLAIp_T1185B_IFN2_R01.33438.33438.2	FTQGPLQTVGR	FTQGPLQTVGR	FALSE	ENST00000480284	ENSG00000243479.3	MNX1-AS1
T1185B	lncRNA	HLA-I	2	1835.76	1	82.113	163.9	1.9227	3.33913	651.1	0.429	2.129	n. def.	20180721_QEh1_LC1_SA_JMI_HLAIp_T1185B_C3_R01.15604.15604.2	HVFNVSSQR	HVFNVSSQR	FALSE	ENST00000587838	ENSG00000163597.14	SNHG16
T1185B	lncRNA	HLA-I	2	3648.3	1	52.93	122.13	-0.42616	1.67985	373.2	0.375	1.913	n. def.	20180721_QEh1_LC1_SA_JMI_HLAIp_T1185B_C1_R01.33255.33255.2	YLDPAQQNL	YLDPAQQNL	FALSE	ENST00000606173	ENSG00000227671.4	RP11-488L18.4
T1185B	lncRNA	HLA-I	2	2052.36	1	42.941	107.74	-0.23802	1.08778	427.8	0.316	1.842	n. def.	20180721_QEh1_LC1_SA_JMI_HLAIp_T1185B_C3_R02.17614.17614.2	VAAAESHPL	VAAAESHPL	FALSE	ENST00000437848	ENSG00000234329.1	RP11-767N6.2
T1185B	lncRNA	HLA-I	1	2815.2	1	8.4408	102	0.47499	0.378824	949.9	0.066	2.073	n. def.	20180721_QEh1_LC1_SA_JMI_HLAIp_T1185B_IFN2_R02.31045.31045.1	SPSTAAGAQL	SPSTAAGAQL	FALSE	ENST00000618730	ENSG00000278607.1	RP11-405M12.3
T1185B	lncRNA	HLA-I	3	847.08	1	88.417	111.79	-0.21324	4.80688	380.2	0.444	2.65	n. def.	20180721_QEh1_LC1_SA_JMI_HLAIp_T1185B_IFN1_R02.6973.6973.3	HTCNHSTLGGQGR	HTCNHSTLGGQGR	FALSE	ENST00000463799	ENSG00000244681.1	MTHFD2P1
T1185B	lncRNA	HLA-I	2	3424.02	1	26.108	122.13	-0.25858	2.39903	827.1	0.348	2.404	n. def.	20180721_QEh1_LC1_SA_JMI_HLAIp_T1185B_C3_R01.29184.29184.2	TSASSISILR	TSASSISILR	FALSE	ENST00000579621	ENSG00000263684.1	RP11-628O18.1
T1185B	lncRNA	HLA-I	3	773.76	1	76.673	123.86	0.50812	2.21183	344.4	0.384	2.535	n. def.	20180721_QEh1_LC1_SA_JMI_HLAIp_T1185B_IFN1_R01.6038.6038.3	HTSSDQWKK	HTSSDQWKK	FALSE	ENST00000432407	ENSG00000224786.1	CETN4P
T1185B	lncRNA	HLA-I	3	2869.92	1	70.494	122.42	-0.15866	3.62709	448.5	0.316	2.314	n. def.	20180721_QEh1_LC1_SA_JMI_HLAIp_T1185B_IFN1_R02.31657.31657.3	MVFPDKGINSR	MVFPDKGINSR	FALSE	ENST00000441268	ENSG00000226496.2	LINC00323
T1185B	lncRNA	HLA-I	1	4063.32	1	60.504	201.49	-0.30889	1.44733	928	0.239	2.177	n. def.	20180721_QEh1_LC1_SA_JMI_HLAIp_T1185B_IFN1_R01.45012.45012.1	SETPIVQNL	SETPIVQNL	FALSE	ENST00000573177	ENSG00000262001.1	DLGAP1-AS2
T1185B	lncRNA	HLA-I	1	3882.72	1	57.121	173.37	0.4053	0.610834	419.6	0.291	2.638	n. def.	20180721_QEh1_LC1_SA_JMI_HLAIp_T1185B_IFN2_R02.43542.43542.1	DIVSIVGAEK	DIVSIVGAEK	FALSE	ENST00000605918	ENSG00000247516.4	MIR4458HG
T1185B	lncRNA	HLA-I	2	1176	1	32.782	140.45	-0.34347	4.18642	426.5	0.405	2.189	n. def.	20180721_QEh1_LC1_SA_JMI_HLAIp_T1185B_IFN1_R02.11174.11174.2	EAQDPGSAAAGR	EAQDPGSAAAGR	FALSE	ENST00000567701	ENSG00000234337.4	RP11-297L17.6
T1185B	lncRNA	HLA-I	2	2956.74	1	77.516	142.98	1.2618	3.47886	746.2	0.359	2.664	n. def.	20180721_QEh1_LC1_SA_JMI_HLAIp_T1185B_C3_R02.25563.25563.2	TAASTFQDSLR	TAASTFQDSLR	FALSE	ENST00000623664	ENSG00000278996.1	CH507-513H4.1
T1185B	lncRNA	HLA-I	3	2403.06	1	65.175	116.19	-0.11893	4.4698	948.5	0.402	3.625	n. def.	20180721_QEh1_LC1_SA_JMI_HLAIp_T1185B_C3_R01.20649.20649.3	KVFEGGEGVKMVR	KVFEGGEGVKMVR	FALSE	ENST00000444319	ENSG00000238121.5	LINC00426
T1185B	lncRNA	HLA-I	2	1819.86	1	94.345	157.91	-0.84042	2.28904	138.8	0.371	2.075	n. def.	20180721_QEh1_LC1_SA_JMI_HLAIp_T1185B_C1_R01.16318.16318.2	MVWEGHPRER	MVWEGHPRER	FALSE	ENST00000451905	ENSG00000233539.5	AC011294.3
T1185B	lncRNA	HLA-I	3	2873.04	1	59.185	101.93	-0.15283	3.34775	406.9	0.346	2.375	n. def.	20180721_QEh1_LC1_SA_JMI_HLAIp_T1185B_IFN3_R01.31680.31680.3	MVFPDKGINSR	MVFPDKGINSR	FALSE	ENST00000441268	ENSG00000226496.2	LINC00323
T1185B	lncRNA	HLA-I	2	1344	1	38.972	96.253	0.31709	1.74958	396.9	0.361	1.695	n. def.	20180721_QEh1_LC1_SA_JMI_HLAIp_T1185B_IFN1_R02.13217.13217.2	TTTPVTAQK	TTTPVTAQK	FALSE	ENST00000614046	ENSG00000274712.1	RP11-147L13.15
T1185B	lncRNA	HLA-I	3	2587.62	1	79.657	116.84	-0.25842	2.88941	678	0.363	3.017	n. def.	20180721_QEh1_LC1_SA_JMI_HLAIp_T1185B_C3_R02.22367.22367.3	TTWRNLSIHR	TTWRNLSIHR	FALSE	ENST00000609413	ENSG00000224597.9	SVIL-AS1
T1185B	lncRNA	HLA-I	2	700.68	1	11.43	111.82	-0.62533	1.82681	578.2	0.293	1.905	n. def.	20180721_QEh1_LC1_SA_JMI_HLAIp_T1185B_C3_R02.4969.4969.2	EVQNQGASR	EVQNQGASR	FALSE	ENST00000555246	ENSG00000258700.5	LINC00871
T1185B	lncRNA	HLA-I	2	4268.16	1	34.019	105.52	n. def.	1.76955	415.6	0.266	2.041	n. def.	20180721_QEh1_LC1_SA_JMI_HLAIp_T1185B_IFN3_R02.47115.47115.2	ESIFISKYFK	ESIFISKYFK	FALSE	ENST00000461864	ENSG00000239213.5	NCK1-AS1
T1185B	lncRNA	HLA-I	2	1225.92	1	12.846	104.75	0.58435	2.21968	495.1	0.201	1.938	n. def.	20180721_QEh1_LC1_SA_JMI_HLAIp_T1185B_IFN3_R02.11739.11739.2	TSAPTAGRP	TSAPTAGRP	FALSE	ENST00000530367	ENSG00000159904.11	ZNF890P
T1185B	lncRNA	HLA-I	2	1423.98	1	59.094	169.21	1.0119	3.31158	863	0.316	2.568	n. def.	20180721_QEh1_LC1_SA_JMI_HLAIp_T1185B_C2_R01.13065.13065.2	DSSQIHQIK	DSSQIHQIK	FALSE	ENST00000612071	ENSG00000276576.1	MRPL30P1
T1185B	lncRNA	HLA-I	1	3162.24	1	119.53	198.65	-0.14171	2.84164	119.9	0.381	1.991	n. def.	20180721_QEh1_LC1_SA_JMI_HLAIp_T1185B_IFN2_R01.34402.34402.1	DSFFGETSR	DSFFGETSR	FALSE	ENST00000415279	ENSG00000232952.1	RP11-90H3.1
T1185B	lncRNA	HLA-I	3	2949.84	1	72.65	114.28	-0.35373	0.962574	286.5	0.284	1.913	n. def.	20180721_QEh1_LC1_SA_JMI_HLAIp_T1185B_IFN2_R01.31959.31959.3	VVTPVIIRR	VVTPVIIRR	FALSE	ENST00000581850	ENSG00000223414.2	LINC00473
T1185B	lncRNA	HLA-I	2	1963.02	1	98.667	149.94	-0.083411	6.55596	994.7	0.537	3.011	1	20180721_QEh1_LC1_SA_JMI_HLAIp_T1185B_IFN3_R02.20494.20494.2	NVM(Oxidation)NHLDGQIGK	NVMNHLDGQIGK	FALSE	ENST00000414661	ENSG00000225649.5	AC064875.2
T1185B	lncRNA	HLA-I	3	2348.04	1	67.747	94.717	-0.58144	4.70774	605.9	0.373	3.692	n. def.	20180721_QEh1_LC1_SA_JMI_HLAIp_T1185B_IFN3_R01.25104.25104.3	KVFEGGEGVKMVR	KVFEGGEGVKMVR	FALSE	ENST00000444319	ENSG00000238121.5	LINC00426
T1185B	lncRNA	HLA-I	2	1548.84	1	78.718	133.13	0.18767	2.74958	480.5	0.449	2.637	n. def.	20180721_QEh1_LC1_SA_JMI_HLAIp_T1185B_IFN3_R01.15642.15642.2	DVLHPEEPHHR	DVLHPEEPHHR	FALSE	ENST00000427063	ENSG00000224597.9	SVIL-AS1
T1185B	lncRNA	HLA-I	2	1999.14	1	67.08	96.89	-0.752	3.83863	299.2	0.489	1.983	1	20180721_QEh1_LC1_SA_JMI_HLAIp_T1185B_C3_R02.17141.17141.2	NVM(Oxidation)NHLDGQIGK	NVMNHLDGQIGK	FALSE	ENST00000414661	ENSG00000225649.5	AC064875.2
T1185B	lncRNA	HLA-I	2	4739.34	1	44.695	163.99	-0.34603	1.91364	542.1	0.224	2.202	n. def.	20180721_QEh1_LC1_SA_JMI_HLAIp_T1185B_IFN2_R01.50725.50725.2	ELIALTQALR	ELIALTQALR	FALSE	ENST00000591372	ENSG00000232677.6	LINC00665
T1185B	lncRNA	HLA-I	1	2953.98	1	31.58	178.94	-0.1784	1.27654	561.3	0.246	2.811	n. def.	20180721_QEh1_LC1_SA_JMI_HLAIp_T1185B_C1_R02.27241.27241.1	SVASISLTK	SVASISLTK	FALSE	ENST00000490372	ENSG00000240785.1	RPL36AP21
T1185B	lncRNA	HLA-I	3	3187.2	1	121.44	154.66	-0.7793	6.06905	804.7	0.476	2.886	n. def.	20180721_QEh1_LC1_SA_JMI_HLAIp_T1185B_IFN2_R01.34681.34681.3	MTHDNKLFAWR	MTHDNKLFAWR	FALSE	ENST00000455909	ENSG00000176826.15	FKBP9P1
T1185B	lncRNA	HLA-I	2	2358.06	1	40.09	123.35	0.17347	1.43063	214.8	0.333	1.857	n. def.	20180721_QEh1_LC1_SA_JMI_HLAIp_T1185B_C3_R01.20262.20262.2	FSSSVAVTDK	FSSSVAVTDK	FALSE	ENST00000393544	ENSG00000256167.1	ATF4P4
T1185B	lncRNA	HLA-I	3	1218.18	1	68.365	125.71	-0.43925	2.06803	416.9	0.354	2.244	n. def.	20180721_QEh1_LC1_SA_JMI_HLAIp_T1185B_IFN2_R01.11337.11337.3	HVFSSESPRR	HVFSSESPRR	FALSE	ENST00000584531	ENSG00000266554.1	LINC01443
T1185B	lncRNA	HLA-I	2	3161.1	1	20.684	104.44	-0.61084	0.359519	704.4	0.211	2.293	n. def.	20180721_QEh1_LC1_SA_JMI_HLAIp_T1185B_C2_R01.29827.29827.2	HLAEVVFAR	HLAEVVFAR	FALSE	ENST00000520819	ENSG00000247134.6	RP11-11N9.4
T1185B	lncRNA	HLA-I	2	2956.86	1	60.655	129.28	0.62427	3.83565	1027.5	0.342	2.813	n. def.	20180721_QEh1_LC1_SA_JMI_HLAIp_T1185B_C2_R01.27932.27932.2	TAASTFQDSLR	TAASTFQDSLR	FALSE	ENST00000623664	ENSG00000278996.1	CH507-513H4.1
T1185B	lncRNA	HLA-I	2	1755	1	65.068	140.45	1.3438	3.08778	918.7	0.451	2.288	n. def.	20180721_QEh1_LC1_SA_JMI_HLAIp_T1185B_IFN3_R01.17823.17823.2	HVCSQLPAEK	HVCSQLPAEK	FALSE	ENST00000436413	ENSG00000232021.6	LEF1-AS1
T1185B	lncRNA	HLA-I	2	1164.9	1	23.277	143.73	0.024871	2.67985	738.9	0.232	2.225	n. def.	20180721_QEh1_LC1_SA_JMI_HLAIp_T1185B_C3_R01.9466.9466.2	NNSGTFSSR	NNSGTFSSR	FALSE	ENST00000549793	ENSG00000258461.5	RP11-164J13.1
T1185B	lncRNA	HLA-I	3	797.46	1	89.395	125.71	0.097632	2.60555	439.4	0.401	2.753	n. def.	20180721_QEh1_LC1_SA_JMI_HLAIp_T1185B_C3_R01.5777.5777.3	HTSSDQWKK	HTSSDQWKK	FALSE	ENST00000432407	ENSG00000224786.1	CETN4P
T1185B	lncRNA	HLA-I	2	876.9	1	22.646	105.4	-0.56864	1.7167	266.9	0.368	1.844	n. def.	20180721_QEh1_LC1_SA_JMI_HLAIp_T1185B_IFN1_R01.7340.7340.2	SHGGCIQQTR	SHGGCIQQTR	FALSE	ENST00000616106	ENSG00000278341.1	RP5-1142A6.10
T1185B	lncRNA	HLA-I	2	2817.06	1	75.098	116.55	-0.44326	3.52433	183.1	0.441	2.29	n. def.	20180721_QEh1_LC1_SA_JMI_HLAIp_T1185B_IFN2_R02.31070.31070.2	MTWRSVQMSSR	MTWRSVQMSSR	FALSE	ENST00000549793	ENSG00000258461.5	RP11-164J13.1
T1185B	lncRNA	HLA-I	2	1800.36	1	54.845	118.32	0.9045	0.90309	145.1	0.312	2.148	n. def.	20180721_QEh1_LC1_SA_JMI_HLAIp_T1185B_IFN2_R01.18089.18089.2	STTRVIWKR	STTRVIWKR	FALSE	ENST00000439523	ENSG00000215796.3	RP11-551G24.2
T1185B	lncRNA	HLA-I	2	2928.78	1	53.483	106.2	1.1771	2.8962	541.5	0.378	1.677	n. def.	20180721_QEh1_LC1_SA_JMI_HLAIp_T1185B_C1_R01.26794.26794.2	MVFPDKGINSR	MVFPDKGINSR	FALSE	ENST00000441268	ENSG00000226496.2	LINC00323
T1185B	lncRNA	HLA-I	2	1411.68	1	27.203	102.51	0.68968	1.86967	440.9	0.315	2.126	n. def.	20180721_QEh1_LC1_SA_JMI_HLAIp_T1185B_IFN2_R02.13948.13948.2	TATSASGFK	TATSASGFK	FALSE	ENST00000598846	ENSG00000268575.1	RP1-283E3.8
T1185B	lncRNA	HLA-I	3	1630.5	1	84.271	108.53	0.23954	6.7986	778.3	0.558	3.1	n. def.	20180721_QEh1_LC1_SA_JMI_HLAIp_T1185B_IFN2_R01.16249.16249.3	HTMGYDSTIKR	HTMGYDSTIKR	FALSE	ENST00000534037	ENSG00000196922.10	ZNF252P
T1185B	lncRNA	HLA-I	2	3322.44	1	87.007	160.16	1.2896	3.14388	628.3	0.432	2.313	n. def.	20180721_QEh1_LC1_SA_JMI_HLAIp_T1185B_IFN3_R02.36861.36861.2	EISNVNWVSR	EISNVNWVSR	FALSE	ENST00000563328	ENSG00000259768.5	RP5-991G20.1
T1185B	lncRNA	HLA-I	3	1567.08	1	185.77	185.77	0.8038	4.53313	1024.7	0.471	3.293	n. def.	20180721_QEh1_LC1_SA_JMI_HLAIp_T1185B_C2_R01.14520.14520.3	DVLHPEEPHHR	DVLHPEEPHHR	FALSE	ENST00000427063	ENSG00000224597.9	SVIL-AS1
T1185B	lncRNA	HLA-I	3	1118.88	1	52.406	112.84	0.27164	2.12378	398.5	0.349	2.133	n. def.	20180721_QEh1_LC1_SA_JMI_HLAIp_T1185B_C3_R02.9076.9076.3	MSADAAPRR	MSADAAPRR	FALSE	ENST00000453671	ENSG00000231770.5	TMEM44-AS1
T1185B	lncRNA	HLA-I	2	2348.04	1	43.615	126.07	0.12966	1.57675	229.6	0.335	1.906	n. def.	20180721_QEh1_LC1_SA_JMI_HLAIp_T1185B_C2_R01.22051.22051.2	FSSSVAVTDK	FSSSVAVTDK	FALSE	ENST00000393544	ENSG00000256167.1	ATF4P4
T1185B	lncRNA	HLA-I	2	1218.6	1	124.1	181.69	0.063841	4.45223	358.4	0.465	2.366	n. def.	20180721_QEh1_LC1_SA_JMI_HLAIp_T1185B_IFN2_R01.11344.11344.2	HVFSSESPRR	HVFSSESPRR	FALSE	ENST00000584531	ENSG00000266554.1	LINC01443
T1185B	lncRNA	HLA-I	2	1474.8	1	53.43	112.41	-0.080462	1.89279	401.8	0.33	1.719	n. def.	20180721_QEh1_LC1_SA_JMI_HLAIp_T1185B_IFN3_R02.14788.14788.2	HVFSSESPR	HVFSSESPR	FALSE	ENST00000584531	ENSG00000266554.1	LINC01443
T1185B	lncRNA	HLA-I	2	1537.5	1	88.011	142.43	-0.0020212	4.75696	548.2	0.503	2.832	n. def.	20180721_QEh1_LC1_SA_JMI_HLAIp_T1185B_IFN2_R02.15669.15669.2	DVLHPEEPHHR	DVLHPEEPHHR	FALSE	ENST00000427063	ENSG00000224597.9	SVIL-AS1
T1185B	lncRNA	HLA-I	2	2769.18	1	91.827	216.06	-0.23822	7.50585	1078.7	0.573	2.913	n. def.	20180721_QEh1_LC1_SA_JMI_HLAIp_T1185B_C3_R01.23811.23811.2	HAFNPSTLGADAGR	HAFNPSTLGADAGR	FALSE	ENST00000533708	ENSG00000246067.7	RAB30-AS1
T1185B	lncRNA	HLA-I	2	2374.5	1	53.114	125.25	0.41405	1.15058	405.8	0.237	1.754	1	20180721_QEh1_LC1_SA_JMI_HLAIp_T1185B_C1_R02.21845.21845.2	M(Oxidation)VAESPPRV	MVAESPPRV	FALSE	ENST00000430633	ENSG00000235106.8	LINC00094
T1185B	lncRNA	HLA-I	2	3792.66	1	55.676	118.33	0.39287	2.91721	277.6	0.345	2.06	n. def.	20180721_QEh1_LC1_SA_JMI_HLAIp_T1185B_C1_R01.34428.34428.2	ETFSEESLLK	ETFSEESLLK	FALSE	ENST00000432673	ENSG00000225177.5	RP11-390P2.4
T1185B	lncRNA	HLA-I	2	1156.32	1	18.751	114.28	1.0926	1.88941	393.8	1	1.835	n. def.	20180721_QEh1_LC1_SA_JMI_HLAIp_T1185B_IFN2_R01.10603.10603.2	EAGGSPEVR	EAGGSPEVR	FALSE	ENST00000607307	ENSG00000272455.1	RP4-758J18.13
T1185B	lncRNA	HLA-I	1	3911.28	1	39.36	142.92	-0.51608	0.809668	488.5	0.331	2.626	n. def.	20180721_QEh1_LC1_SA_JMI_HLAIp_T1185B_C3_R01.33010.33010.1	DIVSIVGAEK	DIVSIVGAEK	FALSE	ENST00000605918	ENSG00000247516.4	MIR4458HG
T1185B	lncRNA	HLA-I	2	3773.94	1	58.573	111.74	-0.50111	3.01412	267.3	0.379	1.908	n. def.	20180721_QEh1_LC1_SA_JMI_HLAIp_T1185B_C3_R02.32047.32047.2	ETFSEESLLK	ETFSEESLLK	FALSE	ENST00000432673	ENSG00000225177.5	RP11-390P2.4
T1185B	lncRNA	HLA-I	2	1968.42	1	41.187	113.14	0.58205	0.164309	775.5	0.173	2.218	n. def.	20180721_QEh1_LC1_SA_JMI_HLAIp_T1185B_C3_R02.16863.16863.2	SAAAGIVGR	SAAAGIVGR	FALSE	ENST00000413027	ENSG00000227939.1	RPL3P2
T1185B	lncRNA	HLA-I	2	2905.86	1	90.007	166.07	0.010084	2.48413	609.4	0.331	2.523	n. def.	20180721_QEh1_LC1_SA_JMI_HLAIp_T1185B_IFN2_R02.32215.32215.2	TAASTFQDSLR	TAASTFQDSLR	FALSE	ENST00000623664	ENSG00000278996.1	CH507-513H4.1
T1185B	lncRNA	HLA-I	3	2232.54	1	46.405	93.111	-1.1987	2.21968	160.5	0.377	2.282	n. def.	20180721_QEh1_LC1_SA_JMI_HLAIp_T1185B_C1_R02.20478.20478.3	EAFSKQWQGR	EAFSKQWQGR	FALSE	ENST00000444055	ENSG00000225183.1	RP4-758J24.4
T1185B	lncRNA	HLA-I	2	3141.84	1	61.994	134.48	-3.6865	1.98297	369.2	0.337	2.065	1	20180721_QEh1_LC1_SA_JMI_HLAIp_T1185B_IFN3_R01.35037.35037.2	M(Oxidation)TVEPNPFQR	MTVEPNPFQR	FALSE	ENST00000533701	ENSG00000234106.3	RP11-288E14.2
T1185B	lncRNA	HLA-I	2	2823.3	1	80.473	131.82	-0.4553	3.08197	148.7	0.351	2.554	n. def.	20180721_QEh1_LC1_SA_JMI_HLAIp_T1185B_IFN2_R01.30430.30430.2	MTWRSVQMSSR	MTWRSVQMSSR	FALSE	ENST00000549793	ENSG00000258461.5	RP11-164J13.1
T1185B	lncRNA	HLA-I	2	836.16	1	59.652	129.65	-0.28467	2.41908	164.4	0.404	1.916	1	20180721_QEh1_LC1_SA_JMI_HLAIp_T1185B_C3_R01.6121.6121.2	M(Oxidation)SADAAPRR	MSADAAPRR	FALSE	ENST00000453671	ENSG00000231770.5	TMEM44-AS1
T1185B	lncRNA	HLA-I	2	4375.86	1	29.577	112.84	1.0834	1.64975	437.9	0.224	2.148	n. def.	20180721_QEh1_LC1_SA_JMI_HLAIp_T1185B_C3_R02.36528.36528.2	DIIELQEGLR	DIIELQEGLR	FALSE	ENST00000411846	ENSG00000241361.8	SLC25A24P1
T1185B	lncRNA	HLA-I	2	3800.88	1	39.595	109.86	-1.0753	2.82974	817.8	0.401	2.344	1	20180721_QEh1_LC1_SA_JMI_HLAIp_T1185B_C1_R02.34535.34535.2	M(Oxidation)AGEALFLR	MAGEALFLR	FALSE	ENST00000501855	ENSG00000245060.6	LINC00847
T1185B	lncRNA	HLA-I	1	2756.76	1	84.605	163.91	1.9948	2.92445	354.8	0.384	2.775	n. def.	20180721_QEh1_LC1_SA_JMI_HLAIp_T1185B_IFN2_R02.30306.30306.1	EVAIVSAATK	EVAIVSAATK	FALSE	ENST00000440088	ENSG00000214293.8	APTR
T1185B	lncRNA	HLA-I	2	2384.04	1	40.54	110.81	0.49801	1.51286	496.4	0.26	1.819	1	20180721_QEh1_LC1_SA_JMI_HLAIp_T1185B_C1_R01.21683.21683.2	M(Oxidation)VAESPPRV	MVAESPPRV	FALSE	ENST00000430633	ENSG00000235106.8	LINC00094
T1185B	lncRNA	HLA-I	3	2824.32	1	90.586	132.59	-0.36282	5.66555	436.5	0.518	3.011	n. def.	20180721_QEh1_LC1_SA_JMI_HLAIp_T1185B_IFN3_R01.31054.31054.3	MTWRSVQMSSR	MTWRSVQMSSR	FALSE	ENST00000549793	ENSG00000258461.5	RP11-164J13.1
T1185B	lncRNA	HLA-I	2	1409.88	1	34.396	101.43	0.43127	2.39041	370.9	0.338	1.978	n. def.	20180721_QEh1_LC1_SA_JMI_HLAIp_T1185B_IFN3_R02.13967.13967.2	TATSASGFK	TATSASGFK	FALSE	ENST00000598846	ENSG00000268575.1	RP1-283E3.8
T1185B	lncRNA	HLA-I	1	3635.64	1	51.77	127.46	0.50544	2.22841	869	0.37	2.175	n. def.	20180721_QEh1_LC1_SA_JMI_HLAIp_T1185B_C3_R02.30966.30966.1	YLDPAQQNL	YLDPAQQNL	FALSE	ENST00000606173	ENSG00000227671.4	RP11-488L18.4
T1185B	lncRNA	HLA-I	2	1152.84	1	18.751	114.28	0.47318	1.56067	369.1	1	1.737	n. def.	20180721_QEh1_LC1_SA_JMI_HLAIp_T1185B_IFN3_R02.10886.10886.2	EAGGSPEVR	EAGGSPEVR	FALSE	ENST00000607307	ENSG00000272455.1	RP4-758J18.13
T1185B	lncRNA	HLA-I	2	2720.82	1	92.017	223.08	-0.3088	6.73283	1012.8	0.544	2.758	n. def.	20180721_QEh1_LC1_SA_JMI_HLAIp_T1185B_IFN2_R02.29847.29847.2	HAFNPSTLGADAGR	HAFNPSTLGADAGR	FALSE	ENST00000533708	ENSG00000246067.7	RAB30-AS1
T1185B	lncRNA	HLA-I	3	2423.34	1	64.947	101.93	-0.0599	3.75945	530.3	0.404	2.612	1	20180721_QEh1_LC1_SA_JMI_HLAIp_T1185B_C1_R01.22047.22047.3	M(Oxidation)VFPDKGINSR	MVFPDKGINSR	FALSE	ENST00000441268	ENSG00000226496.2	LINC00323
T1185B	lncRNA	HLA-I	1	3927.06	1	54.393	157.96	0.132	0.598599	508.9	0.324	2.548	n. def.	20180721_QEh1_LC1_SA_JMI_HLAIp_T1185B_C1_R01.35547.35547.1	DIVSIVGAEK	DIVSIVGAEK	FALSE	ENST00000605918	ENSG00000247516.4	MIR4458HG
T1185B	lncRNA	HLA-I	3	1588.56	1	131.83	131.83	0.15258	4.36957	687.6	0.497	3.173	n. def.	20180721_QEh1_LC1_SA_JMI_HLAIp_T1185B_C3_R01.13471.13471.3	DVLHPEEPHHR	DVLHPEEPHHR	FALSE	ENST00000427063	ENSG00000224597.9	SVIL-AS1
T1185B	lncRNA	HLA-I	2	1384.38	1	40.344	122.13	-0.56398	3.02503	521.7	0.362	2.276	n. def.	20180721_QEh1_LC1_SA_JMI_HLAIp_T1185B_IFN1_R01.13632.13632.2	MAGEAAAPR	MAGEAAAPR	FALSE	ENST00000557682	ENSG00000272888.5	LINC01578
T1185B	lncRNA	HLA-I	2	1086.42	1	38.963	103.74	0.37597	2.14146	516.1	0.368	1.945	n. def.	20180721_QEh1_LC1_SA_JMI_HLAIp_T1185B_IFN3_R01.9977.9977.2	TTMTAGSTR	TTMTAGSTR	FALSE	ENST00000496692	ENSG00000244682.7	FCGR2C
T1185B	lncRNA	HLA-I	2	2055.9	1	43.639	106.36	-0.59925	1.63078	552.2	0.336	2.007	n. def.	20180721_QEh1_LC1_SA_JMI_HLAIp_T1185B_IFN2_R02.21712.21712.2	SVTALKVAR	SVTALKVAR	FALSE	ENST00000606367	ENSG00000272501.1	XXbac-BPG299F13.17
T1185B	lncRNA	HLA-I	3	1358.52	1	62.827	109.42	-0.25103	0.528708	320.7	0.3	1.965	1	20180721_QEh1_LC1_SA_JMI_HLAIp_T1185B_C2_R01.12400.12400.3	M(Oxidation)VWEGHPRER	MVWEGHPRER	FALSE	ENST00000451905	ENSG00000233539.5	AC011294.3
T1185B	lncRNA	HLA-I	2	770.82	1	98.839	180.03	0.054315	3.04001	608.2	0.224	2.262	n. def.	20180721_QEh1_LC1_SA_JMI_HLAIp_T1185B_IFN3_R02.6044.6044.2	HTSSDQWKK	HTSSDQWKK	FALSE	ENST00000432407	ENSG00000224786.1	CETN4P
T1185B	lncRNA	HLA-I	3	1645.98	1	98.235	142.19	-0.94928	4.4034	642.7	0.455	3.062	n. def.	20180721_QEh1_LC1_SA_JMI_HLAIp_T1185B_IFN3_R01.16634.16634.3	FSHEAQSHMLR	FSHEAQSHMLR	FALSE	ENST00000564490	ENSG00000261195.1	CTD-2380F24.1
T1185B	lncRNA	HLA-I	3	2301.42	1	100.4	135.6	-0.51296	5.53611	605.9	0.472	3.414	1	20180721_QEh1_LC1_SA_JMI_HLAIp_T1185B_IFN1_R01.24512.24512.3	M(Oxidation)TWRSVQMSSR	MTWRSVQMSSR	FALSE	ENST00000549793	ENSG00000258461.5	RP11-164J13.1
T1185B	lncRNA	HLA-I	3	2347.08	1	91.08	126.09	-0.10132	5.54363	1213.9	0.477	4.194	n. def.	20180721_QEh1_LC1_SA_JMI_HLAIp_T1185B_IFN1_R01.25030.25030.3	KVFEGGEGVKMVR	KVFEGGEGVKMVR	FALSE	ENST00000444319	ENSG00000238121.5	LINC00426
T1185B	lncRNA	HLA-I	3	3009.78	1	81.644	131.06	-0.39261	2.31966	439.7	0.327	2.188	n. def.	20180721_QEh1_LC1_SA_JMI_HLAIp_T1185B_C1_R01.27570.27570.3	VVTPVIIRR	VVTPVIIRR	FALSE	ENST00000581850	ENSG00000223414.2	LINC00473
T1185B	lncRNA	HLA-I	2	4051.92	1	55.331	111.01	1.1783	1.3851	358.8	0.288	1.662	n. def.	20180721_QEh1_LC1_SA_JMI_HLAIp_T1185B_C3_R02.34175.34175.2	DLPVEVFQR	DLPVEVFQR	FALSE	ENST00000562504	ENSG00000261000.1	RP11-534L20.5
T1185B	lncRNA	HLA-I	2	1494.24	1	34.146	98.904	0.54877	3.65758	931.5	0.439	2.302	1	20180721_QEh1_LC1_SA_JMI_HLAIp_T1185B_IFN3_R02.15019.15019.2	M(Oxidation)PSPIDHPR	MPSPIDHPR	FALSE	ENST00000502209	ENSG00000248783.1	RP11-308B16.2
T1185B	lncRNA	HLA-I	3	2915.64	1	57.943	100.69	-0.4404	3.35853	376	0.3	2.165	n. def.	20180721_QEh1_LC1_SA_JMI_HLAIp_T1185B_C1_R02.26892.26892.3	MVFPDKGINSR	MVFPDKGINSR	FALSE	ENST00000441268	ENSG00000226496.2	LINC00323
T1185B	lncRNA	HLA-I	2	688.74	1	10.17	106.42	0.2114	1.46725	527.5	0.375	1.816	n. def.	20180721_QEh1_LC1_SA_JMI_HLAIp_T1185B_IFN3_R02.5110.5110.2	EVQNQGASR	EVQNQGASR	FALSE	ENST00000555246	ENSG00000258700.5	LINC00871
T1185B	lncRNA	HLA-I	2	2874.66	1	55.349	117.31	1.6282	2.9914	613.4	0.431	1.812	n. def.	20180721_QEh1_LC1_SA_JMI_HLAIp_T1185B_IFN3_R01.31704.31704.2	MVFPDKGINSR	MVFPDKGINSR	FALSE	ENST00000441268	ENSG00000226496.2	LINC00323
T1185B	lncRNA	HLA-I	2	2731.44	1	47.31	100.48	-0.036542	2.51145	341.1	0.371	1.996	n. def.	20180721_QEh1_LC1_SA_JMI_HLAIp_T1185B_IFN1_R01.29673.29673.2	TTCFPGPDSTR	TTCFPGPDSTR	FALSE	ENST00000635675	ENSG00000218510.6	LINC00339
T1185B	lncRNA	HLA-I	2	4671.3	1	110.77	169.97	-0.37305	2.34679	455.4	0.431	2.037	n. def.	20180721_QEh1_LC1_SA_JMI_HLAIp_T1185B_IFN1_R02.51121.51121.2	GLFFMKQSV	GLFFMKQSV	FALSE	ENST00000404582	ENSG00000218283.2	MORF4L1P1
T1185B	lncRNA	HLA-I	3	1098.54	1	46.956	87.308	0.42478	2.68403	376.9	0.361	1.978	n. def.	20180721_QEh1_LC1_SA_JMI_HLAIp_T1185B_C2_R01.9670.9670.3	MSADAAPRR	MSADAAPRR	FALSE	ENST00000453671	ENSG00000231770.5	TMEM44-AS1
T1185B	lncRNA	HLA-I	3	2350.56	1	100.34	132.97	0.2094	6.46218	1112.9	0.509	4.183	n. def.	20180721_QEh1_LC1_SA_JMI_HLAIp_T1185B_IFN2_R01.24734.24734.3	KVFEGGEGVKMVR	KVFEGGEGVKMVR	FALSE	ENST00000444319	ENSG00000238121.5	LINC00426
T1185B	lncRNA	HLA-I	3	3109.98	1	36.201	91.265	-0.38071	2.66354	398.2	0.367	2.652	n. def.	20180721_QEh1_LC1_SA_JMI_HLAIp_T1185B_IFN2_R01.33786.33786.3	MVYSSAIKLR	MVYSSAIKLR	FALSE	ENST00000609413	ENSG00000224597.9	SVIL-AS1
T1185B	lncRNA	HLA-I	2	2176.8	1	75.534	130.31	-0.19254	2.16749	413	0.389	1.762	n. def.	20180721_QEh1_LC1_SA_JMI_HLAIp_T1185B_IFN3_R02.23124.23124.2	HVSGMSDIPR	HVSGMSDIPR	FALSE	ENST00000589844	ENSG00000240225.10	ZNF542P
T1185B	lncRNA	HLA-I	3	1810.62	1	56.502	103.7	-0.25855	4.00174	438.1	0.407	2.729	n. def.	20180721_QEh1_LC1_SA_JMI_HLAIp_T1185B_IFN2_R01.18199.18199.3	STTRVIWKR	STTRVIWKR	FALSE	ENST00000439523	ENSG00000215796.3	RP11-551G24.2
T1185B	lncRNA	HLA-I	3	1222.98	1	64.954	110.39	n. def.	3.48945	597.5	0.411	2.948	n. def.	20180721_QEh1_LC1_SA_JMI_HLAIp_T1185B_IFN2_R01.11397.11397.3	HIQNEIHAQR	HIQNEIHAQR	FALSE	ENST00000503484	ENSG00000248092.7	NNT-AS1
T1185B	lncRNA	HLA-I	2	1943.04	1	35.373	108.7	0.38814	0.468521	781.8	0.203	2.467	n. def.	20180721_QEh1_LC1_SA_JMI_HLAIp_T1185B_IFN1_R02.20264.20264.2	SAAAGIVGR	SAAAGIVGR	FALSE	ENST00000413027	ENSG00000227939.1	RPL3P2
T1185B	lncRNA	HLA-I	2	2894.28	1	17.771	151.56	0.81139	0.58838	694.2	0.063	2.501	n. def.	20180721_QEh1_LC1_SA_JMI_HLAIp_T1185B_IFN2_R01.31279.31279.2	KLQQVIQKI	KLQQVIQKI	FALSE	ENST00000579007	ENSG00000266835.5	GAPLINC
T1185B	lncRNA	HLA-I	1	2362.44	1	50.323	147.75	-0.34616	3.10073	250.5	0.388	2.56	n. def.	20180721_QEh1_LC1_SA_JMI_HLAIp_T1185B_C1_R02.21735.21735.1	FSSSVAVTDK	FSSSVAVTDK	FALSE	ENST00000393544	ENSG00000256167.1	ATF4P4
T1185B	lncRNA	HLA-I	3	2704.32	1	67.598	109.6	-0.1075	4.04239	274.9	0.498	2.715	n. def.	20180721_QEh1_LC1_SA_JMI_HLAIp_T1185B_C3_R01.23255.23255.3	NVMNHLDGQIGK	NVMNHLDGQIGK	FALSE	ENST00000414661	ENSG00000225649.5	AC064875.2
T1185B	lncRNA	HLA-I	2	3398.58	1	42.512	129.47	1.4644	1.77469	497.3	0.326	2	n. def.	20180721_QEh1_LC1_SA_JMI_HLAIp_T1185B_IFN1_R02.37792.37792.2	DTVWITMRK	DTVWITMRK	FALSE	ENST00000457472	ENSG00000238251.2	RP11-172F4.2
T1185B	lncRNA	HLA-I	3	3160.74	1	44.953	100.02	-0.080256	2.98716	516.2	0.384	2.788	n. def.	20180721_QEh1_LC1_SA_JMI_HLAIp_T1185B_C1_R02.29045.29045.3	MVYSSAIKLR	MVYSSAIKLR	FALSE	ENST00000609413	ENSG00000224597.9	SVIL-AS1
T1185B	lncRNA	HLA-I	2	2886.6	1	24.22	118.33	-0.43679	0.752027	806.2	0.249	2.478	n. def.	20180721_QEh1_LC1_SA_JMI_HLAIp_T1185B_C3_R01.24794.24794.2	TPIAITSPR	TPIAITSPR	FALSE	ENST00000602306	ENSG00000270175.1	RP11-793H13.11
T1185B	lncRNA	HLA-I	2	3527.16	1	42.604	127.76	-0.59392	4.11919	676.5	0.44	2.457	n. def.	20180721_QEh1_LC1_SA_JMI_HLAIp_T1185B_IFN3_R01.39593.39593.2	TSFSTLPTVTK	TSFSTLPTVTK	FALSE	ENST00000411645	ENSG00000236942.1	RP11-6B6.3
T1185B	lncRNA	HLA-I	2	1707.54	1	35.448	122.28	-0.40322	1.69037	565.9	0.314	2.123	n. def.	20180721_QEh1_LC1_SA_JMI_HLAIp_T1185B_IFN1_R02.17416.17416.2	NTFGPGTANK	NTFGPGTANK	FALSE	ENST00000424349	ENSG00000225733.5	FGD5-AS1
T1185B	lncRNA	HLA-I	2	2394.18	1	25.073	125.83	1.1516	1.87943	784	0.145	2.465	n. def.	20180721_QEh1_LC1_SA_JMI_HLAIp_T1185B_IFN3_R02.25823.25823.2	SAVSIVQTK	SAVSIVQTK	FALSE	ENST00000446136	ENSG00000230368.2	FAM41C
T1185B	lncRNA	HLA-I	2	1217.22	1	43.685	133.23	1.2026	2.86967	656	0.339	2.388	n. def.	20180721_QEh1_LC1_SA_JMI_HLAIp_T1185B_C1_R01.10524.10524.2	STAQNQSALR	STAQNQSALR	FALSE	ENST00000442161	ENSG00000238109.1	AC004893.10
T1185B	lncRNA	HLA-I	1	2804.04	1	112.57	185.81	0.43579	2.5391	386.4	0.358	3.06	n. def.	20180721_QEh1_LC1_SA_JMI_HLAIp_T1185B_C2_R01.26450.26450.1	EVAIVSAATK	EVAIVSAATK	FALSE	ENST00000440088	ENSG00000214293.8	APTR
T1185B	lncRNA	HLA-I	2	2684.34	1	41.437	98.997	0.7811	2.04096	464.2	0.357	1.941	n. def.	20180721_QEh1_LC1_SA_JMI_HLAIp_T1185B_IFN3_R02.29326.29326.2	MVAESPPRV	MVAESPPRV	FALSE	ENST00000430633	ENSG00000235106.8	LINC00094
T1185B	lncRNA	HLA-I	2	2907.24	1	40.934	106.4	0.50298	3.16941	694.8	0.35	2.602	n. def.	20180721_QEh1_LC1_SA_JMI_HLAIp_T1185B_IFN1_R01.31803.31803.2	TAASTFQDSLR	TAASTFQDSLR	FALSE	ENST00000623664	ENSG00000278996.1	CH507-513H4.1
T1185B	lncRNA	HLA-I	2	2736.24	1	60.894	112.75	-0.1953	3.19314	421.1	0.413	2.162	n. def.	20180721_QEh1_LC1_SA_JMI_HLAIp_T1185B_IFN1_R02.30007.30007.2	TTCFPGPDSTR	TTCFPGPDSTR	FALSE	ENST00000635675	ENSG00000218510.6	LINC00339
T1185B	lncRNA	HLA-I	2	4767	1	52.883	147.19	-1.8246	1.78781	600.7	0.219	2.381	n. def.	20180721_QEh1_LC1_SA_JMI_HLAIp_T1185B_C1_R01.41855.41855.2	ELIALTQALR	ELIALTQALR	FALSE	ENST00000591372	ENSG00000232677.6	LINC00665
T1185B	lncRNA	HLA-I	3	2737.26	1	64.14	95.618	-0.55147	4.14448	298.2	0.474	2.39	n. def.	20180721_QEh1_LC1_SA_JMI_HLAIp_T1185B_C3_R01.23539.23539.3	SVAHSQINVFK	SVAHSQINVFK	FALSE	ENST00000433933	ENSG00000229056.2	AC020571.3
T1185B	lncRNA	HLA-I	3	1220.58	1	87.899	133.81	n. def.	4.1296	701.8	0.392	3.003	n. def.	20180721_QEh1_LC1_SA_JMI_HLAIp_T1185B_IFN2_R02.11637.11637.3	HIQNEIHAQR	HIQNEIHAQR	FALSE	ENST00000503484	ENSG00000248092.7	NNT-AS1
T1185B	lncRNA	HLA-I	3	2350.02	1	92.376	130.56	-0.22101	4.91009	542.7	0.462	3.358	1	20180721_QEh1_LC1_SA_JMI_HLAIp_T1185B_C3_R01.20187.20187.3	M(Oxidation)TWRSVQMSSR	MTWRSVQMSSR	FALSE	ENST00000549793	ENSG00000258461.5	RP11-164J13.1
T1185B	lncRNA	HLA-I	3	2297.46	1	80.722	111.79	-0.46844	5.10292	474.6	0.48	3.227	1	20180721_QEh1_LC1_SA_JMI_HLAIp_T1185B_IFN2_R02.24703.24703.3	M(Oxidation)TWRSVQMSSR	MTWRSVQMSSR	FALSE	ENST00000549793	ENSG00000258461.5	RP11-164J13.1
T1185B	lncRNA	HLA-I	2	1254.3	1	14.089	101.41	0.57783	1.69897	496.3	0.25	1.906	n. def.	20180721_QEh1_LC1_SA_JMI_HLAIp_T1185B_C3_R01.10304.10304.2	TSAPTAGRP	TSAPTAGRP	FALSE	ENST00000530367	ENSG00000159904.11	ZNF890P
T1185B	lncRNA	HLA-I	1	2909.34	1	13.108	173.37	-0.02559	0.322393	606.4	0.211	2.905	n. def.	20180721_QEh1_LC1_SA_JMI_HLAIp_T1185B_IFN3_R01.32148.32148.1	SVASISLTK	SVASISLTK	FALSE	ENST00000490372	ENSG00000240785.1	RPL36AP21
T1185B	lncRNA	HLA-I	2	2732.58	1	107.09	205.12	0.31789	7.35262	971.3	0.529	2.857	n. def.	20180721_QEh1_LC1_SA_JMI_HLAIp_T1185B_IFN3_R01.29896.29896.2	HAFNPSTLGADAGR	HAFNPSTLGADAGR	FALSE	ENST00000533708	ENSG00000246067.7	RAB30-AS1
T1185B	lncRNA	HLA-I	2	1493.04	1	37.221	113.26	0.35076	3.58336	945.4	0.423	2.347	1	20180721_QEh1_LC1_SA_JMI_HLAIp_T1185B_IFN3_R01.14872.14872.2	M(Oxidation)PSPIDHPR	MPSPIDHPR	FALSE	ENST00000502209	ENSG00000248783.1	RP11-308B16.2
T1185B	lncRNA	HLA-I	2	3671.16	1	55.714	123.21	-0.043792	1.77989	641.5	0.337	1.842	1	20180721_QEh1_LC1_SA_JMI_HLAIp_T1185B_IFN2_R02.41265.41265.2	ETPLLTGM(Oxidation)LM(Oxidation)R	ETPLLTGMLMR	FALSE	ENST00000397627	ENSG00000197744.5	PTMAP2
T1185B	lncRNA	HLA-I	2	1384.5	1	38.425	123.69	-0.72749	2.37779	610.8	0.317	2.197	n. def.	20180721_QEh1_LC1_SA_JMI_HLAIp_T1185B_IFN1_R02.13726.13726.2	MAGEAAAPR	MAGEAAAPR	FALSE	ENST00000557682	ENSG00000272888.5	LINC01578
T1185B	lncRNA	HLA-I	2	1242.72	1	99.235	180.87	0.58208	3.72584	211	0.424	2.209	n. def.	20180721_QEh1_LC1_SA_JMI_HLAIp_T1185B_C3_R02.10237.10237.2	HVFSSESPRR	HVFSSESPRR	FALSE	ENST00000584531	ENSG00000266554.1	LINC01443
T1185B	lncRNA	HLA-I	2	2688.36	1	61.575	128.61	0.57597	2.38828	438.5	0.44	1.848	n. def.	20180721_QEh1_LC1_SA_JMI_HLAIp_T1185B_C3_R02.23252.23252.2	TAYWSNVQK	TAYWSNVQK	FALSE	ENST00000518709	ENSG00000214776.9	RP11-726G1.1
T1185B	lncRNA	HLA-I	3	2652.96	1	61.703	97.214	-0.17104	3.9431	433	0.481	2.959	n. def.	20180721_QEh1_LC1_SA_JMI_HLAIp_T1185B_IFN2_R02.29006.29006.3	NVMNHLDGQIGK	NVMNHLDGQIGK	FALSE	ENST00000414661	ENSG00000225649.5	AC064875.2
T1185B	lncRNA	HLA-I	2	742.68	1	75.145	186.54	0.31482	3.31605	711.3	0.276	2.334	n. def.	20180721_QEh1_LC1_SA_JMI_HLAIp_T1185B_C3_R02.5323.5323.2	TTTKNTLNK	TTTKNTLNK	FALSE	ENST00000622592	ENSG00000277693.1	AP003900.6
T1185B	lncRNA	HLA-I	3	727.86	1	41.785	120.12	0.22106	2.97469	339.3	0.31	2.551	n. def.	20180721_QEh1_LC1_SA_JMI_HLAIp_T1185B_IFN1_R02.5604.5604.3	TTTKNTLNK	TTTKNTLNK	FALSE	ENST00000622592	ENSG00000277693.1	AP003900.6
T1185B	lncRNA	HLA-I	2	2249.22	1	30.538	119.68	-1.287	1.27409	517	0.295	2.017	1	20180721_QEh1_LC1_SA_JMI_HLAIp_T1185B_C2_R01.21088.21088.2	ETILANM(Oxidation)VKSR	ETILANMVKSR	FALSE	ENST00000424220	ENSG00000233433.1	RP1-296G17.3
T1185B	lncRNA	HLA-I	2	681.66	1	69.752	106.91	0.14019	2.49214	311.4	0.39	1.919	1	20180721_QEh1_LC1_SA_JMI_HLAIp_T1185B_C1_R01.4909.4909.2	HTTSVM(Oxidation)ENK	HTTSVMENK	FALSE	ENST00000569557	ENSG00000260958.2	RP11-488I20.8
T1185B	lncRNA	HLA-I	2	1150.92	1	18.336	101.54	0.38204	1.73518	382.4	1	1.782	n. def.	20180721_QEh1_LC1_SA_JMI_HLAIp_T1185B_IFN3_R01.10747.10747.2	EAGGSPEVR	EAGGSPEVR	FALSE	ENST00000607307	ENSG00000272455.1	RP4-758J18.13
T1185B	lncRNA	HLA-I	2	1179.96	1	15.681	102.51	-0.42083	2.12436	373.4	1	1.884	n. def.	20180721_QEh1_LC1_SA_JMI_HLAIp_T1185B_C3_R02.9653.9653.2	EAGGSPEVR	EAGGSPEVR	FALSE	ENST00000607307	ENSG00000272455.1	RP4-758J18.13
T1185B	lncRNA	HLA-I	2	2886.72	1	24.908	119.21	-0.47674	0.551294	799.3	0.279	2.396	n. def.	20180721_QEh1_LC1_SA_JMI_HLAIp_T1185B_C1_R02.26627.26627.2	TPIAITSPR	TPIAITSPR	FALSE	ENST00000602306	ENSG00000270175.1	RP11-793H13.11
T1185B	lncRNA	HLA-I	3	2959.92	1	89.462	128.1	0.61146	3.2233	691.7	0.408	3.047	n. def.	20180721_QEh1_LC1_SA_JMI_HLAIp_T1185B_C1_R01.27095.27095.3	EAVHSKNILILR	EAVHSKNILILR	FALSE	ENST00000380970	ENSG00000205628.2	LINC01446
T1185B	lncRNA	HLA-I	2	2778.96	1	96.552	234.65	-0.35683	7.07417	995.6	0.56	2.855	n. def.	20180721_QEh1_LC1_SA_JMI_HLAIp_T1185B_C1_R01.25347.25347.2	HAFNPSTLGADAGR	HAFNPSTLGADAGR	FALSE	ENST00000533708	ENSG00000246067.7	RAB30-AS1
T1185B	lncRNA	HLA-I	2	3127.5	1	64.672	121.85	-1.5369	1.66756	278	0.306	1.854	1	20180721_QEh1_LC1_SA_JMI_HLAIp_T1185B_IFN2_R01.33999.33999.2	M(Oxidation)TVEPNPFQR	MTVEPNPFQR	FALSE	ENST00000533701	ENSG00000234106.3	RP11-288E14.2
T1185B	lncRNA	HLA-I	2	4119.54	1	49.202	136.16	-0.35226	3.16749	251.5	0.364	1.864	n. def.	20180721_QEh1_LC1_SA_JMI_HLAIp_T1185B_IFN2_R01.44841.44841.2	ESFGQYWGVR	ESFGQYWGVR	FALSE	ENST00000567508	ENSG00000259943.1	RP1-39G22.7
T1185B	lncRNA	HLA-I	2	1250.28	1	34.46	138.83	0.24082	1.78781	505.7	0.219	1.899	n. def.	20180721_QEh1_LC1_SA_JMI_HLAIp_T1185B_C3_R02.10311.10311.2	TSAPTAGRP	TSAPTAGRP	FALSE	ENST00000530367	ENSG00000159904.11	ZNF890P
T1185B	lncRNA	HLA-I	2	3423.84	1	53.278	126.07	0.4135	2.97469	353.4	0.39	2.125	n. def.	20180721_QEh1_LC1_SA_JMI_HLAIp_T1185B_IFN1_R01.37850.37850.2	MTVQPPELAR	MTVQPPELAR	FALSE	ENST00000612704	ENSG00000259868.2	RP11-1012E15.2
T1185B	lncRNA	HLA-I	2	63.186	1	102.06	102.06	0.38347	1.70115	159.3	0.333	1.829	n. def.	20180721_QEh1_LC1_SA_JMI_HLAIp_T1185B_IFN2_R02.424.424.2	TSAASTTSQKR	TSAASTTSQKR	FALSE	ENST00000596210	ENSG00000269388.1	AC018755.16
T1185B	lncRNA	HLA-I	2	3522.66	1	57.29	147.95	-0.013763	4.45223	661.1	0.449	2.462	n. def.	20180721_QEh1_LC1_SA_JMI_HLAIp_T1185B_IFN1_R01.38998.38998.2	TSFSTLPTVTK	TSFSTLPTVTK	FALSE	ENST00000411645	ENSG00000236942.1	RP11-6B6.3
T1185B	lncRNA	HLA-I	2	1439.16	1	37.737	102.51	1.857	1.9393	381.2	0.357	1.843	n. def.	20180721_QEh1_LC1_SA_JMI_HLAIp_T1185B_C3_R02.12123.12123.2	TATSASGFK	TATSASGFK	FALSE	ENST00000598846	ENSG00000268575.1	RP1-283E3.8
T1185B	lncRNA	HLA-I	2	1140.78	1	33.425	143.73	-0.043517	0.774691	609.4	0.285	2.102	n. def.	20180721_QEh1_LC1_SA_JMI_HLAIp_T1185B_IFN3_R02.10729.10729.2	NNSGTFSSR	NNSGTFSSR	FALSE	ENST00000549793	ENSG00000258461.5	RP11-164J13.1
T1185B	lncRNA	HLA-I	1	2910.48	1	20.444	183.65	0.027155	0.343902	596.7	0.223	2.818	n. def.	20180721_QEh1_LC1_SA_JMI_HLAIp_T1185B_IFN3_R02.32067.32067.1	SVASISLTK	SVASISLTK	FALSE	ENST00000490372	ENSG00000240785.1	RPL36AP21
T1185B	lncRNA	HLA-I	3	1376.64	1	74.09	120.68	-0.90299	0.9914	314.3	0.279	1.902	1	20180721_QEh1_LC1_SA_JMI_HLAIp_T1185B_C1_R01.12117.12117.3	M(Oxidation)VWEGHPRER	MVWEGHPRER	FALSE	ENST00000451905	ENSG00000233539.5	AC011294.3
T1185B	lncRNA	HLA-I	2	1441.92	1	61.251	168.26	0.67673	3.05355	803.1	0.235	2.435	n. def.	20180721_QEh1_LC1_SA_JMI_HLAIp_T1185B_C3_R02.12149.12149.2	DSSQIHQIK	DSSQIHQIK	FALSE	ENST00000612071	ENSG00000276576.1	MRPL30P1
T1185B	lncRNA	HLA-I	2	1221.9	1	24.944	122.74	-0.15811	1.65758	406.6	0.225	1.842	n. def.	20180721_QEh1_LC1_SA_JMI_HLAIp_T1185B_IFN3_R01.11596.11596.2	TSAPTAGRP	TSAPTAGRP	FALSE	ENST00000530367	ENSG00000159904.11	ZNF890P
T1185B	lncRNA	HLA-I	3	1811.22	1	68.719	98.253	-0.53039	4.85387	657.5	0.433	3.27	1	20180721_QEh1_LC1_SA_JMI_HLAIp_T1185B_IFN2_R01.18207.18207.3	KVFEGGEGVKM(Oxidation)VR	KVFEGGEGVKMVR	FALSE	ENST00000444319	ENSG00000238121.5	LINC00426
T1185B	lncRNA	HLA-I	2	3735.9	1	45.834	110.87	-0.039447	2.27901	344.5	0.35	1.993	n. def.	20180721_QEh1_LC1_SA_JMI_HLAIp_T1185B_IFN1_R01.41445.41445.2	ETFSEESLLK	ETFSEESLLK	FALSE	ENST00000432673	ENSG00000225177.5	RP11-390P2.4
T1185B	lncRNA	HLA-I	3	2409.78	1	95.936	135.81	0.29012	4.50031	520.5	0.322	3.365	n. def.	20180721_QEh1_LC1_SA_JMI_HLAIp_T1185B_C1_R01.21917.21917.3	KVFEGGEGVKMVR	KVFEGGEGVKMVR	FALSE	ENST00000444319	ENSG00000238121.5	LINC00426
T1185B	lncRNA	HLA-I	3	2303.28	1	85.648	123.84	0.11875	3.86328	559.1	0.44	3.226	1	20180721_QEh1_LC1_SA_JMI_HLAIp_T1185B_IFN3_R01.24585.24585.3	M(Oxidation)TWRSVQMSSR	MTWRSVQMSSR	FALSE	ENST00000549793	ENSG00000258461.5	RP11-164J13.1
T1185B	lncRNA	HLA-I	2	1777.08	1	100.53	175.91	-0.84014	1.72584	158.5	0.345	2.287	n. def.	20180721_QEh1_LC1_SA_JMI_HLAIp_T1185B_IFN3_R01.18086.18086.2	MVWEGHPRER	MVWEGHPRER	FALSE	ENST00000451905	ENSG00000233539.5	AC011294.3
T1185B	lncRNA	HLA-I	2	1072.14	1	62.907	147.4	-0.70953	3.08778	700.2	0.416	2.149	n. def.	20180721_QEh1_LC1_SA_JMI_HLAIp_T1185B_C3_R02.8668.8668.2	HNSEVDSVR	HNSEVDSVR	FALSE	ENST00000411630	ENSG00000226950.6	DANCR
T1185B	lncRNA	HLA-I	2	3457.56	1	59.638	126.07	-0.094735	2.56225	225.6	0.366	1.934	n. def.	20180721_QEh1_LC1_SA_JMI_HLAIp_T1185B_C2_R01.32522.32522.2	MTVQPPELAR	MTVQPPELAR	FALSE	ENST00000612704	ENSG00000259868.2	RP11-1012E15.2
T1185B	lncRNA	HLA-I	3	3154.02	1	41.356	105.4	-0.0085536	4.00524	396.7	0.44	2.475	n. def.	20180721_QEh1_LC1_SA_JMI_HLAIp_T1185B_C2_R01.29761.29761.3	MVYSSAIKLR	MVYSSAIKLR	FALSE	ENST00000609413	ENSG00000224597.9	SVIL-AS1
T1185B	lncRNA	HLA-I	2	2379.06	1	47.773	101.33	0.11834	1.5544	516.5	0.301	1.868	1	20180721_QEh1_LC1_SA_JMI_HLAIp_T1185B_C3_R01.20446.20446.2	M(Oxidation)VAESPPRV	MVAESPPRV	FALSE	ENST00000430633	ENSG00000235106.8	LINC00094
T1185B	lncRNA	HLA-I	2	4017.12	1	43.247	102.06	0.039371	2.5986	657.9	0.403	2.309	n. def.	20180721_QEh1_LC1_SA_JMI_HLAIp_T1185B_C2_R01.37226.37226.2	TSAQLVWISK	TSAQLVWISK	FALSE	ENST00000342609	ENSG00000229023.1	AC067945.3
T1185B	lncRNA	HLA-I	2	1810.92	1	104.06	162.88	-1.4209	1.4437	134.4	0.328	2.172	n. def.	20180721_QEh1_LC1_SA_JMI_HLAIp_T1185B_C1_R02.16434.16434.2	MVWEGHPRER	MVWEGHPRER	FALSE	ENST00000451905	ENSG00000233539.5	AC011294.3
T1185B	lncRNA	HLA-I	3	1672.56	1	53.097	111.06	0.28	1.08407	157	0.307	1.681	n. def.	20180721_QEh1_LC1_SA_JMI_HLAIp_T1185B_IFN3_R02.17036.17036.3	YAGVERPVSR	YAGVERPVSR	FALSE	ENST00000542466	ENSG00000255737.2	AGAP2-AS1
T1185B	lncRNA	HLA-I	3	1847.1	1	60.185	102.06	0.049975	3.32883	484.4	0.421	2.919	n. def.	20180721_QEh1_LC1_SA_JMI_HLAIp_T1185B_C3_R02.15768.15768.3	STTRVIWKR	STTRVIWKR	FALSE	ENST00000439523	ENSG00000215796.3	RP11-551G24.2
T1185B	lncRNA	HLA-I	3	2353.32	1	77.295	114.72	-0.16929	5.18709	551.5	0.468	3.374	1	20180721_QEh1_LC1_SA_JMI_HLAIp_T1185B_C1_R01.21408.21408.3	M(Oxidation)TWRSVQMSSR	MTWRSVQMSSR	FALSE	ENST00000549793	ENSG00000258461.5	RP11-164J13.1
T1185B	lncRNA	HLA-I	2	2972.7	1	41.819	118.04	0.36289	2.67572	929.4	0.322	2.616	n. def.	20180721_QEh1_LC1_SA_JMI_HLAIp_T1185B_C1_R01.27229.27229.2	TAASTFQDSLR	TAASTFQDSLR	FALSE	ENST00000623664	ENSG00000278996.1	CH507-513H4.1
T1185B	lncRNA	HLA-I	2	2642.22	1	62.926	125.58	0.66378	2.39362	319.4	0.416	1.852	n. def.	20180721_QEh1_LC1_SA_JMI_HLAIp_T1185B_IFN2_R02.28872.28872.2	TAYWSNVQK	TAYWSNVQK	FALSE	ENST00000518709	ENSG00000214776.9	RP11-726G1.1
T1185B	lncRNA	HLA-I	2	772.44	1	68.864	127.68	0.055861	3.27246	702.3	0.292	2.283	n. def.	20180721_QEh1_LC1_SA_JMI_HLAIp_T1185B_IFN3_R01.5955.5955.2	HTSSDQWKK	HTSSDQWKK	FALSE	ENST00000432407	ENSG00000224786.1	CETN4P
T1185B	lncRNA	HLA-I	3	2176.8	1	48.156	101.39	-0.27699	3.4034	543.9	0.215	2.967	n. def.	20180721_QEh1_LC1_SA_JMI_HLAIp_T1185B_IFN2_R01.22632.22632.3	MIISPEKESQR	MIISPEKESQR	FALSE	ENST00000606212	ENSG00000227671.4	RP11-488L18.4
T1185B	lncRNA	HLA-I	2	1583.46	1	64.615	123.86	1.4296	3.75449	323.4	0.45	2.555	n. def.	20180721_QEh1_LC1_SA_JMI_HLAIp_T1185B_C1_R02.14345.14345.2	DVLHPEEPHHR	DVLHPEEPHHR	FALSE	ENST00000427063	ENSG00000224597.9	SVIL-AS1
T1185B	lncRNA	HLA-I	2	3636.72	1	57.542	144.38	0.14542	2.0716	444.3	0.367	2.02	n. def.	20180721_QEh1_LC1_SA_JMI_HLAIp_T1185B_C1_R02.33187.33187.2	YLDPAQQNL	YLDPAQQNL	FALSE	ENST00000606173	ENSG00000227671.4	RP11-488L18.4
T1185B	lncRNA	HLA-I	2	1347.66	1	41.704	96.253	-0.51386	1.65561	388	0.3	1.64	n. def.	20180721_QEh1_LC1_SA_JMI_HLAIp_T1185B_IFN2_R02.13145.13145.2	TTTPVTAQK	TTTPVTAQK	FALSE	ENST00000614046	ENSG00000274712.1	RP11-147L13.15
T1185B	lncRNA	HLA-I	2	2891.82	1	25.778	155.82	-0.29064	1.10073	580.3	0.078	2.485	n. def.	20180721_QEh1_LC1_SA_JMI_HLAIp_T1185B_IFN1_R02.31919.31919.2	KLQQVIQKI	KLQQVIQKI	FALSE	ENST00000579007	ENSG00000266835.5	GAPLINC
T1185B	lncRNA	HLA-I	2	2304.48	1	79.973	135.99	-0.42634	3.05453	140	0.434	1.99	1	20180721_QEh1_LC1_SA_JMI_HLAIp_T1185B_IFN3_R01.24597.24597.2	M(Oxidation)TWRSVQMSSR	MTWRSVQMSSR	FALSE	ENST00000549793	ENSG00000258461.5	RP11-164J13.1
T1185B	lncRNA	HLA-I	3	2650.74	1	50.647	92.856	0.39678	2.71897	228	0.399	2.66	n. def.	20180721_QEh1_LC1_SA_JMI_HLAIp_T1185B_IFN1_R01.28684.28684.3	TVFGATGEAGGRLR	TVFGATGEAGGRLR	FALSE	ENST00000423298	ENSG00000171658.8	RP11-443P15.2
T1185B	lncRNA	HLA-I	3	1831.08	1	64.87	102.06	-0.28309	3.90309	484.5	0.433	2.925	n. def.	20180721_QEh1_LC1_SA_JMI_HLAIp_T1185B_C2_R01.16999.16999.3	STTRVIWKR	STTRVIWKR	FALSE	ENST00000439523	ENSG00000215796.3	RP11-551G24.2
T1185B	lncRNA	HLA-I	3	2263.56	1	47.075	95.358	-0.83395	1.64589	498.7	0.265	2.614	n. def.	20180721_QEh1_LC1_SA_JMI_HLAIp_T1185B_C3_R01.19408.19408.3	MIFLSKHQR	MIFLSKHQR	FALSE	ENST00000431580	ENSG00000230772.1	VN1R108P
T1185B	lncRNA	HLA-I	2	1093.32	1	49.425	114.2	0.55178	2.45842	763.4	0.375	2.022	n. def.	20180721_QEh1_LC1_SA_JMI_HLAIp_T1185B_IFN2_R01.9852.9852.2	TTMTAGSTR	TTMTAGSTR	FALSE	ENST00000496692	ENSG00000244682.7	FCGR2C
T1185B	lncRNA	HLA-I	1	2955.96	1	22.313	169.12	-0.18182	1.03245	684.2	0.224	2.849	n. def.	20180721_QEh1_LC1_SA_JMI_HLAIp_T1185B_C3_R01.25368.25368.1	SVASISLTK	SVASISLTK	FALSE	ENST00000490372	ENSG00000240785.1	RPL36AP21
T1185B	lncRNA	HLA-I	2	1537.98	1	48.826	101.54	0.032468	3.32606	447.4	0.4	2.237	1	20180721_QEh1_LC1_SA_JMI_HLAIp_T1185B_C3_R01.12976.12976.2	M(Oxidation)PSPIDHPR	MPSPIDHPR	FALSE	ENST00000502209	ENSG00000248783.1	RP11-308B16.2
T1185B	lncRNA	HLA-I	2	4304.1	1	78.948	139.86	-0.44306	4.97881	550.5	0.469	2.687	n. def.	20180721_QEh1_LC1_SA_JMI_HLAIp_T1185B_C1_R02.38474.38474.2	EAVSEVELLATTR	EAVSEVELLATTR	FALSE	ENST00000508484	ENSG00000250456.1	AC006552.1
T1185B	lncRNA	HLA-I	2	1801.62	1	61.835	125.31	1.1467	1.57187	191.4	0.319	2.304	n. def.	20180721_QEh1_LC1_SA_JMI_HLAIp_T1185B_IFN1_R01.18392.18392.2	STTRVIWKR	STTRVIWKR	FALSE	ENST00000439523	ENSG00000215796.3	RP11-551G24.2
T1185B	lncRNA	HLA-I	3	2387.82	1	55.243	89.992	0.19264	5.23657	1017.6	0.399	3.504	n. def.	20180721_QEh1_LC1_SA_JMI_HLAIp_T1185B_C2_R01.22414.22414.3	KVFEGGEGVKMVR	KVFEGGEGVKMVR	FALSE	ENST00000444319	ENSG00000238121.5	LINC00426
T1185B	lncRNA	HLA-I	3	2764.56	1	79.6	107.93	0.066298	4.9431	551.6	0.482	2.666	n. def.	20180721_QEh1_LC1_SA_JMI_HLAIp_T1185B_C3_R02.23922.23922.3	HAFNPSTLGADAGR	HAFNPSTLGADAGR	FALSE	ENST00000533708	ENSG00000246067.7	RAB30-AS1
T1185B	lncRNA	HLA-I	3	2170.68	1	17.997	101.39	2.5265	3.34199	539.5	0.228	2.964	n. def.	20180721_QEh1_LC1_SA_JMI_HLAIp_T1185B_IFN3_R01.22917.22917.3	MIISPEKESQR	MIISPEKESQR	FALSE	ENST00000606212	ENSG00000227671.4	RP11-488L18.4
T1185B	lncRNA	HLA-I	2	4262.58	1	166.31	297.37	0.42351	3.72816	613.3	0.408	2.591	n. def.	20180721_QEh1_LC1_SA_JMI_HLAIp_T1185B_IFN1_R01.47073.47073.2	KEFAFLEHSL	KEFAFLEHSL	FALSE	ENST00000523313	ENSG00000249395.2	CASC9
T1185B	lncRNA	HLA-I	2	3408.24	1	37.597	114.5	1.1951	2.25026	417.2	0.331	1.962	n. def.	20180721_QEh1_LC1_SA_JMI_HLAIp_T1185B_C3_R01.29053.29053.2	ETILANMVKSR	ETILANMVKSR	FALSE	ENST00000424220	ENSG00000233433.1	RP1-296G17.3
T1185B	lncRNA	HLA-I	3	2726.88	1	71.664	99.991	-0.012522	6.27246	512	0.448	2.671	n. def.	20180721_QEh1_LC1_SA_JMI_HLAIp_T1185B_IFN2_R01.29286.29286.3	HAFNPSTLGADAGR	HAFNPSTLGADAGR	FALSE	ENST00000533708	ENSG00000246067.7	RAB30-AS1
T1185B	lncRNA	HLA-I	2	1500.78	1	66.002	124.98	-0.060434	2.42136	623.6	0.359	1.987	n. def.	20180721_QEh1_LC1_SA_JMI_HLAIp_T1185B_C1_R02.13513.13513.2	HVFSSESPR	HVFSSESPR	FALSE	ENST00000584531	ENSG00000266554.1	LINC01443
T1185B	lncRNA	HLA-I	2	4644.54	1	53.607	107.57	-0.26798	1.42136	659.3	0.207	2.392	n. def.	20180721_QEh1_LC1_SA_JMI_HLAIp_T1185B_C3_R01.38283.38283.2	TAISPIAVLPR	TAISPIAVLPR	FALSE	ENST00000488829	ENSG00000231007.5	CDC20P1
T1185B	lncRNA	HLA-I	2	4023	1	38.134	118.04	1.1626	2.44733	654.3	0.391	2.319	n. def.	20180721_QEh1_LC1_SA_JMI_HLAIp_T1185B_C3_R01.33846.33846.2	TSAQLVWISK	TSAQLVWISK	FALSE	ENST00000342609	ENSG00000229023.1	AC067945.3
T1185B	lncRNA	HLA-I	2	1431.18	1	34.889	111.95	-0.33504	1.87943	595.8	0.288	1.873	n. def.	20180721_QEh1_LC1_SA_JMI_HLAIp_T1185B_C3_R01.11964.11964.2	STANLSTAR	STANLSTAR	FALSE	ENST00000443347	ENSG00000231527.5	RP11-374M1.2
T1185B	lncRNA	HLA-I	2	3568.38	1	41.807	132.88	0.19129	4.38616	672	0.453	2.473	n. def.	20180721_QEh1_LC1_SA_JMI_HLAIp_T1185B_C1_R02.32603.32603.2	TSFSTLPTVTK	TSFSTLPTVTK	FALSE	ENST00000411645	ENSG00000236942.1	RP11-6B6.3
T1185B	lncRNA	HLA-I	1	2947.5	1	22.768	183.65	-0.14078	0.924453	700	0.217	2.951	n. def.	20180721_QEh1_LC1_SA_JMI_HLAIp_T1185B_C2_R01.27832.27832.1	SVASISLTK	SVASISLTK	FALSE	ENST00000490372	ENSG00000240785.1	RPL36AP21
T1185B	lncRNA	HLA-I	3	1428.66	1	62.912	120.77	-0.3069	2.19586	264.5	0.277	2.277	n. def.	20180721_QEh1_LC1_SA_JMI_HLAIp_T1185B_C1_R01.12650.12650.3	ELALTKGSGSRR	ELALTKGSGSRR	FALSE	ENST00000573042	ENSG00000262468.5	LINC01569
T1185B	lncRNA	HLA-I	2	1397.16	1	32.729	94.692	-0.18238	1.78252	340.9	0.386	1.931	n. def.	20180721_QEh1_LC1_SA_JMI_HLAIp_T1185B_IFN2_R02.13777.13777.2	TVQDYSTSR	TVQDYSTSR	FALSE	ENST00000609350	ENSG00000272667.1	RP11-395A13.2
T1185B	lncRNA	HLA-I	3	2183.64	1	50.29	86.624	0.43609	2.15552	183.8	0.31	2.175	n. def.	20180721_QEh1_LC1_SA_JMI_HLAIp_T1185B_IFN3_R02.23220.23220.3	EAFSKQWQGR	EAFSKQWQGR	FALSE	ENST00000444055	ENSG00000225183.1	RP4-758J24.4
T1185B	lncRNA	HLA-I	2	1546.5	1	92.712	138.08	-0.62989	5.02965	565.2	0.513	2.961	n. def.	20180721_QEh1_LC1_SA_JMI_HLAIp_T1185B_IFN3_R02.15760.15760.2	DVLHPEEPHHR	DVLHPEEPHHR	FALSE	ENST00000427063	ENSG00000224597.9	SVIL-AS1
T1185B	lncRNA	HLA-I	2	3425.58	1	54.031	134.26	0.26148	3.11295	438.2	0.435	2.272	n. def.	20180721_QEh1_LC1_SA_JMI_HLAIp_T1185B_IFN1_R02.38094.38094.2	MTVQPPELAR	MTVQPPELAR	FALSE	ENST00000612704	ENSG00000259868.2	RP11-1012E15.2
T1185B	lncRNA	HLA-I	1	3908.64	1	27.876	131.44	0.73066	0.539102	488.6	0.327	2.37	n. def.	20180721_QEh1_LC1_SA_JMI_HLAIp_T1185B_C3_R02.33095.33095.1	DIVSIVGAEK	DIVSIVGAEK	FALSE	ENST00000605918	ENSG00000247516.4	MIR4458HG
T1185B	lncRNA	HLA-I	3	2347.08	1	69.656	103.83	-0.76585	6.14448	944.7	0.456	4.048	n. def.	20180721_QEh1_LC1_SA_JMI_HLAIp_T1185B_IFN3_R02.25216.25216.3	KVFEGGEGVKMVR	KVFEGGEGVKMVR	FALSE	ENST00000444319	ENSG00000238121.5	LINC00426
T1185B	lncRNA	HLA-I	2	3419.88	1	59.594	183.67	-0.36499	3.4437	725.1	0.439	2.494	n. def.	20180721_QEh1_LC1_SA_JMI_HLAIp_T1185B_C1_R01.31283.31283.2	ETILANMVKSR	ETILANMVKSR	FALSE	ENST00000424220	ENSG00000233433.1	RP1-296G17.3
T1185B	lncRNA	HLA-I	3	1581.48	1	109.87	136.5	-0.10722	4.12494	862.5	0.493	3.432	n. def.	20180721_QEh1_LC1_SA_JMI_HLAIp_T1185B_C1_R01.14180.14180.3	DVLHPEEPHHR	DVLHPEEPHHR	FALSE	ENST00000427063	ENSG00000224597.9	SVIL-AS1
T1185B	lncRNA	HLA-I	2	5074.2	1	36.289	101.33	-0.29986	1.41794	421	0.268	1.748	n. def.	20180721_QEh1_LC1_SA_JMI_HLAIp_T1185B_IFN3_R01.54799.54799.2	ELSQFAPLFR	ELSQFAPLFR	FALSE	ENST00000610262	ENSG00000273080.1	RP11-301O19.1
T1185B	lncRNA	HLA-I	3	2992.5	1	79.214	126.41	0.14472	1.98297	442.9	0.45	2.373	n. def.	20180721_QEh1_LC1_SA_JMI_HLAIp_T1185B_C2_R01.28266.28266.3	VVTPVIIRR	VVTPVIIRR	FALSE	ENST00000581850	ENSG00000223414.2	LINC00473
T1185B	lncRNA	HLA-I	3	2345.64	1	98.509	136.7	-0.080887	3.95468	469.5	0.501	2.839	1	20180721_QEh1_LC1_SA_JMI_HLAIp_T1185B_C1_R02.21580.21580.3	M(Oxidation)TWRSVQMSSR	MTWRSVQMSSR	FALSE	ENST00000549793	ENSG00000258461.5	RP11-164J13.1
T1185B	lncRNA	HLA-I	3	842.22	1	77.137	95.273	-1.0279	3.76447	291.8	0.433	2.743	n. def.	20180721_QEh1_LC1_SA_JMI_HLAIp_T1185B_IFN2_R01.6618.6618.3	HTCNHSTLGGQGR	HTCNHSTLGGQGR	FALSE	ENST00000463799	ENSG00000244681.1	MTHFD2P1
T1185B	lncRNA	HLA-I	3	1579.32	1	155	155	0.16942	4.58838	896	0.5	3.386	n. def.	20180721_QEh1_LC1_SA_JMI_HLAIp_T1185B_C1_R02.14306.14306.3	DVLHPEEPHHR	DVLHPEEPHHR	FALSE	ENST00000427063	ENSG00000224597.9	SVIL-AS1
T1185B	lncRNA	HLA-I	3	784.2	1	74.708	101.38	-1.2515	2.95861	360	0.444	2.478	n. def.	20180721_QEh1_LC1_SA_JMI_HLAIp_T1185B_IFN3_R02.6181.6181.3	MSAHKNTFKR	MSAHKNTFKR	FALSE	ENST00000493246	ENSG00000219545.9	UMAD1
T1185B	lncRNA	HLA-I	2	2713.02	1	36.417	111.63	-0.033258	3.78252	624.1	0.46	2.575	n. def.	20180721_QEh1_LC1_SA_JMI_HLAIp_T1185B_C1_R01.24717.24717.2	TVFGATGAQGGSVAR	TVFGATGAQGGSVAR	FALSE	ENST00000422108	ENSG00000171658.8	RP11-443P15.2
T1185B	lncRNA	HLA-I	2	814.8	1	60.533	127.56	-0.18767	1.55752	194.3	0.378	1.759	1	20180721_QEh1_LC1_SA_JMI_HLAIp_T1185B_IFN3_R02.6529.6529.2	M(Oxidation)SADAAPRR	MSADAAPRR	FALSE	ENST00000453671	ENSG00000231770.5	TMEM44-AS1
T1185B	lncRNA	HLA-I	2	1779.24	1	102.62	166.19	-0.18289	1.36754	161.8	0.305	2.184	n. def.	20180721_QEh1_LC1_SA_JMI_HLAIp_T1185B_IFN1_R01.18114.18114.2	MVWEGHPRER	MVWEGHPRER	FALSE	ENST00000451905	ENSG00000233539.5	AC011294.3
T1185B	lncRNA	HLA-I	2	5191.02	1	87.512	141.48	-0.94646	3.30103	579.4	0.419	1.966	n. def.	20180721_QEh1_LC1_SA_JMI_HLAIp_T1185B_IFN1_R01.55666.55666.2	ETPLLTGMLMR	ETPLLTGMLMR	FALSE	ENST00000397627	ENSG00000197744.5	PTMAP2
T1185B	lncRNA	HLA-I	3	4263.06	1	49.533	106.88	-0.066719	2.22695	133.2	0.31	2.29	n. def.	20180721_QEh1_LC1_SA_JMI_HLAIp_T1185B_IFN1_R01.47076.47076.3	KEFAFLEHSL	KEFAFLEHSL	FALSE	ENST00000523313	ENSG00000249395.2	CASC9
T1185B	lncRNA	HLA-I	2	2327.1	1	21.868	100.02	-0.10677	1.92082	391.7	0.34	2.097	n. def.	20180721_QEh1_LC1_SA_JMI_HLAIp_T1185B_IFN1_R02.24973.24973.2	FSSSVAVTDK	FSSSVAVTDK	FALSE	ENST00000393544	ENSG00000256167.1	ATF4P4
T1185B	lncRNA	HLA-I	2	1936.2	1	35.739	101.54	n. def.	0.645892	554.1	0.275	1.762	n. def.	20180721_QEh1_LC1_SA_JMI_HLAIp_T1185B_IFN3_R01.20024.20024.2	EAGGSLEVR	EAGGSLEVR	FALSE	ENST00000608489	ENSG00000272716.1	RP11-563N4.1
T1185B	lncRNA	HLA-I	3	1436.94	1	38.659	98.009	-0.40048	2.97881	668.5	0.288	2.58	n. def.	20180721_QEh1_LC1_SA_JMI_HLAIp_T1185B_IFN1_R02.14403.14403.3	TTVQTTKLR	TTVQTTKLR	FALSE	ENST00000424684	ENSG00000226067.2;ENSG00000263590.2	RP11-403I13.7;RP11-403I13.7
T1185B	lncRNA	HLA-I	2	1992.06	1	65.988	103.55	-0.75274	4.4437	488.6	0.523	1.972	0.99997	20180721_QEh1_LC1_SA_JMI_HLAIp_T1185B_IFN2_R01.20384.20384.2	MTM(Oxidation)STILSKK	MTMSTILSKK	FALSE	ENST00000605918	ENSG00000247516.4	MIR4458HG
T1185B	lncRNA	HLA-I	3	2535.9	1	94.108	129.82	-0.1054	3.34679	765.4	0.317	3.239	n. def.	20180721_QEh1_LC1_SA_JMI_HLAIp_T1185B_IFN1_R01.27345.27345.3	TTWRNLSIHR	TTWRNLSIHR	FALSE	ENST00000609413	ENSG00000224597.9	SVIL-AS1
T1185B	lncRNA	HLA-I	1	3906.24	1	67.015	173.37	0.32361	0.496209	521.1	0.28	2.708	n. def.	20180721_QEh1_LC1_SA_JMI_HLAIp_T1185B_C2_R01.36336.36336.1	DIVSIVGAEK	DIVSIVGAEK	FALSE	ENST00000605918	ENSG00000247516.4	MIR4458HG
T1185B	lncRNA	HLA-I	2	2822.58	1	82.432	130.01	-0.38326	2.95078	142.4	0.325	2.391	n. def.	20180721_QEh1_LC1_SA_JMI_HLAIp_T1185B_IFN1_R02.31056.31056.2	MTWRSVQMSSR	MTWRSVQMSSR	FALSE	ENST00000549793	ENSG00000258461.5	RP11-164J13.1
T1185B	lncRNA	HLA-I	3	1541.4	1	132.96	162.26	-0.47602	4.63639	1014.6	0.406	3.325	n. def.	20180721_QEh1_LC1_SA_JMI_HLAIp_T1185B_IFN3_R01.15527.15527.3	DVLHPEEPHHR	DVLHPEEPHHR	FALSE	ENST00000427063	ENSG00000224597.9	SVIL-AS1
T1185B	lncRNA	HLA-I	3	2538.96	1	42.652	87.216	0.25562	4.57512	443.1	0.372	2.699	n. def.	20180721_QEh1_LC1_SA_JMI_HLAIp_T1185B_IFN1_R02.27597.27597.3	FTQGPLQTVGRK	FTQGPLQTVGRK	FALSE	ENST00000480284	ENSG00000243479.3	MNX1-AS1
T1185B	lncRNA	HLA-I	2	1615.92	1	64.079	150.17	n. def.	1.56543	259.7	0.309	1.945	n. def.	20180721_QEh1_LC1_SA_JMI_HLAIp_T1185B_IFN2_R02.16510.16510.2	AFASSQAPR	AFASSQAPR	FALSE	ENST00000619697	ENSG00000278834.1	RP11-458J1.1
T1185B	lncRNA	HLA-I	2	3320.52	1	52.782	112.8	1.4014	2.18575	309.4	0.377	1.917	n. def.	20180721_QEh1_LC1_SA_JMI_HLAIp_T1185B_IFN3_R01.37175.37175.2	EISNVNWVSR	EISNVNWVSR	FALSE	ENST00000563328	ENSG00000259768.5	RP5-991G20.1
T1185B	lncRNA	HLA-I	2	1190.16	1	38.761	132.88	-0.27646	4.78781	366.3	0.401	2.287	n. def.	20180721_QEh1_LC1_SA_JMI_HLAIp_T1185B_C3_R02.9749.9749.2	EAQDPGSAAAGR	EAQDPGSAAAGR	FALSE	ENST00000567701	ENSG00000234337.4	RP11-297L17.6
T1185B	lncRNA	HLA-I	1	3160.98	1	116.95	206.09	-0.30821	2.66555	122.5	0.382	2.183	n. def.	20180721_QEh1_LC1_SA_JMI_HLAIp_T1185B_IFN1_R01.34735.34735.1	DSFFGETSR	DSFFGETSR	FALSE	ENST00000415279	ENSG00000232952.1	RP11-90H3.1
T1185B	lncRNA	HLA-I	3	2740.8	1	39.322	69.258	-0.31301	3.95468	387.2	0.446	2.225	n. def.	20180721_QEh1_LC1_SA_JMI_HLAIp_T1185B_IFN3_R02.30003.30003.3	HAFNPSTLGADAGR	HAFNPSTLGADAGR	FALSE	ENST00000533708	ENSG00000246067.7	RAB30-AS1
T1185B	lncRNA	HLA-I	2	1173	1	41.088	128.27	-0.25128	3.69465	307.1	0.374	2.106	n. def.	20180721_QEh1_LC1_SA_JMI_HLAIp_T1185B_IFN1_R01.11074.11074.2	EAQDPGSAAAGR	EAQDPGSAAAGR	FALSE	ENST00000567701	ENSG00000234337.4	RP11-297L17.6
T1185B	lncRNA	HLA-I	1	2901.54	1	29.374	180.87	0.50043	0.304518	588.5	0.223	2.916	n. def.	20180721_QEh1_LC1_SA_JMI_HLAIp_T1185B_IFN2_R02.32153.32153.1	SVASISLTK	SVASISLTK	FALSE	ENST00000490372	ENSG00000240785.1	RPL36AP21
T1185B	lncRNA	HLA-I	3	2655.66	1	54.912	108.59	0.66939	2.69897	266	0.3	2.48	n. def.	20180721_QEh1_LC1_SA_JMI_HLAIp_T1185B_IFN2_R01.28395.28395.3	TVFGATGEAGGRLR	TVFGATGEAGGRLR	FALSE	ENST00000423298	ENSG00000171658.8	RP11-443P15.2
T1185B	lncRNA	HLA-I	3	1401.42	1	40.382	96.64	-0.16856	2.61083	307.3	0.305	2.353	n. def.	20180721_QEh1_LC1_SA_JMI_HLAIp_T1185B_IFN3_R01.13713.13713.3	ELALTKGSGSRR	ELALTKGSGSRR	FALSE	ENST00000573042	ENSG00000262468.5	LINC01569
T1185B	lncRNA	HLA-I	2	4313.64	1	62.79	116.55	-0.28204	5.5391	881.8	0.469	2.832	n. def.	20180721_QEh1_LC1_SA_JMI_HLAIp_T1185B_C1_R01.38547.38547.2	EAVSEVELLATTR	EAVSEVELLATTR	FALSE	ENST00000508484	ENSG00000250456.1	AC006552.1
T1185B	lncRNA	HLA-I	3	1625.76	1	82.635	99.752	0.091494	4.67778	895.4	0.494	3.363	n. def.	20180721_QEh1_LC1_SA_JMI_HLAIp_T1185B_IFN3_R02.16568.16568.3	HTMGYDSTIKR	HTMGYDSTIKR	FALSE	ENST00000534037	ENSG00000196922.10	ZNF252P
T1185B	lncRNA	HLA-I	3	991.8	1	43.048	100.76	0.18984	0.853872	288.2	0.269	1.878	n. def.	20180721_QEh1_LC1_SA_JMI_HLAIp_T1185B_IFN2_R02.8841.8841.3	ESHSVTRLK	ESHSVTRLK	FALSE	ENST00000517376	ENSG00000253477.5	RP11-1C8.4
T1185B	lncRNA	HLA-I	2	680.22	1	97.687	171.99	-0.25932	4.12033	533.2	0.438	2.314	1	20180721_QEh1_LC1_SA_JMI_HLAIp_T1185B_C3_R01.4753.4753.2	HTTSVM(Oxidation)ENK	HTTSVMENK	FALSE	ENST00000569557	ENSG00000260958.2	RP11-488I20.8
T1185B	lncRNA	HLA-I	2	3349.98	1	44.286	111.46	-0.11339	3.00524	611.5	0.43	2.308	n. def.	20180721_QEh1_LC1_SA_JMI_HLAIp_T1185B_C2_R01.31534.31534.2	EISNVNWVSR	EISNVNWVSR	FALSE	ENST00000563328	ENSG00000259768.5	RP5-991G20.1
T1185B	lncRNA	HLA-I	2	1771.26	1	113.44	179.51	-0.52706	1.08355	140	0.278	2.15	n. def.	20180721_QEh1_LC1_SA_JMI_HLAIp_T1185B_IFN2_R02.18195.18195.2	MVWEGHPRER	MVWEGHPRER	FALSE	ENST00000451905	ENSG00000233539.5	AC011294.3
T1185B	lncRNA	HLA-I	2	2027.7	1	50.991	94.114	0.46992	3.44977	835.5	0.457	2.177	1	20180721_QEh1_LC1_SA_JMI_HLAIp_T1185B_IFN3_R01.21151.21151.2	M(Oxidation)LAEIHPKA	MLAEIHPKA	FALSE	ENST00000559598	ENSG00000245694.8	CRNDE
T1185B	lncRNA	HLA-I	2	3531	1	50.81	140.16	-0.058254	4.35853	637.5	0.44	2.355	n. def.	20180721_QEh1_LC1_SA_JMI_HLAIp_T1185B_IFN3_R02.39223.39223.2	TSFSTLPTVTK	TSFSTLPTVTK	FALSE	ENST00000411645	ENSG00000236942.1	RP11-6B6.3
T1185B	lncRNA	HLA-I	2	1058.82	1	60.481	127.94	0.8397	2.91721	607.3	0.401	2.137	n. def.	20180721_QEh1_LC1_SA_JMI_HLAIp_T1185B_IFN2_R02.9660.9660.2	HNSEVDSVR	HNSEVDSVR	FALSE	ENST00000411630	ENSG00000226950.6	DANCR
T1185B	lncRNA	HLA-I	2	889.32	1	21.919	104.2	-0.85425	1.54061	233.2	0.347	1.78	n. def.	20180721_QEh1_LC1_SA_JMI_HLAIp_T1185B_C3_R02.6751.6751.2	SHGGCIQQTR	SHGGCIQQTR	FALSE	ENST00000616106	ENSG00000278341.1	RP5-1142A6.10
T1185B	lncRNA	HLA-I	2	4286.22	1	108.39	164.65	0.10425	3.57675	787.2	0.447	2.861	n. def.	20180721_QEh1_LC1_SA_JMI_HLAIp_T1185B_IFN3_R01.47678.47678.2	EAVSEVELLATTR	EAVSEVELLATTR	FALSE	ENST00000508484	ENSG00000250456.1	AC006552.1
T1185B	lncRNA	HLA-I	2	1345.62	1	74.061	141.23	-0.042736	0.481486	255.1	0.309	1.517	n. def.	20180721_QEh1_LC1_SA_JMI_HLAIp_T1185B_IFN2_R02.13117.13117.2	ETFKKAIQR	ETFKKAIQR	FALSE	ENST00000526036	ENSG00000254837.2	AP001372.2
T1185B	lncRNA	HLA-I	2	733.26	1	55.492	146.81	-0.29027	1.82974	400	0.358	1.843	n. def.	20180721_QEh1_LC1_SA_JMI_HLAIp_T1185B_IFN1_R01.5590.5590.2	TTTKNTLNK	TTTKNTLNK	FALSE	ENST00000622592	ENSG00000277693.1	AP003900.6
T1185B	lncRNA	HLA-I	3	765.78	1	83.435	125.83	1.0268	2.23657	430.8	0.382	2.729	n. def.	20180721_QEh1_LC1_SA_JMI_HLAIp_T1185B_IFN2_R01.5750.5750.3	HTSSDQWKK	HTSSDQWKK	FALSE	ENST00000432407	ENSG00000224786.1	CETN4P
T1185B	lncRNA	HLA-I	3	740.16	1	38.708	104.01	-0.31664	1.66555	228.6	0.307	2.337	n. def.	20180721_QEh1_LC1_SA_JMI_HLAIp_T1185B_C1_R02.5494.5494.3	TTTKNTLNK	TTTKNTLNK	FALSE	ENST00000622592	ENSG00000277693.1	AP003900.6
T1185B	lncRNA	HLA-I	3	2995.86	1	74.557	126.41	0.27271	2.14026	441.4	0.397	2.148	n. def.	20180721_QEh1_LC1_SA_JMI_HLAIp_T1185B_C3_R02.25894.25894.3	VVTPVIIRR	VVTPVIIRR	FALSE	ENST00000581850	ENSG00000223414.2	LINC00473
T1185B	lncRNA	HLA-I	3	1221.78	1	57.892	110.38	n. def.	3.6925	552.7	0.331	2.901	n. def.	20180721_QEh1_LC1_SA_JMI_HLAIp_T1185B_C2_R01.10971.10971.3	HIQNEIHAQR	HIQNEIHAQR	FALSE	ENST00000503484	ENSG00000248092.7	NNT-AS1
T1185B	lncRNA	HLA-I	2	2736.42	1	54.282	103.7	-0.20335	2.85699	405.9	0.409	2.041	n. def.	20180721_QEh1_LC1_SA_JMI_HLAIp_T1185B_IFN2_R01.29399.29399.2	TTCFPGPDSTR	TTCFPGPDSTR	FALSE	ENST00000635675	ENSG00000218510.6	LINC00339
T1185B	lncRNA	HLA-I	2	1213.74	1	122.04	190.26	-0.30878	3.95861	364.8	0.46	2.292	n. def.	20180721_QEh1_LC1_SA_JMI_HLAIp_T1185B_IFN1_R01.11556.11556.2	HVFSSESPRR	HVFSSESPRR	FALSE	ENST00000584531	ENSG00000266554.1	LINC01443
T1185B	lncRNA	HLA-I	2	5075.04	1	82.194	145.34	0.14313	1.65365	583.9	0.38	1.855	n. def.	20180721_QEh1_LC1_SA_JMI_HLAIp_T1185B_IFN2_R02.54875.54875.2	ELSQFAPLFR	ELSQFAPLFR	FALSE	ENST00000610262	ENSG00000273080.1	RP11-301O19.1
T1185B	lncRNA	HLA-I	2	4249.92	1	73.937	129	0.58251	4.08566	910.2	0.458	2.918	n. def.	20180721_QEh1_LC1_SA_JMI_HLAIp_T1185B_IFN1_R02.47048.47048.2	EAVSEVELLATTR	EAVSEVELLATTR	FALSE	ENST00000508484	ENSG00000250456.1	AC006552.1
T1185B	lncRNA	HLA-I	3	1117.44	1	25.929	97.431	0.36068	2.68825	297.6	0.334	2.362	n. def.	20180721_QEh1_LC1_SA_JMI_HLAIp_T1185B_C3_R01.9032.9032.3	MSADAAPRR	MSADAAPRR	FALSE	ENST00000453671	ENSG00000231770.5	TMEM44-AS1
T1185B	lncRNA	HLA-I	2	768.18	1	97.657	162.97	1.2767	2.9914	456.3	0.252	2.269	n. def.	20180721_QEh1_LC1_SA_JMI_HLAIp_T1185B_IFN2_R01.5774.5774.2	HTSSDQWKK	HTSSDQWKK	FALSE	ENST00000432407	ENSG00000224786.1	CETN4P
T1185B	lncRNA	HLA-I	2	3357.6	1	51.653	175.73	1.4449	1.65365	230.4	0.283	1.939	n. def.	20180721_QEh1_LC1_SA_JMI_HLAIp_T1185B_IFN3_R01.37622.37622.2	ETILANMVKSR	ETILANMVKSR	FALSE	ENST00000424220	ENSG00000233433.1	RP1-296G17.3
T1185B	lncRNA	HLA-I	2	2377.5	1	40.801	111.06	0.17119	2.09098	419.1	0.377	2.133	n. def.	20180721_QEh1_LC1_SA_JMI_HLAIp_T1185B_C2_R01.22317.22317.2	TVFGATGEAGGR	TVFGATGEAGGR	FALSE	ENST00000423298	ENSG00000171658.8	RP11-443P15.2
T1185B	lncRNA	HLA-I	3	2769.48	1	96.885	116.98	-0.39584	5.48017	569.2	0.444	2.657	n. def.	20180721_QEh1_LC1_SA_JMI_HLAIp_T1185B_C1_R02.25541.25541.3	HAFNPSTLGADAGR	HAFNPSTLGADAGR	FALSE	ENST00000533708	ENSG00000246067.7	RAB30-AS1
T1185B	lncRNA	HLA-I	2	2927.16	1	56.415	113.7	n. def.	0.744727	380.8	0.263	1.68	n. def.	20180721_QEh1_LC1_SA_JMI_HLAIp_T1185B_C1_R01.26776.26776.2	EAVGFQPPR	EAVGFQPPR	FALSE	ENST00000620337	ENSG00000270816.5	LINC00221
T1185B	lncRNA	HLA-I	2	2365.62	1	42.497	131.44	0.51297	1.60206	224.6	0.331	1.857	n. def.	20180721_QEh1_LC1_SA_JMI_HLAIp_T1185B_C1_R01.21524.21524.2	FSSSVAVTDK	FSSSVAVTDK	FALSE	ENST00000393544	ENSG00000256167.1	ATF4P4
T1185B	lncRNA	HLA-I	2	4705.32	1	61.68	104.75	-0.50367	1.75696	401.4	0.353	1.821	n. def.	20180721_QEh1_LC1_SA_JMI_HLAIp_T1185B_IFN3_R02.51282.51282.2	GLFFMKQSV	GLFFMKQSV	FALSE	ENST00000404582	ENSG00000218283.2	MORF4L1P1
T1185B	lncRNA	HLA-I	3	2942.28	1	83.147	130.44	1.0777	3.75203	632.5	0.425	3.023	n. def.	20180721_QEh1_LC1_SA_JMI_HLAIp_T1185B_C2_R01.27778.27778.3	EAVHSKNILILR	EAVHSKNILILR	FALSE	ENST00000380970	ENSG00000205628.2	LINC01446
T1185B	lncRNA	HLA-I	2	853.56	1	42.071	116.37	0.013844	1.42251	204.9	0.34	1.761	n. def.	20180721_QEh1_LC1_SA_JMI_HLAIp_T1185B_IFN2_R02.7127.7127.2	SHGGCIQQTR	SHGGCIQQTR	FALSE	ENST00000616106	ENSG00000278341.1	RP5-1142A6.10
T1185B	lncRNA	HLA-I	2	5080.02	1	81.381	132.08	-0.7569	2.52433	471.7	0.453	1.782	n. def.	20180721_QEh1_LC1_SA_JMI_HLAIp_T1185B_IFN1_R01.54762.54762.2	ELSQFAPLFR	ELSQFAPLFR	FALSE	ENST00000610262	ENSG00000273080.1	RP11-301O19.1
T1185B	lncRNA	HLA-I	1	3160.32	1	93.568	194.9	-0.19841	2.48678	169.1	0.351	2.048	n. def.	20180721_QEh1_LC1_SA_JMI_HLAIp_T1185B_IFN3_R02.35029.35029.1	DSFFGETSR	DSFFGETSR	FALSE	ENST00000415279	ENSG00000232952.1	RP11-90H3.1
T1185B	lncRNA	HLA-I	2	881.82	1	37.894	140.84	-0.66863	1.63264	278	0.355	1.832	n. def.	20180721_QEh1_LC1_SA_JMI_HLAIp_T1185B_IFN3_R01.7298.7298.2	SHGGCIQQTR	SHGGCIQQTR	FALSE	ENST00000616106	ENSG00000278341.1	RP5-1142A6.10
T1185B	lncRNA	HLA-I	2	1585.2	1	85.288	130.66	0.090593	4.51856	501	0.508	2.795	n. def.	20180721_QEh1_LC1_SA_JMI_HLAIp_T1185B_C1_R01.14210.14210.2	DVLHPEEPHHR	DVLHPEEPHHR	FALSE	ENST00000427063	ENSG00000224597.9	SVIL-AS1
T1185B	lncRNA	HLA-I	2	2921.64	1	54.515	135.71	3.0286	1.85387	160.1	0.334	2.221	1	20180721_QEh1_LC1_SA_JMI_HLAIp_T1185B_C2_R01.27581.27581.2	M(Oxidation)TVQPPELAR	MTVQPPELAR	FALSE	ENST00000612704	ENSG00000259868.2	RP11-1012E15.2
T1185B	lncRNA	HLA-I	2	2962.74	1	106.91	171.33	1.2654	3.47886	856.9	0.359	2.705	n. def.	20180721_QEh1_LC1_SA_JMI_HLAIp_T1185B_C3_R01.25435.25435.2	TAASTFQDSLR	TAASTFQDSLR	FALSE	ENST00000623664	ENSG00000278996.1	CH507-513H4.1
T1185B	lncRNA	HLA-I	2	4117.68	1	44.237	110.31	-0.23162	2.9393	403.5	0.398	1.743	n. def.	20180721_QEh1_LC1_SA_JMI_HLAIp_T1185B_IFN2_R02.45999.45999.2	ESFGQYWGVR	ESFGQYWGVR	FALSE	ENST00000567508	ENSG00000259943.1	RP1-39G22.7
T1185B	lncRNA	HLA-I	2	2733.36	1	53.988	107.15	-0.30991	2.48413	332.2	0.405	1.838	n. def.	20180721_QEh1_LC1_SA_JMI_HLAIp_T1185B_IFN3_R01.29907.29907.2	TTCFPGPDSTR	TTCFPGPDSTR	FALSE	ENST00000635675	ENSG00000218510.6	LINC00339
T1185B	lncRNA	HLA-I	3	2411.7	1	71.143	100.69	-0.14571	2.73283	358.6	0.376	2.454	1	20180721_QEh1_LC1_SA_JMI_HLAIp_T1185B_C3_R02.20833.20833.3	M(Oxidation)VFPDKGINSR	MVFPDKGINSR	FALSE	ENST00000441268	ENSG00000226496.2	LINC00323
T1185B	lncRNA	HLA-I	2	2224.2	1	23.142	93.096	0.080228	1.50585	519.5	0.288	2.052	1	20180721_QEh1_LC1_SA_JMI_HLAIp_T1185B_IFN2_R02.23775.23775.2	ETILANM(Oxidation)VKSR	ETILANMVKSR	FALSE	ENST00000424220	ENSG00000233433.1	RP1-296G17.3
T1185B	lncRNA	HLA-I	2	1545.12	1	97.118	156.92	0.73245	3.2204	465.5	0.491	2.859	n. def.	20180721_QEh1_LC1_SA_JMI_HLAIp_T1185B_IFN1_R01.15627.15627.2	DVLHPEEPHHR	DVLHPEEPHHR	FALSE	ENST00000427063	ENSG00000224597.9	SVIL-AS1
T1185B	lncRNA	HLA-I	3	2942.58	1	86.117	127.56	-0.20539	0.978811	278	0.327	1.908	n. def.	20180721_QEh1_LC1_SA_JMI_HLAIp_T1185B_IFN2_R02.32680.32680.3	VVTPVIIRR	VVTPVIIRR	FALSE	ENST00000581850	ENSG00000223414.2	LINC00473
T1185B	lncRNA	HLA-I	3	970.56	1	39.602	96.331	-0.029551	1.38934	192.1	0.234	2.033	n. def.	20180721_QEh1_LC1_SA_JMI_HLAIp_T1185B_IFN1_R02.8699.8699.3	SSAYGTRPR	SSAYGTRPR	FALSE	ENST00000526036	ENSG00000254837.2	AP001372.2
T1185B	lncRNA	HLA-I	3	1228.74	1	70.106	143.03	0.02008	1.16622	374.1	0.29	1.997	n. def.	20180721_QEh1_LC1_SA_JMI_HLAIp_T1185B_C1_R02.10746.10746.3	HVFSSESPRR	HVFSSESPRR	FALSE	ENST00000584531	ENSG00000266554.1	LINC01443
T1185B	lncRNA	HLA-I	2	2422.8	1	65.901	140.17	-0.51511	3.04964	935.5	0.395	2.82	n. def.	20180721_QEh1_LC1_SA_JMI_HLAIp_T1185B_IFN3_R01.26080.26080.2	TSAEISGLSSR	TSAEISGLSSR	FALSE	ENST00000479047	ENSG00000213753.10	CENPBD1P1
T1185B	lncRNA	HLA-I	3	2495.1	1	43.921	114.86	-0.13093	1.61979	236.6	0.338	2.112	n. def.	20180721_QEh1_LC1_SA_JMI_HLAIp_T1185B_IFN2_R02.27142.27142.3	NAIGETGCFTRR	NAIGETGCFTRR	FALSE	ENST00000512067	ENSG00000250337.5	LINC01021
T1185B	lncRNA	HLA-I	3	2525.22	1	95.843	117.07	0.19826	4.62893	516.5	0.427	3.315	n. def.	20180721_QEh1_LC1_SA_JMI_HLAIp_T1185B_C3_R02.21837.21837.3	ETITSEKYAQQIGK	ETITSEKYAQQIGK	FALSE	ENST00000424349	ENSG00000225733.5	FGD5-AS1
T1185B	lncRNA	HLA-I	3	1435.5	1	41.045	119.39	-0.25852	2.41794	350.9	0.28	2.5	n. def.	20180721_QEh1_LC1_SA_JMI_HLAIp_T1185B_C3_R02.12094.12094.3	ELALTKGSGSRR	ELALTKGSGSRR	FALSE	ENST00000573042	ENSG00000262468.5	LINC01569
T1185B	lncRNA	HLA-I	3	2373.66	1	62.074	99.5	0.36814	3.54975	307.9	0.486	2.538	1	20180721_QEh1_LC1_SA_JMI_HLAIp_T1185B_C1_R01.21592.21592.3	M(Oxidation)TWRSVQMSSR	MTWRSVQMSSR	FALSE	ENST00000549793	ENSG00000258461.5	RP11-164J13.1
T1185B	lncRNA	HLA-I	2	1933.5	1	43.638	104.44	-1.4682	0.737549	455.3	0.259	1.753	n. def.	20180721_QEh1_LC1_SA_JMI_HLAIp_T1185B_IFN2_R02.20190.20190.2	EAGGSLEVR	EAGGSLEVR	FALSE	ENST00000608489	ENSG00000272716.1	RP11-563N4.1
T1185B	lncRNA	HLA-I	3	2702.52	1	68.03	99.215	-0.43301	3.9431	276.4	0.463	2.602	n. def.	20180721_QEh1_LC1_SA_JMI_HLAIp_T1185B_C1_R02.24917.24917.3	NVMNHLDGQIGK	NVMNHLDGQIGK	FALSE	ENST00000414661	ENSG00000225649.5	AC064875.2
T1185B	lncRNA	HLA-I	2	3401.28	1	17.483	104.44	0.6679	1.46092	504	0.322	1.943	n. def.	20180721_QEh1_LC1_SA_JMI_HLAIp_T1185B_IFN2_R01.37095.37095.2	DTVWITMRK	DTVWITMRK	FALSE	ENST00000457472	ENSG00000238251.2	RP11-172F4.2
T1185B	lncRNA	HLA-I	2	1090.38	1	66.547	133.58	0.025429	2.74958	767.4	0.374	2.194	n. def.	20180721_QEh1_LC1_SA_JMI_HLAIp_T1185B_IFN1_R02.10167.10167.2	TTMTAGSTR	TTMTAGSTR	FALSE	ENST00000496692	ENSG00000244682.7	FCGR2C
T1185B	lncRNA	HLA-I	1	3528.48	1	60.95	112.3	-0.20763	4.2668	311.2	0.464	2.371	n. def.	20180721_QEh1_LC1_SA_JMI_HLAIp_T1185B_IFN1_R02.39238.39238.1	TSFSTLPTVTK	TSFSTLPTVTK	FALSE	ENST00000411645	ENSG00000236942.1	RP11-6B6.3
T1185B	lncRNA	HLA-I	2	2961.78	1	62.057	140.17	1.2275	4.12263	883.8	0.33	2.765	n. def.	20180721_QEh1_LC1_SA_JMI_HLAIp_T1185B_C1_R02.27313.27313.2	TAASTFQDSLR	TAASTFQDSLR	FALSE	ENST00000623664	ENSG00000278996.1	CH507-513H4.1
T1185B	lncRNA	HLA-I	3	2655.3	1	43.052	91.62	0.39427	2.88941	230.5	0.385	2.952	n. def.	20180721_QEh1_LC1_SA_JMI_HLAIp_T1185B_IFN1_R02.29001.29001.3	TVFGATGEAGGRLR	TVFGATGEAGGRLR	FALSE	ENST00000423298	ENSG00000171658.8	RP11-443P15.2
T1185B	lncRNA	HLA-I	2	1398.66	1	23.979	95.358	-0.72925	2.03763	713.6	0.282	1.935	n. def.	20180721_QEh1_LC1_SA_JMI_HLAIp_T1185B_IFN3_R01.13678.13678.2	STANLSTAR	STANLSTAR	FALSE	ENST00000443347	ENSG00000231527.5	RP11-374M1.2
T1185B	lncRNA	HLA-I	2	2816.22	1	76.426	115.57	-0.87488	2.3851	108.6	0.341	2.192	n. def.	20180721_QEh1_LC1_SA_JMI_HLAIp_T1185B_IFN1_R01.30680.30680.2	MTWRSVQMSSR	MTWRSVQMSSR	FALSE	ENST00000549793	ENSG00000258461.5	RP11-164J13.1
T1185B	lncRNA	HLA-I	2	4082.82	1	42.939	109.01	-0.26262	2.86646	276.9	0.367	1.751	n. def.	20180721_QEh1_LC1_SA_JMI_HLAIp_T1185B_IFN1_R02.45285.45285.2	ESFGQYWGVR	ESFGQYWGVR	FALSE	ENST00000567508	ENSG00000259943.1	RP1-39G22.7
T1185B	lncRNA	HLA-I	3	1794.72	1	67.298	114.5	-0.4972	3.02641	411.2	0.401	2.714	n. def.	20180721_QEh1_LC1_SA_JMI_HLAIp_T1185B_IFN3_R01.18302.18302.3	STTRVIWKR	STTRVIWKR	FALSE	ENST00000439523	ENSG00000215796.3	RP11-551G24.2
T1185B	lncRNA	HLA-I	1	3198.48	1	111.1	210.1	0.31307	2.61979	192.7	0.377	2.311	n. def.	20180721_QEh1_LC1_SA_JMI_HLAIp_T1185B_C1_R02.29372.29372.1	DSFFGETSR	DSFFGETSR	FALSE	ENST00000415279	ENSG00000232952.1	RP11-90H3.1
T1185B	lncRNA	HLA-I	2	1353.54	1	33.766	98.523	-0.70871	1.28651	389.2	0.338	1.576	n. def.	20180721_QEh1_LC1_SA_JMI_HLAIp_T1185B_IFN2_R01.12902.12902.2	TTTPVTAQK	TTTPVTAQK	FALSE	ENST00000614046	ENSG00000274712.1	RP11-147L13.15
T1185B	lncRNA	HLA-I	1	3883.56	1	86.672	190.24	-0.35807	1.67162	559.9	0.386	2.73	n. def.	20180721_QEh1_LC1_SA_JMI_HLAIp_T1185B_IFN1_R01.43072.43072.1	DIVSIVGAEK	DIVSIVGAEK	FALSE	ENST00000605918	ENSG00000247516.4	MIR4458HG
T1185B	lncRNA	HLA-I	2	3431.34	1	63.725	145.17	0.60891	2.83565	443.7	0.398	2.033	n. def.	20180721_QEh1_LC1_SA_JMI_HLAIp_T1185B_IFN3_R01.38509.38509.2	MTVQPPELAR	MTVQPPELAR	FALSE	ENST00000612704	ENSG00000259868.2	RP11-1012E15.2
T1185B	lncRNA	HLA-I	2	1350.54	1	100.74	184.49	0.15149	2.25885	542.6	0.46	1.886	n. def.	20180721_QEh1_LC1_SA_JMI_HLAIp_T1185B_IFN2_R01.12864.12864.2	ETFKKAIQR	ETFKKAIQR	FALSE	ENST00000526036	ENSG00000254837.2	AP001372.2
T1185B	lncRNA	HLA-I	2	1612.44	1	77.167	149.4	n. def.	1.82974	310.4	0.337	2.049	n. def.	20180721_QEh1_LC1_SA_JMI_HLAIp_T1185B_IFN1_R02.16504.16504.2	AFASSQAPR	AFASSQAPR	FALSE	ENST00000619697	ENSG00000278834.1	RP11-458J1.1
T1185B	lncRNA	HLA-I	3	2865.42	1	70.886	113.63	0.16179	3.5784	342.9	0.289	2.301	n. def.	20180721_QEh1_LC1_SA_JMI_HLAIp_T1185B_IFN2_R02.31689.31689.3	MVFPDKGINSR	MVFPDKGINSR	FALSE	ENST00000441268	ENSG00000226496.2	LINC00323
T1185B	lncRNA	HLA-I	2	1832.34	1	68.615	150.4	1.8118	3.57349	672.2	0.431	2.171	n. def.	20180721_QEh1_LC1_SA_JMI_HLAIp_T1185B_C3_R02.15637.15637.2	HVFNVSSQR	HVFNVSSQR	FALSE	ENST00000587838	ENSG00000163597.14	SNHG16
T1185B	lncRNA	HLA-I	2	5081.82	1	56.603	110.81	1.0073	2.09963	293.7	0.388	1.594	n. def.	20180721_QEh1_LC1_SA_JMI_HLAIp_T1185B_C2_R01.45152.45152.2	ELSQFAPLFR	ELSQFAPLFR	FALSE	ENST00000610262	ENSG00000273080.1	RP11-301O19.1
T1185B	lncRNA	HLA-I	2	2063.7	1	47.595	110.31	-0.86851	1.39577	461.4	0.296	2.033	n. def.	20180721_QEh1_LC1_SA_JMI_HLAIp_T1185B_IFN2_R01.21273.21273.2	SVTALKVAR	SVTALKVAR	FALSE	ENST00000606367	ENSG00000272501.1	XXbac-BPG299F13.17
T1185B	lncRNA	HLA-I	3	818.46	1	90.57	113.95	0.29581	6.85387	422.5	0.497	3.028	n. def.	20180721_QEh1_LC1_SA_JMI_HLAIp_T1185B_IFN2_R02.6640.6640.3	HTCNHSTLGGQGR	HTCNHSTLGGQGR	FALSE	ENST00000463799	ENSG00000244681.1	MTHFD2P1
T1185B	lncRNA	HLA-I	3	2947.98	1	120.31	157.74	0.96695	3.04576	718.5	0.397	3.083	n. def.	20180721_QEh1_LC1_SA_JMI_HLAIp_T1185B_C1_R02.27181.27181.3	EAVHSKNILILR	EAVHSKNILILR	FALSE	ENST00000380970	ENSG00000205628.2	LINC01446
T1185B	lncRNA	HLA-I	2	1229.82	1	86.118	154.49	0.56907	3.65956	209.4	0.42	2.298	n. def.	20180721_QEh1_LC1_SA_JMI_HLAIp_T1185B_C1_R02.10759.10759.2	HVFSSESPRR	HVFSSESPRR	FALSE	ENST00000584531	ENSG00000266554.1	LINC01443
T1185B	lncRNA	HLA-I	2	4559.64	1	0.30739	140.75	-0.35456	0.974694	860.3	0.226	2.209	n. def.	20180721_QEh1_LC1_SA_JMI_HLAIp_T1185B_IFN1_R01.50035.50035.2	KELFLERIL	KELFLERIL	FALSE	ENST00000416838	ENSG00000214653.4	HNRNPA3P3
T1185B	lncRNA	HLA-I	3	2419.26	1	45.581	100.02	0.26059	2.03245	582.3	0.151	2.247	n. def.	20180721_QEh1_LC1_SA_JMI_HLAIp_T1185B_C3_R01.20800.20800.3	ELQKTFHLR	ELQKTFHLR	FALSE	ENST00000418510	ENSG00000224003.1	YES1P1
T1185B	lncRNA	HLA-I	2	2915.4	1	61.664	120.65	-0.79766	1.73283	432.3	0.299	1.793	n. def.	20180721_QEh1_LC1_SA_JMI_HLAIp_T1185B_C1_R02.26889.26889.2	EAVGFQPPR	EAVGFQPPR	FALSE	ENST00000620337	ENSG00000270816.5	LINC00221
T1185B	lncRNA	HLA-I	2	3349.62	1	51.022	140.16	1.5912	3.35754	661.4	0.348	2.33	n. def.	20180721_QEh1_LC1_SA_JMI_HLAIp_T1185B_IFN2_R02.37565.37565.2	ETILANMVKSR	ETILANMVKSR	FALSE	ENST00000424220	ENSG00000233433.1	RP1-296G17.3
T1185B	lncRNA	HLA-I	3	2720.22	1	48.417	69.258	-0.16841	6.04479	472	0.392	2.658	n. def.	20180721_QEh1_LC1_SA_JMI_HLAIp_T1185B_IFN1_R01.29539.29539.3	HAFNPSTLGADAGR	HAFNPSTLGADAGR	FALSE	ENST00000533708	ENSG00000246067.7	RAB30-AS1
T1185B	lncRNA	HLA-I	3	770.34	1	73.43	115.82	-0.55926	1.36351	271.1	0.334	2.33	n. def.	20180721_QEh1_LC1_SA_JMI_HLAIp_T1185B_IFN1_R02.6070.6070.3	HTSSDQWKK	HTSSDQWKK	FALSE	ENST00000432407	ENSG00000224786.1	CETN4P
T1185B	lncRNA	HLA-I	3	991.5	1	45.206	123.35	-0.5762	1.5986	316.7	0.305	2.02	n. def.	20180721_QEh1_LC1_SA_JMI_HLAIp_T1185B_IFN3_R01.8778.8778.3	ESHSVTRLK	ESHSVTRLK	FALSE	ENST00000517376	ENSG00000253477.5	RP11-1C8.4
T1185B	lncRNA	HLA-I	2	1414.2	1	25.791	107.57	0.0052674	1.90309	515.2	0.269	1.85	n. def.	20180721_QEh1_LC1_SA_JMI_HLAIp_T1185B_C1_R02.12637.12637.2	STANLSTAR	STANLSTAR	FALSE	ENST00000443347	ENSG00000231527.5	RP11-374M1.2
T1185B	lncRNA	HLA-I	2	4019.64	1	33.62	89.296	n. def.	0.841638	414.3	0.27	1.646	n. def.	20180721_QEh1_LC1_SA_JMI_HLAIp_T1185B_IFN2_R01.43836.43836.2	DLPVEVFQR	DLPVEVFQR	FALSE	ENST00000562504	ENSG00000261000.1	RP11-534L20.5
T1185B	lncRNA	HLA-I	1	2949.42	1	18.88	169.12	-0.25989	1.15802	716.5	0.227	3.005	n. def.	20180721_QEh1_LC1_SA_JMI_HLAIp_T1185B_C3_R02.25490.25490.1	SVASISLTK	SVASISLTK	FALSE	ENST00000490372	ENSG00000240785.1	RPL36AP21
T1185B	lncRNA	HLA-I	1	2424.06	1	64.344	166.07	0.28893	1.02595	120.6	0.333	2.542	n. def.	20180721_QEh1_LC1_SA_JMI_HLAIp_T1185B_IFN2_R01.25640.25640.1	TSAEISGLSSR	TSAEISGLSSR	FALSE	ENST00000479047	ENSG00000213753.10	CENPBD1P1
T1185B	lncRNA	HLA-I	3	1243.98	1	72.715	118.71	0.094522	1.3098	291.3	0.321	2.115	n. def.	20180721_QEh1_LC1_SA_JMI_HLAIp_T1185B_C3_R01.10206.10206.3	HVFSSESPRR	HVFSSESPRR	FALSE	ENST00000584531	ENSG00000266554.1	LINC01443
T1185B	lncRNA	HLA-I	2	2725.5	1	122.11	229.68	-0.15726	6.59007	654.8	0.549	2.757	n. def.	20180721_QEh1_LC1_SA_JMI_HLAIp_T1185B_IFN1_R02.29872.29872.2	HAFNPSTLGADAGR	HAFNPSTLGADAGR	FALSE	ENST00000533708	ENSG00000246067.7	RAB30-AS1
T1185B	lncRNA	HLA-I	2	1393.98	1	44.788	111.82	-0.54659	1.6968	529.8	0.274	1.793	n. def.	20180721_QEh1_LC1_SA_JMI_HLAIp_T1185B_IFN1_R02.13844.13844.2	STANLSTAR	STANLSTAR	FALSE	ENST00000443347	ENSG00000231527.5	RP11-374M1.2
T1185B	lncRNA	HLA-I	3	2874.18	1	56.448	97.163	0.096232	2.66959	305.6	0.275	2.229	n. def.	20180721_QEh1_LC1_SA_JMI_HLAIp_T1185B_IFN2_R01.31047.31047.3	MVFPDKGINSR	MVFPDKGINSR	FALSE	ENST00000441268	ENSG00000226496.2	LINC00323
T1185B	lncRNA	HLA-I	1	2909.94	1	18.88	169.12	-0.10151	1.02641	587	0.225	2.895	n. def.	20180721_QEh1_LC1_SA_JMI_HLAIp_T1185B_IFN2_R01.31486.31486.1	SVASISLTK	SVASISLTK	FALSE	ENST00000490372	ENSG00000240785.1	RPL36AP21
T1185B	lncRNA	HLA-I	2	1277.7	1	65.639	152.11	2.1392	2.57349	269	0.362	1.721	n. def.	20180721_QEh1_LC1_SA_JMI_HLAIp_T1185B_C1_R02.11245.11245.2	EVSHPNMSGR	EVSHPNMSGR	FALSE	ENST00000511339	ENSG00000250129.5	RP11-265F19.1
T1185B	lncRNA	HLA-I	3	991.62	1	30.473	88.181	0.88699	1.97469	298.5	0.406	2.322	n. def.	20180721_QEh1_LC1_SA_JMI_HLAIp_T1185B_IFN1_R02.8940.8940.3	ESHSVTRLK	ESHSVTRLK	FALSE	ENST00000517376	ENSG00000253477.5	RP11-1C8.4
T1185B	lncRNA	HLA-I	2	1069.44	1	58.371	135.43	-0.2369	2.74715	722.8	0.39	2.042	n. def.	20180721_QEh1_LC1_SA_JMI_HLAIp_T1185B_C1_R01.9063.9063.2	HNSEVDSVR	HNSEVDSVR	FALSE	ENST00000411630	ENSG00000226950.6	DANCR
T1185B	lncRNA	HLA-I	1	2416.02	1	63.911	142.43	-0.25426	0.677781	140.9	0.266	2.352	n. def.	20180721_QEh1_LC1_SA_JMI_HLAIp_T1185B_IFN3_R02.26102.26102.1	TSAEISGLSSR	TSAEISGLSSR	FALSE	ENST00000479047	ENSG00000213753.10	CENPBD1P1
T1185B	lncRNA	HLA-I	3	2822.16	1	85.796	144.47	-0.66189	5.01728	397.3	0.464	3.092	n. def.	20180721_QEh1_LC1_SA_JMI_HLAIp_T1185B_IFN2_R01.30417.30417.3	MTWRSVQMSSR	MTWRSVQMSSR	FALSE	ENST00000549793	ENSG00000258461.5	RP11-164J13.1
T1185B	lncRNA	HLA-I	2	4700.76	1	52.515	104.75	-0.95605	1.41908	228.8	0.338	1.604	n. def.	20180721_QEh1_LC1_SA_JMI_HLAIp_T1185B_IFN3_R01.51559.51559.2	GLFFMKQSV	GLFFMKQSV	FALSE	ENST00000404582	ENSG00000218283.2	MORF4L1P1
T1185B	lncRNA	HLA-I	2	3870.96	1	44.807	105.4	-0.77427	1.95861	335.9	0.329	1.713	n. def.	20180721_QEh1_LC1_SA_JMI_HLAIp_T1185B_IFN1_R01.42933.42933.2	EAVPYNGSLFK	EAVPYNGSLFK	FALSE	ENST00000628167	ENSG00000226674.8	TEX41
T1185B	lncRNA	HLA-I	2	1933.44	1	45.3	114.5	-2.1195	0.752027	671.7	0.25	1.961	n. def.	20180721_QEh1_LC1_SA_JMI_HLAIp_T1185B_IFN3_R02.20140.20140.2	EAGGSLEVR	EAGGSLEVR	FALSE	ENST00000608489	ENSG00000272716.1	RP11-563N4.1
T1185B	lncRNA	HLA-I	3	769.86	1	77.911	120.31	0.82819	2.15802	216.7	0.4	2.187	n. def.	20180721_QEh1_LC1_SA_JMI_HLAIp_T1185B_IFN3_R01.5929.5929.3	HTSSDQWKK	HTSSDQWKK	FALSE	ENST00000432407	ENSG00000224786.1	CETN4P
T1185B	lncRNA	HLA-I	3	1905.84	1	39.697	90.05	0.79654	1.44491	196.1	0.274	1.983	n. def.	20180721_QEh1_LC1_SA_JMI_HLAIp_T1185B_IFN3_R01.19652.19652.3	EVAPGALGTRR	EVAPGALGTRR	FALSE	ENST00000412293	ENSG00000236829.9	Z97634.3
T1185B	lncRNA	HLA-I	2	1825.14	1	33.488	92.838	-0.17793	2.36051	383.5	0.249	2.269	n. def.	20180721_QEh1_LC1_SA_JMI_HLAIp_T1185B_IFN3_R01.18653.18653.2	MAAEVPQRPQK	MAAEVPQRPQK	FALSE	ENST00000445753	ENSG00000223804.1	RP6-206I17.1
T1185B	lncRNA	HLA-I	2	2913.3	1	52.27	96.665	0.1992	2.80688	429.6	0.385	1.942	n. def.	20180721_QEh1_LC1_SA_JMI_HLAIp_T1185B_C3_R01.25015.25015.2	AAWEGSAGLTR	AAWEGSAGLTR	FALSE	ENST00000426393	ENSG00000230798.5	FOXD3-AS1
T1185B	lncRNA	HLA-I	2	1493.46	1	53.69	107.9	-0.56965	3.40012	655.3	0.444	2.166	1	20180721_QEh1_LC1_SA_JMI_HLAIp_T1185B_IFN1_R01.14944.14944.2	M(Oxidation)PSPIDHPR	MPSPIDHPR	FALSE	ENST00000502209	ENSG00000248783.1	RP11-308B16.2
T1185B	lncRNA	HLA-I	2	3816.06	1	44.209	109.01	0.36284	2.67572	699.3	0.422	2.266	1	20180721_QEh1_LC1_SA_JMI_HLAIp_T1185B_C1_R01.34641.34641.2	M(Oxidation)AGEALFLR	MAGEALFLR	FALSE	ENST00000501855	ENSG00000245060.6	LINC00847
T1185B	lncRNA	HLA-I	2	1727.34	1	18.462	123.21	0.13664	1.08938	624.1	0.29	2.037	n. def.	20180721_QEh1_LC1_SA_JMI_HLAIp_T1185B_IFN1_R01.17509.17509.2	NTFGPGTANK	NTFGPGTANK	FALSE	ENST00000424349	ENSG00000225733.5	FGD5-AS1
T1185B	lncRNA	HLA-I	2	1340.1	1	127.82	238.83	0.49461	1.70553	243.1	0.354	1.678	n. def.	20180721_QEh1_LC1_SA_JMI_HLAIp_T1185B_IFN1_R02.13163.13163.2	ETFKKAIQR	ETFKKAIQR	FALSE	ENST00000526036	ENSG00000254837.2	AP001372.2
T1185B	lncRNA	HLA-I	1	4069.08	1	86.9	221.56	-0.42318	1.30277	943.8	0.244	2.261	n. def.	20180721_QEh1_LC1_SA_JMI_HLAIp_T1185B_IFN2_R01.44333.44333.1	SETPIVQNL	SETPIVQNL	FALSE	ENST00000573177	ENSG00000262001.1	DLGAP1-AS2
T1185B	lncRNA	HLA-I	2	1245.72	1	111.62	182.53	0.78032	4.13608	300.8	0.499	2.388	n. def.	20180721_QEh1_LC1_SA_JMI_HLAIp_T1185B_C3_R01.10222.10222.2	HVFSSESPRR	HVFSSESPRR	FALSE	ENST00000584531	ENSG00000266554.1	LINC01443
T1185B	lncRNA	HLA-I	1	3915.06	1	36.418	128.86	0.39587	1.97469	612.2	0.413	2.445	n. def.	20180721_QEh1_LC1_SA_JMI_HLAIp_T1185B_C1_R02.35451.35451.1	DIVSIVGAEK	DIVSIVGAEK	FALSE	ENST00000605918	ENSG00000247516.4	MIR4458HG
T1185B	lncRNA	HLA-I	2	3458.34	1	0	132.84	-0.057104	0.120331	614.8	1	2.307	n. def.	20180721_QEh1_LC1_SA_JMI_HLAIp_T1185B_IFN3_R01.38796.38796.2	KELVEKLEL	KELVEKLEL	FALSE	ENST00000423852	ENSG00000239533.6	GOLGA2P2Y
T1185B	lncRNA	HLA-I	2	2383.98	1	52.28	120.27	0.059602	2.01592	406.9	0.312	1.958	n. def.	20180721_QEh1_LC1_SA_JMI_HLAIp_T1185B_C3_R02.20588.20588.2	TVFGATGEAGGR	TVFGATGEAGGR	FALSE	ENST00000423298	ENSG00000171658.8	RP11-443P15.2
T1185B	lncRNA	HLA-I	3	1951.56	1	52.832	96.113	0.34637	2.80967	262.7	0.295	2.313	n. def.	20180721_QEh1_LC1_SA_JMI_HLAIp_T1185B_C1_R01.17564.17564.3	EVAPGALGTRR	EVAPGALGTRR	FALSE	ENST00000412293	ENSG00000236829.9	Z97634.3
T1185B	lncRNA	HLA-I	2	3670.14	1	83.996	124.98	-0.61112	2.9393	411.3	0.375	1.995	n. def.	20180721_QEh1_LC1_SA_JMI_HLAIp_T1185B_C1_R01.33432.33432.2	MTVEPNPFQR	MTVEPNPFQR	FALSE	ENST00000533701	ENSG00000234106.3	RP11-288E14.2
T1185B	lncRNA	HLA-I	2	704.1	1	2.4485	116.73	-0.0053749	2.08938	651.9	0.339	1.856	n. def.	20180721_QEh1_LC1_SA_JMI_HLAIp_T1185B_IFN1_R01.5246.5246.2	EVQNQGASR	EVQNQGASR	FALSE	ENST00000555246	ENSG00000258700.5	LINC00871
T1185B	lncRNA	HLA-I	3	1789.74	1	61.822	119.68	-0.48576	3.23136	615.8	0.371	2.977	n. def.	20180721_QEh1_LC1_SA_JMI_HLAIp_T1185B_IFN2_R02.18421.18421.3	STTRVIWKR	STTRVIWKR	FALSE	ENST00000439523	ENSG00000215796.3	RP11-551G24.2
T1185B	lncRNA	HLA-I	3	2361.84	1	35.787	101.25	0.19195	1.97469	465.1	0.209	2.389	n. def.	20180721_QEh1_LC1_SA_JMI_HLAIp_T1185B_IFN2_R01.24875.24875.3	ELQKTFHLR	ELQKTFHLR	FALSE	ENST00000418510	ENSG00000224003.1	YES1P1
T1185B	lncRNA	HLA-I	2	2881.14	1	132.97	184.71	-0.87585	3.22548	227.8	0.441	2.662	n. def.	20180721_QEh1_LC1_SA_JMI_HLAIp_T1185B_C1_R01.26330.26330.2	MTWRSVQMSSR	MTWRSVQMSSR	FALSE	ENST00000549793	ENSG00000258461.5	RP11-164J13.1
T1185B	lncRNA	HLA-I	2	2316.42	1	5.5641	116.37	0.69484	1.68194	367.3	0.327	1.868	n. def.	20180721_QEh1_LC1_SA_JMI_HLAIp_T1185B_IFN2_R02.24910.24910.2	EVAPGALGTR	EVAPGALGTR	FALSE	ENST00000412293	ENSG00000236829.9	Z97634.3
T1185B	lncRNA	HLA-I	3	1664.64	1	28.086	85.676	0.25913	1.64397	340	0.269	2.013	n. def.	20180721_QEh1_LC1_SA_JMI_HLAIp_T1185B_C2_R01.15409.15409.3	ESSPSIVHR	ESSPSIVHR	FALSE	ENST00000507366	ENSG00000184188.6	CTC-512J14.7
T1185B	lncRNA	HLA-I	2	727.92	1	94.367	181.55	0.2009	1.73049	487.6	0.328	2.106	n. def.	20180721_QEh1_LC1_SA_JMI_HLAIp_T1185B_IFN1_R02.5605.5605.2	TTTKNTLNK	TTTKNTLNK	FALSE	ENST00000622592	ENSG00000277693.1	AP003900.6
T1185B	lncRNA	HLA-I	3	2598.48	1	71.313	105.2	-0.27968	3.27984	643.8	0.355	3.073	n. def.	20180721_QEh1_LC1_SA_JMI_HLAIp_T1185B_C1_R01.23656.23656.3	TTWRNLSIHR	TTWRNLSIHR	FALSE	ENST00000609413	ENSG00000224597.9	SVIL-AS1
T1185B	lncRNA	HLA-I	2	1607.94	1	51.846	124.08	n. def.	2.20551	319.2	0.377	2.05	n. def.	20180721_QEh1_LC1_SA_JMI_HLAIp_T1185B_IFN3_R01.16279.16279.2	AFASSQAPR	AFASSQAPR	FALSE	ENST00000619697	ENSG00000278834.1	RP11-458J1.1
T1185B	lncRNA	HLA-I	1	3632.46	1	45.732	147.06	0.30163	1.69037	737.6	0.362	2.07	n. def.	20180721_QEh1_LC1_SA_JMI_HLAIp_T1185B_C2_R01.34066.34066.1	YLDPAQQNL	YLDPAQQNL	FALSE	ENST00000606173	ENSG00000227671.4	RP11-488L18.4
T1185B	lncRNA	HLA-I	3	1108.92	1	8.2257	109.48	-0.16552	1.6073	785.3	0.297	3.309	n. def.	20180721_QEh1_LC1_SA_JMI_HLAIp_T1185B_IFN2_R01.10046.10046.3	RQQQIQHLR	RQQQIQHLR	FALSE	ENST00000585639	ENSG00000267586.6	LINC00907
T1185B	lncRNA	HLA-I	2	1822.44	1	2.2524	94.692	0.48083	2.74715	378.9	0.245	2.334	n. def.	20180721_QEh1_LC1_SA_JMI_HLAIp_T1185B_IFN3_R02.18760.18760.2	MAAEVPQRPQK	MAAEVPQRPQK	FALSE	ENST00000445753	ENSG00000223804.1	RP6-206I17.1
T1185B	lncRNA	HLA-I	3	3112.62	1	40.147	94.114	1.0125	1.22841	245.3	0.263	2.08	n. def.	20180721_QEh1_LC1_SA_JMI_HLAIp_T1185B_IFN2_R02.34742.34742.3	HLAEVVFAR	HLAEVVFAR	FALSE	ENST00000520819	ENSG00000247134.6	RP11-11N9.4
T1185B	lncRNA	HLA-I	2	739.2	1	89.579	158.37	-0.15529	2.26761	467.6	0.31	2.213	n. def.	20180721_QEh1_LC1_SA_JMI_HLAIp_T1185B_C1_R02.5485.5485.2	TTTKNTLNK	TTTKNTLNK	FALSE	ENST00000622592	ENSG00000277693.1	AP003900.6
T1185B	lncRNA	HLA-I	2	1118.16	1	83.281	155	-0.68674	1.17328	207.3	0.31	1.781	n. def.	20180721_QEh1_LC1_SA_JMI_HLAIp_T1185B_C3_R01.9040.9040.2	MSADAAPRR	MSADAAPRR	FALSE	ENST00000453671	ENSG00000231770.5	TMEM44-AS1
T1185B	lncRNA	HLA-I	2	2910.96	1	53.608	123.42	1.228	3.42366	810.4	0.359	2.692	n. def.	20180721_QEh1_LC1_SA_JMI_HLAIp_T1185B_IFN1_R02.32183.32183.2	TAASTFQDSLR	TAASTFQDSLR	FALSE	ENST00000623664	ENSG00000278996.1	CH507-513H4.1
T1185B	lncRNA	HLA-I	2	3522.96	1	44.598	161.63	-0.22993	4.6517	592.6	0.464	2.386	n. def.	20180721_QEh1_LC1_SA_JMI_HLAIp_T1185B_IFN2_R02.39585.39585.2	TSFSTLPTVTK	TSFSTLPTVTK	FALSE	ENST00000411645	ENSG00000236942.1	RP11-6B6.3
T1185B	lncRNA	HLA-I	3	2195.88	1	47.075	95.358	0.773	2.09909	505.6	0.229	2.489	n. def.	20180721_QEh1_LC1_SA_JMI_HLAIp_T1185B_IFN1_R02.23362.23362.3	MIFLSKHQR	MIFLSKHQR	FALSE	ENST00000431580	ENSG00000230772.1	VN1R108P
T1185B	lncRNA	HLA-I	2	2912.94	1	85.726	157.96	-0.3477	3.27572	820.8	0.328	2.581	n. def.	20180721_QEh1_LC1_SA_JMI_HLAIp_T1185B_IFN2_R01.31527.31527.2	TAASTFQDSLR	TAASTFQDSLR	FALSE	ENST00000623664	ENSG00000278996.1	CH507-513H4.1
T1185B	lncRNA	HLA-I	2	889.68	1	26.899	140.84	-0.33489	1.48149	237.6	0.352	1.784	n. def.	20180721_QEh1_LC1_SA_JMI_HLAIp_T1185B_C3_R01.6738.6738.2	SHGGCIQQTR	SHGGCIQQTR	FALSE	ENST00000616106	ENSG00000278341.1	RP5-1142A6.10
T1185B	lncRNA	HLA-I	3	2349.78	1	83.367	132.79	-0.11599	6.04335	848.3	0.48	3.952	n. def.	20180721_QEh1_LC1_SA_JMI_HLAIp_T1185B_IFN1_R02.25237.25237.3	KVFEGGEGVKMVR	KVFEGGEGVKMVR	FALSE	ENST00000444319	ENSG00000238121.5	LINC00426
T1185B	lncRNA	HLA-I	2	65.268	1	109.66	109.66	0.76083	2.89279	433	0.351	2.222	n. def.	20180721_QEh1_LC1_SA_JMI_HLAIp_T1185B_IFN1_R02.467.467.2	TSAASTTSQKR	TSAASTTSQKR	FALSE	ENST00000596210	ENSG00000269388.1	AC018755.16
T1185B	lncRNA	HLA-I	2	2321.4	1	46.15	123.21	-0.51274	1.33348	217.2	0.304	1.932	n. def.	20180721_QEh1_LC1_SA_JMI_HLAIp_T1185B_IFN3_R01.24792.24792.2	FSSSVAVTDK	FSSSVAVTDK	FALSE	ENST00000393544	ENSG00000256167.1	ATF4P4
T1185B	lncRNA	HLA-I	2	668.82	1	70.702	128.93	0.70819	2.37366	236.2	0.303	1.833	1	20180721_QEh1_LC1_SA_JMI_HLAIp_T1185B_C2_R01.4832.4832.2	HTTSVM(Oxidation)ENK	HTTSVMENK	FALSE	ENST00000569557	ENSG00000260958.2	RP11-488I20.8
T1185B	lncRNA	HLA-I	3	1366.32	1	86.778	123.63	-0.59956	1.18509	206.8	0.3	1.815	1	20180721_QEh1_LC1_SA_JMI_HLAIp_T1185B_C1_R02.12159.12159.3	M(Oxidation)VWEGHPRER	MVWEGHPRER	FALSE	ENST00000451905	ENSG00000233539.5	AC011294.3
T1185B	lncRNA	HLA-I	2	4289.94	1	125	207.29	0.78166	4.79317	1011.4	0.461	2.95	n. def.	20180721_QEh1_LC1_SA_JMI_HLAIp_T1185B_IFN2_R01.46573.46573.2	EAVSEVELLATTR	EAVSEVELLATTR	FALSE	ENST00000508484	ENSG00000250456.1	AC006552.1
T1185B	lncRNA	HLA-I	2	3616.98	1	109.83	153.08	-0.67988	2.4023	449	0.353	2.06	n. def.	20180721_QEh1_LC1_SA_JMI_HLAIp_T1185B_IFN3_R02.40214.40214.2	MTVEPNPFQR	MTVEPNPFQR	FALSE	ENST00000533701	ENSG00000234106.3	RP11-288E14.2
T1185B	lncRNA	HLA-I	2	1495.02	1	49.524	114.28	0.93596	3.81248	1066.3	0.448	2.387	1	20180721_QEh1_LC1_SA_JMI_HLAIp_T1185B_IFN2_R01.14695.14695.2	M(Oxidation)PSPIDHPR	MPSPIDHPR	FALSE	ENST00000502209	ENSG00000248783.1	RP11-308B16.2
T1185B	lncRNA	HLA-I	3	2865.54	1	56.779	99.522	0.015616	3.00745	380.1	0.31	2.27	n. def.	20180721_QEh1_LC1_SA_JMI_HLAIp_T1185B_IFN1_R01.31290.31290.3	MVFPDKGINSR	MVFPDKGINSR	FALSE	ENST00000441268	ENSG00000226496.2	LINC00323
T1185B	lncRNA	HLA-I	3	2541.9	1	75.145	103.91	0.40476	3.46725	355.1	0.36	2.726	n. def.	20180721_QEh1_LC1_SA_JMI_HLAIp_T1185B_IFN2_R01.27069.27069.3	TTWRNLSIHR	TTWRNLSIHR	FALSE	ENST00000609413	ENSG00000224597.9	SVIL-AS1
T1185B	lncRNA	HLA-I	2	2880.72	1	12.855	119.21	-0.59506	0.88941	820	0.265	2.457	n. def.	20180721_QEh1_LC1_SA_JMI_HLAIp_T1185B_C3_R02.24905.24905.2	TPIAITSPR	TPIAITSPR	FALSE	ENST00000602306	ENSG00000270175.1	RP11-793H13.11
T1185B	lncRNA	HLA-I	3	852.18	1	87.425	110.8	-0.48139	5.20831	296.1	0.422	2.697	n. def.	20180721_QEh1_LC1_SA_JMI_HLAIp_T1185B_IFN3_R01.6846.6846.3	HTCNHSTLGGQGR	HTCNHSTLGGQGR	FALSE	ENST00000463799	ENSG00000244681.1	MTHFD2P1
T1185B	lncRNA	HLA-I	2	3796.92	1	32.166	109.01	0.27607	2.82974	823.3	0.394	2.287	1	20180721_QEh1_LC1_SA_JMI_HLAIp_T1185B_C3_R01.32138.32138.2	M(Oxidation)AGEALFLR	MAGEALFLR	FALSE	ENST00000501855	ENSG00000245060.6	LINC00847
T1185B	lncRNA	HLA-I	2	2825.22	1	75.712	120.06	-0.43656	3.06148	164.5	0.406	2.389	n. def.	20180721_QEh1_LC1_SA_JMI_HLAIp_T1185B_IFN3_R02.31029.31029.2	MTWRSVQMSSR	MTWRSVQMSSR	FALSE	ENST00000549793	ENSG00000258461.5	RP11-164J13.1
T1185B	lncRNA	HLA-I	2	1423.8	1	35.444	110.55	0.37646	1.47625	708	0.278	2.129	n. def.	20180721_QEh1_LC1_SA_JMI_HLAIp_T1185B_C1_R01.12592.12592.2	STANLSTAR	STANLSTAR	FALSE	ENST00000443347	ENSG00000231527.5	RP11-374M1.2
T1185B	lncRNA	HLA-I	3	2820.72	1	99.576	156.14	-0.60608	4.63078	311	0.493	2.901	n. def.	20180721_QEh1_LC1_SA_JMI_HLAIp_T1185B_IFN1_R02.31036.31036.3	MTWRSVQMSSR	MTWRSVQMSSR	FALSE	ENST00000549793	ENSG00000258461.5	RP11-164J13.1
T1185B	lncRNA	HLA-I	3	1649.1	1	86.314	134.75	-0.54972	4.25806	777.3	0.499	3.141	n. def.	20180721_QEh1_LC1_SA_JMI_HLAIp_T1185B_IFN1_R01.16702.16702.3	FSHEAQSHMLR	FSHEAQSHMLR	FALSE	ENST00000564490	ENSG00000261195.1	CTD-2380F24.1
T1185B	lncRNA	HLA-I	2	3355.02	1	54.822	114.84	-0.019611	2.45469	445.3	0.381	2.014	n. def.	20180721_QEh1_LC1_SA_JMI_HLAIp_T1185B_C3_R01.28582.28582.2	EISNVNWVSR	EISNVNWVSR	FALSE	ENST00000563328	ENSG00000259768.5	RP5-991G20.1
T1185B	lncRNA	HLA-I	2	1089.6	1	34.528	99.305	0.20195	2.19997	656.1	0.361	2.095	n. def.	20180721_QEh1_LC1_SA_JMI_HLAIp_T1185B_IFN1_R01.10086.10086.2	TTMTAGSTR	TTMTAGSTR	FALSE	ENST00000496692	ENSG00000244682.7	FCGR2C
T1185B	lncRNA	HLA-I	2	4159.62	1	58.424	121.99	0.78997	1.65956	194.2	0.334	1.494	n. def.	20180721_QEh1_LC1_SA_JMI_HLAIp_T1185B_C1_R01.37387.37387.2	ESFGQYWGVR	ESFGQYWGVR	FALSE	ENST00000567508	ENSG00000259943.1	RP1-39G22.7
T1185B	lncRNA	HLA-I	3	1541.88	1	116.28	150.46	-0.40153	3.57512	740.6	0.428	3.214	n. def.	20180721_QEh1_LC1_SA_JMI_HLAIp_T1185B_IFN2_R01.15324.15324.3	DVLHPEEPHHR	DVLHPEEPHHR	FALSE	ENST00000427063	ENSG00000224597.9	SVIL-AS1
T1185B	lncRNA	HLA-I	2	816.06	1	65.618	116.25	-0.16755	1.70997	229.4	0.354	1.874	1	20180721_QEh1_LC1_SA_JMI_HLAIp_T1185B_IFN1_R01.6553.6553.2	M(Oxidation)SADAAPRR	MSADAAPRR	FALSE	ENST00000453671	ENSG00000231770.5	TMEM44-AS1
T1185B	lncRNA	HLA-I	2	1473.96	1	56.549	127.46	-0.3217	2.49485	555.3	0.375	2.008	n. def.	20180721_QEh1_LC1_SA_JMI_HLAIp_T1185B_IFN1_R01.14732.14732.2	HVFSSESPR	HVFSSESPR	FALSE	ENST00000584531	ENSG00000266554.1	LINC01443
T1185B	lncRNA	HLA-I	2	2440.26	1	31.502	128.93	0.7976	1.02091	556.3	0.238	2.25	n. def.	20180721_QEh1_LC1_SA_JMI_HLAIp_T1185B_C3_R02.21091.21091.2	SAVSIVQTK	SAVSIVQTK	FALSE	ENST00000446136	ENSG00000230368.2	FAM41C
T1185B	lncRNA	HLA-I	2	4286.76	1	79.305	141.08	1.2963	4.4034	829.9	0.443	2.848	n. def.	20180721_QEh1_LC1_SA_JMI_HLAIp_T1185B_IFN2_R02.47730.47730.2	EAVSEVELLATTR	EAVSEVELLATTR	FALSE	ENST00000508484	ENSG00000250456.1	AC006552.1
T1185B	lncRNA	HLA-I	3	2884.38	1	82.318	119.74	0.36	2.9431	458.2	0.386	2.884	n. def.	20180721_QEh1_LC1_SA_JMI_HLAIp_T1185B_IFN2_R02.31918.31918.3	EAVHSKNILILR	EAVHSKNILILR	FALSE	ENST00000380970	ENSG00000205628.2	LINC01446
T1185B	lncRNA	HLA-I	2	727.62	1	103.41	195.32	-0.14163	3.45717	558.3	0.357	2.292	n. def.	20180721_QEh1_LC1_SA_JMI_HLAIp_T1185B_IFN3_R02.5533.5533.2	TTTKNTLNK	TTTKNTLNK	FALSE	ENST00000622592	ENSG00000277693.1	AP003900.6
T1185B	lncRNA	HLA-I	3	1103.16	1	7.2096	99.7	0.22168	1.54363	709.2	0.282	3.017	n. def.	20180721_QEh1_LC1_SA_JMI_HLAIp_T1185B_IFN1_R02.10325.10325.3	RQQQIQHLR	RQQQIQHLR	FALSE	ENST00000585639	ENSG00000267586.6	LINC00907
T1185B	lncRNA	HLA-I	2	4699.92	1	64.359	133.79	-0.27324	1.62709	285.7	0.381	1.843	n. def.	20180721_QEh1_LC1_SA_JMI_HLAIp_T1185B_IFN2_R02.51639.51639.2	GLFFMKQSV	GLFFMKQSV	FALSE	ENST00000404582	ENSG00000218283.2	MORF4L1P1
T1185B	lncRNA	HLA-I	3	2498.7	1	38.408	99.752	-0.29228	1.30539	191.5	0.271	1.888	n. def.	20180721_QEh1_LC1_SA_JMI_HLAIp_T1185B_IFN1_R01.26921.26921.3	NAIGETGCFTRR	NAIGETGCFTRR	FALSE	ENST00000512067	ENSG00000250337.5	LINC01021
T1185B	lncRNA	HLA-I	2	3356.88	1	59.8	116.52	-0.01333	2.11919	460.7	0.356	1.958	n. def.	20180721_QEh1_LC1_SA_JMI_HLAIp_T1185B_C1_R02.30721.30721.2	EISNVNWVSR	EISNVNWVSR	FALSE	ENST00000563328	ENSG00000259768.5	RP5-991G20.1
T1185B	lncRNA	HLA-I	2	1820.7	1	69.155	138.54	-0.37538	3.30016	567	0.418	2.113	n. def.	20180721_QEh1_LC1_SA_JMI_HLAIp_T1185B_C2_R01.16896.16896.2	HVFNVSSQR	HVFNVSSQR	FALSE	ENST00000587838	ENSG00000163597.14	SNHG16
T1185B	lncRNA	HLA-I	3	2721.48	1	89.08	117.41	-0.31642	5.52433	485.7	0.454	2.855	n. def.	20180721_QEh1_LC1_SA_JMI_HLAIp_T1185B_IFN2_R02.29855.29855.3	HAFNPSTLGADAGR	HAFNPSTLGADAGR	FALSE	ENST00000533708	ENSG00000246067.7	RAB30-AS1
T1185B	lncRNA	HLA-I	2	1842.48	1	65.464	127.46	0.70051	2.98297	540.4	0.401	2.117	n. def.	20180721_QEh1_LC1_SA_JMI_HLAIp_T1185B_C1_R01.16531.16531.2	HVFNVSSQR	HVFNVSSQR	FALSE	ENST00000587838	ENSG00000163597.14	SNHG16
T1185B	lncRNA	HLA-I	2	3173.28	1	135.97	189.14	-0.2716	1.82391	260.1	0.32	1.943	1	20180721_QEh1_LC1_SA_JMI_HLAIp_T1185B_C1_R02.29151.29151.2	M(Oxidation)TVEPNPFQR	MTVEPNPFQR	FALSE	ENST00000533701	ENSG00000234106.3	RP11-288E14.2
T1185B	lncRNA	HLA-I	2	3172.2	1	87.556	152.59	-1.3076	2.21254	380.8	0.363	2.092	1	20180721_QEh1_LC1_SA_JMI_HLAIp_T1185B_C3_R01.27107.27107.2	M(Oxidation)TVEPNPFQR	MTVEPNPFQR	FALSE	ENST00000533701	ENSG00000234106.3	RP11-288E14.2
T1185B	lncRNA	HLA-I	2	4221.18	1	153.02	249.69	1.4165	3.88606	1048.6	0.438	2.906	n. def.	20180721_QEh1_LC1_SA_JMI_HLAIp_T1185B_IFN1_R02.46751.46751.2	KEFAFLEHSL	KEFAFLEHSL	FALSE	ENST00000523313	ENSG00000249395.2	CASC9
T1185B	lncRNA	HLA-I	3	2258.22	1	77.817	101.89	-0.41896	3.20412	247	0.389	2.14	1	20180721_QEh1_LC1_SA_JMI_HLAIp_T1185B_IFN1_R01.23942.23942.3	MTWRSVQM(Oxidation)SSR	MTWRSVQMSSR	FALSE	ENST00000549793	ENSG00000258461.5	RP11-164J13.1
T1185B	lncRNA	HLA-I	3	2863.5	1	98.683	148.18	-1.0729	5.0846	259.3	0.466	2.863	n. def.	20180721_QEh1_LC1_SA_JMI_HLAIp_T1185B_C2_R01.27018.27018.3	MTWRSVQMSSR	MTWRSVQMSSR	FALSE	ENST00000549793	ENSG00000258461.5	RP11-164J13.1
T1185B	lncRNA	HLA-I	3	1651.56	1	85.823	110.08	-0.012449	4.54821	865.6	0.515	3.701	n. def.	20180721_QEh1_LC1_SA_JMI_HLAIp_T1185B_C1_R02.14983.14983.3	HTMGYDSTIKR	HTMGYDSTIKR	FALSE	ENST00000534037	ENSG00000196922.10	ZNF252P
T1185B	lncRNA	HLA-I	1	2371.2	1	5.1235	106.85	0.62119	0.161151	779.1	0.147	2.12	n. def.	20180721_QEh1_LC1_SA_JMI_HLAIp_T1185B_IFN1_R02.25525.25525.1	AAAAGAASL	AAAAGAASL	FALSE	ENST00000546324	ENSG00000257038.1	RP11-800A3.7
T1185B	lncRNA	HLA-I	2	2761.8	1	65.878	156.51	0.33716	6.50864	653.1	0.574	2.805	n. def.	20180721_QEh1_LC1_SA_JMI_HLAIp_T1185B_C2_R01.26047.26047.2	HAFNPSTLGADAGR	HAFNPSTLGADAGR	FALSE	ENST00000533708	ENSG00000246067.7	RAB30-AS1
T1185B	lncRNA	HLA-I	1	2750.28	1	69.871	157.9	0.19529	1.76195	388.8	0.367	1.695	n. def.	20180721_QEh1_LC1_SA_JMI_HLAIp_T1185B_IFN3_R01.30116.30116.1	AETSPADSL	AETSPADSL	FALSE	ENST00000523123	ENSG00000253490.5	AC145110.1
T1185B	lncRNA	HLA-I	2	4286.64	1	101.19	172.8	0.8406	4.44733	1016.6	0.461	2.987	n. def.	20180721_QEh1_LC1_SA_JMI_HLAIp_T1185B_IFN1_R01.47327.47327.2	EAVSEVELLATTR	EAVSEVELLATTR	FALSE	ENST00000508484	ENSG00000250456.1	AC006552.1
T1185B	lncRNA	HLA-I	2	2684.22	1	48.09	110.81	0.23981	2.49214	376.7	0.378	1.982	n. def.	20180721_QEh1_LC1_SA_JMI_HLAIp_T1185B_IFN2_R02.29387.29387.2	MVAESPPRV	MVAESPPRV	FALSE	ENST00000430633	ENSG00000235106.8	LINC00094
T1185B	lncRNA	HLA-I	3	2705.88	1	63.468	99.802	-0.31046	2.03668	342.6	0.268	2.302	n. def.	20180721_QEh1_LC1_SA_JMI_HLAIp_T1185B_C1_R02.24951.24951.3	FISEVWKKR	FISEVWKKR	FALSE	ENST00000414761	ENSG00000231878.1	SNRPFP1
T1185B	lncRNA	HLA-I	2	710.04	1	92.923	182.29	0.83379	2.4437	559.7	0.357	2.181	n. def.	20180721_QEh1_LC1_SA_JMI_HLAIp_T1185B_IFN2_R01.5260.5260.2	TTTKNTLNK	TTTKNTLNK	FALSE	ENST00000622592	ENSG00000277693.1	AP003900.6
T1185B	lncRNA	HLA-I	3	1653.06	1	61.528	101.45	-1.1546	4.35067	606.4	0.515	2.909	n. def.	20180721_QEh1_LC1_SA_JMI_HLAIp_T1185B_IFN1_R02.16854.16854.3	FSHEAQSHMLR	FSHEAQSHMLR	FALSE	ENST00000564490	ENSG00000261195.1	CTD-2380F24.1
T1185B	lncRNA	HLA-I	2	1934.46	1	38.41	115.69	0.70439	0.333482	764.5	0.191	2.132	n. def.	20180721_QEh1_LC1_SA_JMI_HLAIp_T1185B_IFN2_R02.20202.20202.2	SAAAGIVGR	SAAAGIVGR	FALSE	ENST00000413027	ENSG00000227939.1	RPL3P2
T1185B	lncRNA	HLA-I	2	2031.54	1	58.477	101.6	0.57259	2.98716	812	0.407	2.112	1	20180721_QEh1_LC1_SA_JMI_HLAIp_T1185B_IFN1_R01.21201.21201.2	M(Oxidation)LAEIHPKA	MLAEIHPKA	FALSE	ENST00000559598	ENSG00000245694.8	CRNDE
T1185B	lncRNA	HLA-I	2	3776.82	1	49.582	103.74	0.51035	1.71444	277.7	0.359	1.7	n. def.	20180721_QEh1_LC1_SA_JMI_HLAIp_T1185B_C3_R01.31977.31977.2	EITTPVYQLR	EITTPVYQLR	FALSE	ENST00000439943	ENSG00000223891.5	OSER1-AS1
T1185B	lncRNA	HLA-I	2	3400.14	1	46.976	166.19	-0.63927	3.35262	699.2	0.417	2.217	n. def.	20180721_QEh1_LC1_SA_JMI_HLAIp_T1185B_C2_R01.32005.32005.2	ETILANMVKSR	ETILANMVKSR	FALSE	ENST00000424220	ENSG00000233433.1	RP1-296G17.3
T1185B	lncRNA	HLA-I	2	1218.84	1	107.31	166.3	0.015113	3.27246	212.9	0.394	2.122	n. def.	20180721_QEh1_LC1_SA_JMI_HLAIp_T1185B_C2_R01.10942.10942.2	HVFSSESPRR	HVFSSESPRR	FALSE	ENST00000584531	ENSG00000266554.1	LINC01443
T1185B	lncRNA	HLA-I	2	2274.48	1	43.97	116.52	0.78816	2.21467	662.9	0.389	2.233	1	20180721_QEh1_LC1_SA_JMI_HLAIp_T1185B_C3_R02.19599.19599.2	ETILANM(Oxidation)VKSR	ETILANMVKSR	FALSE	ENST00000424220	ENSG00000233433.1	RP1-296G17.3
T1185B	lncRNA	HLA-I	2	2912.76	1	39.738	96.171	-0.23605	3.80967	992.6	0.338	2.774	n. def.	20180721_QEh1_LC1_SA_JMI_HLAIp_T1185B_IFN3_R01.32196.32196.2	TAASTFQDSLR	TAASTFQDSLR	FALSE	ENST00000623664	ENSG00000278996.1	CH507-513H4.1
T1185B	lncRNA	HLA-I	2	3740.76	1	53.433	106.6	-0.72507	2.91721	254.4	0.363	1.89	n. def.	20180721_QEh1_LC1_SA_JMI_HLAIp_T1185B_IFN3_R01.42007.42007.2	ETFSEESLLK	ETFSEESLLK	FALSE	ENST00000432673	ENSG00000225177.5	RP11-390P2.4
T1185B	lncRNA	HLA-I	3	2253.66	1	55.773	92.19	-0.35728	2.52871	223.7	0.411	1.934	1	20180721_QEh1_LC1_SA_JMI_HLAIp_T1185B_IFN2_R02.24134.24134.3	MTWRSVQM(Oxidation)SSR	MTWRSVQMSSR	FALSE	ENST00000549793	ENSG00000258461.5	RP11-164J13.1
T1185B	lncRNA	HLA-I	2	1402.02	1	27.071	110.87	0.1697	1.8962	278.8	0.381	1.89	n. def.	20180721_QEh1_LC1_SA_JMI_HLAIp_T1185B_IFN2_R01.13505.13505.2	TVQDYSTSR	TVQDYSTSR	FALSE	ENST00000609350	ENSG00000272667.1	RP11-395A13.2
T1185B	lncRNA	HLA-I	3	1540.62	1	112.17	141.71	-0.78396	3.50446	774.5	0.44	3.386	n. def.	20180721_QEh1_LC1_SA_JMI_HLAIp_T1185B_IFN3_R02.15667.15667.3	DVLHPEEPHHR	DVLHPEEPHHR	FALSE	ENST00000427063	ENSG00000224597.9	SVIL-AS1
T1185B	lncRNA	HLA-I	2	1105.02	1	53.098	118.4	n. def.	2.90309	555.4	0.411	2.138	n. def.	20180721_QEh1_LC1_SA_JMI_HLAIp_T1185B_IFN3_R01.10199.10199.2	HTVGTSTPGTAR	HTVGTSTPGTAR	FALSE	ENST00000606771	ENSG00000272269.1	RP11-500C11.3
T1185B	lncRNA	HLA-I	2	3167.22	1	88.746	167.24	-0.77901	2.35556	460.2	0.374	2.166	1	20180721_QEh1_LC1_SA_JMI_HLAIp_T1185B_C2_R01.29882.29882.2	M(Oxidation)TVEPNPFQR	MTVEPNPFQR	FALSE	ENST00000533701	ENSG00000234106.3	RP11-288E14.2
T1185B	lncRNA	HLA-I	3	1905.42	1	49.087	106.62	1.3667	1.33161	202	0.305	1.905	n. def.	20180721_QEh1_LC1_SA_JMI_HLAIp_T1185B_IFN1_R02.19803.19803.3	EVAPGALGTRR	EVAPGALGTRR	FALSE	ENST00000412293	ENSG00000236829.9	Z97634.3
T1185B	lncRNA	HLA-I	2	2449.08	1	71.159	159.34	-0.66202	3.27901	791.3	0.379	2.594	n. def.	20180721_QEh1_LC1_SA_JMI_HLAIp_T1185B_C2_R01.23018.23018.2	TSAEISGLSSR	TSAEISGLSSR	FALSE	ENST00000479047	ENSG00000213753.10	CENPBD1P1
T1185B	lncRNA	HLA-I	3	1210.98	1	111.44	162.88	0.058689	1.82681	360.8	0.339	2.163	n. def.	20180721_QEh1_LC1_SA_JMI_HLAIp_T1185B_IFN3_R01.11461.11461.3	HVFSSESPRR	HVFSSESPRR	FALSE	ENST00000584531	ENSG00000266554.1	LINC01443
T1185B	lncRNA	HLA-I	3	2358	1	39.892	93.649	1.0724	1.5817	472.4	0.128	2.41	n. def.	20180721_QEh1_LC1_SA_JMI_HLAIp_T1185B_IFN3_R02.25359.25359.3	ELQKTFHLR	ELQKTFHLR	FALSE	ENST00000418510	ENSG00000224003.1	YES1P1
T1185B	lncRNA	HLA-I	2	4753.62	1	36.481	147.29	-1.0826	1.28819	464.2	0.199	2.306	n. def.	20180721_QEh1_LC1_SA_JMI_HLAIp_T1185B_C2_R01.42785.42785.2	ELIALTQALR	ELIALTQALR	FALSE	ENST00000591372	ENSG00000232677.6	LINC00665
T1185B	lncRNA	HLA-I	2	720.36	1	54.953	109.11	0.33521	1.6517	240.4	0.396	1.897	n. def.	20180721_QEh1_LC1_SA_JMI_HLAIp_T1185B_C2_R01.5454.5454.2	TTTKNTLNK	TTTKNTLNK	FALSE	ENST00000622592	ENSG00000277693.1	AP003900.6
T1185B	lncRNA	HLA-I	2	3637.44	1	37.429	88.495	0.69561	2.3019	357.7	0.371	1.945	n. def.	20180721_QEh1_LC1_SA_JMI_HLAIp_T1185B_C2_R01.34104.34104.2	NTAIATFLQRK	NTAIATFLQRK	FALSE	ENST00000456755	ENSG00000236385.1	RP11-114M1.2
T1185B	lncRNA	HLA-I	2	2700.66	1	60.023	107.85	-0.41073	4.37263	618.3	0.489	2.665	n. def.	20180721_QEh1_LC1_SA_JMI_HLAIp_T1185B_C1_R02.24901.24901.2	TVFGATGAQGGSVAR	TVFGATGAQGGSVAR	FALSE	ENST00000422108	ENSG00000171658.8	RP11-443P15.2
T1185B	lncRNA	HLA-I	2	1517.04	1	43.585	114.5	0.015253	2.10846	556	0.325	1.816	n. def.	20180721_QEh1_LC1_SA_JMI_HLAIp_T1185B_C3_R01.12775.12775.2	HVFSSESPR	HVFSSESPR	FALSE	ENST00000584531	ENSG00000266554.1	LINC01443
T1185B	lncRNA	HLA-I	2	4264.32	1	34.561	105.78	2.5644	1.38722	324.2	0.298	2.06	n. def.	20180721_QEh1_LC1_SA_JMI_HLAIp_T1185B_IFN3_R01.47460.47460.2	ESIFISKYFK	ESIFISKYFK	FALSE	ENST00000461864	ENSG00000239213.5	NCK1-AS1
T1185B	lncRNA	HLA-I	2	1384.86	1	40.809	110.81	-0.9778	2.77728	519.9	0.381	2.067	n. def.	20180721_QEh1_LC1_SA_JMI_HLAIp_T1185B_IFN3_R02.13671.13671.2	MAGEAAAPR	MAGEAAAPR	FALSE	ENST00000557682	ENSG00000272888.5	LINC01578
T1185B	lncRNA	HLA-I	2	3439.08	1	18.079	115.71	0.33807	2.70333	849.2	0.367	2.531	n. def.	20180721_QEh1_LC1_SA_JMI_HLAIp_T1185B_C1_R01.31451.31451.2	TSASSISILR	TSASSISILR	FALSE	ENST00000579621	ENSG00000263684.1	RP11-628O18.1
T1185B	lncRNA	HLA-I	2	4026.18	1	43.719	123.63	1.3095	1.70115	550.9	0.331	2.329	n. def.	20180721_QEh1_LC1_SA_JMI_HLAIp_T1185B_C1_R02.36327.36327.2	TSAQLVWISK	TSAQLVWISK	FALSE	ENST00000342609	ENSG00000229023.1	AC067945.3
T1185B	lncRNA	HLA-I	2	2027.52	1	50.105	107.66	0.66438	2.76195	608.4	0.388	2.058	1	20180721_QEh1_LC1_SA_JMI_HLAIp_T1185B_IFN3_R02.21303.21303.2	M(Oxidation)LAEIHPKA	MLAEIHPKA	FALSE	ENST00000559598	ENSG00000245694.8	CRNDE
T1185B	lncRNA	HLA-I	3	1240.68	1	90.232	163.16	-0.20197	1.24718	327.9	0.313	1.976	n. def.	20180721_QEh1_LC1_SA_JMI_HLAIp_T1185B_C3_R02.10216.10216.3	HVFSSESPRR	HVFSSESPRR	FALSE	ENST00000584531	ENSG00000266554.1	LINC01443
T1185B	lncRNA	HLA-I	3	789.54	1	94.005	123.75	-0.5874	2.6925	282.2	0.414	2.368	n. def.	20180721_QEh1_LC1_SA_JMI_HLAIp_T1185B_IFN1_R01.6240.6240.3	MSAHKNTFKR	MSAHKNTFKR	FALSE	ENST00000493246	ENSG00000219545.9	UMAD1
T1185B	lncRNA	HLA-I	1	4042.14	1	52.178	169.06	-0.31064	1.49894	864.2	0.183	2.212	n. def.	20180721_QEh1_LC1_SA_JMI_HLAIp_T1185B_IFN1_R02.44853.44853.1	SETPIVQNL	SETPIVQNL	FALSE	ENST00000573177	ENSG00000262001.1	DLGAP1-AS2
T1185B	lncRNA	HLA-I	3	1289.22	1	99.032	117.09	0.5379	2.92445	914	0.521	3.662	1	20180721_QEh1_LC1_SA_JMI_HLAIp_T1185B_C3_R01.10625.10625.3	HTM(Oxidation)GYDSTIKR	HTMGYDSTIKR	FALSE	ENST00000534037	ENSG00000196922.10	ZNF252P
T1185B	lncRNA	HLA-I	2	1424.58	1	31.275	110.87	2.2444	1.2636	269.3	0.283	1.855	n. def.	20180721_QEh1_LC1_SA_JMI_HLAIp_T1185B_C1_R01.12599.12599.2	TVQDYSTSR	TVQDYSTSR	FALSE	ENST00000609350	ENSG00000272667.1	RP11-395A13.2
T1185B	lncRNA	HLA-I	3	1543.62	1	98.077	125.74	-0.35047	3.74232	621.1	0.454	2.98	n. def.	20180721_QEh1_LC1_SA_JMI_HLAIp_T1185B_IFN1_R02.15715.15715.3	DVLHPEEPHHR	DVLHPEEPHHR	FALSE	ENST00000427063	ENSG00000224597.9	SVIL-AS1
T1185B	lncRNA	HLA-I	2	2729.82	1	54.305	116.3	-0.30244	1.73283	291.6	0.285	1.91	n. def.	20180721_QEh1_LC1_SA_JMI_HLAIp_T1185B_IFN2_R02.29961.29961.2	TTCFPGPDSTR	TTCFPGPDSTR	FALSE	ENST00000635675	ENSG00000218510.6	LINC00339
T1185B	lncRNA	HLA-I	2	1512.42	1	67.847	136.27	-0.78047	2.50169	710	0.37	2.043	n. def.	20180721_QEh1_LC1_SA_JMI_HLAIp_T1185B_C3_R02.12801.12801.2	HVFSSESPR	HVFSSESPR	FALSE	ENST00000584531	ENSG00000266554.1	LINC01443
T1185B	lncRNA	HLA-I	3	2537.4	1	42.511	97.911	0.48546	2.49621	339.1	0.306	2.667	n. def.	20180721_QEh1_LC1_SA_JMI_HLAIp_T1185B_IFN3_R02.27581.27581.3	TTWRNLSIHR	TTWRNLSIHR	FALSE	ENST00000609413	ENSG00000224597.9	SVIL-AS1
T1185B	lncRNA	HLA-I	1	3208.32	1	154.56	263.57	0.85602	2.75203	160.1	0.393	2.298	n. def.	20180721_QEh1_LC1_SA_JMI_HLAIp_T1185B_C1_R01.29389.29389.1	DSFFGETSR	DSFFGETSR	FALSE	ENST00000415279	ENSG00000232952.1	RP11-90H3.1
T1185B	lncRNA	HLA-I	2	1237.56	1	99.791	185.47	-0.36194	4.07314	302.7	0.498	2.355	n. def.	20180721_QEh1_LC1_SA_JMI_HLAIp_T1185B_C1_R01.10731.10731.2	HVFSSESPRR	HVFSSESPRR	FALSE	ENST00000584531	ENSG00000266554.1	LINC01443
T1185B	lncRNA	HLA-I	3	1098.18	1	47.32	99.802	-0.6798	1.69465	347.1	0.311	1.837	n. def.	20180721_QEh1_LC1_SA_JMI_HLAIp_T1185B_IFN1_R01.10196.10196.3	MSADAAPRR	MSADAAPRR	FALSE	ENST00000453671	ENSG00000231770.5	TMEM44-AS1
T1185B	lncRNA	HLA-I	3	2315.22	1	78.159	107.97	0.20278	2.78781	230.6	0.392	1.977	1	20180721_QEh1_LC1_SA_JMI_HLAIp_T1185B_C3_R01.19869.19869.3	MTWRSVQM(Oxidation)SSR	MTWRSVQMSSR	FALSE	ENST00000549793	ENSG00000258461.5	RP11-164J13.1
T1185B	lncRNA	HLA-I	2	2691.36	1	74.486	141.52	0.7126	2.57349	439.4	0.437	1.875	n. def.	20180721_QEh1_LC1_SA_JMI_HLAIp_T1185B_C3_R01.23142.23142.2	TAYWSNVQK	TAYWSNVQK	FALSE	ENST00000518709	ENSG00000214776.9	RP11-726G1.1
T1185B	lncRNA	HLA-I	3	2262.9	1	65.09	95.094	-0.21552	1.70115	98.7	0.342	2.003	1	20180721_QEh1_LC1_SA_JMI_HLAIp_T1185B_IFN3_R01.24049.24049.3	MTWRSVQM(Oxidation)SSR	MTWRSVQMSSR	FALSE	ENST00000549793	ENSG00000258461.5	RP11-164J13.1
T1185B	lncRNA	HLA-I	3	1900.2	1	48.636	94.465	1.356	2.26043	283.1	0.397	2.362	n. def.	20180721_QEh1_LC1_SA_JMI_HLAIp_T1185B_IFN2_R02.19782.19782.3	EVAPGALGTRR	EVAPGALGTRR	FALSE	ENST00000412293	ENSG00000236829.9	Z97634.3
T1185B	lncRNA	HLA-I	2	3162.66	1	36.551	153.71	-0.27437	0.493495	405.2	0.237	1.899	n. def.	20180721_QEh1_LC1_SA_JMI_HLAIp_T1185B_C3_R02.27287.27287.2	HLAEVVFAR	HLAEVVFAR	FALSE	ENST00000520819	ENSG00000247134.6	RP11-11N9.4
T1185B	lncRNA	HLA-I	3	928.92	1	24.721	116.3	-0.38602	0.548214	474.1	0.147	2.521	n. def.	20180721_QEh1_LC1_SA_JMI_HLAIp_T1185B_IFN1_R01.8048.8048.3	AAAPAPTRRG	AAAPAPTRRG	FALSE	ENST00000575922	ENSG00000260005.6	AC027601.1
T1185B	lncRNA	HLA-I	2	3565.68	1	57.848	160.36	-0.46186	4.51145	560.1	0.472	2.388	n. def.	20180721_QEh1_LC1_SA_JMI_HLAIp_T1185B_C3_R01.30335.30335.2	TSFSTLPTVTK	TSFSTLPTVTK	FALSE	ENST00000411645	ENSG00000236942.1	RP11-6B6.3
T1185B	lncRNA	HLA-I	3	1532.16	1	145.1	174.4	-0.46391	3.31336	675.9	0.432	3.264	n. def.	20180721_QEh1_LC1_SA_JMI_HLAIp_T1185B_IFN2_R02.15594.15594.3	DVLHPEEPHHR	DVLHPEEPHHR	FALSE	ENST00000427063	ENSG00000224597.9	SVIL-AS1
T1185B	lncRNA	HLA-I	1	4063.74	1	74.09	205.13	0.35227	1.26201	912	0.222	2.22	n. def.	20180721_QEh1_LC1_SA_JMI_HLAIp_T1185B_IFN2_R02.45451.45451.1	SETPIVQNL	SETPIVQNL	FALSE	ENST00000573177	ENSG00000262001.1	DLGAP1-AS2
T1185B	lncRNA	HLA-I	2	2454	1	20.098	107.57	0.39142	1.11295	478	0.219	2.167	n. def.	20180721_QEh1_LC1_SA_JMI_HLAIp_T1185B_C1_R01.22331.22331.2	SAVSIVQTK	SAVSIVQTK	FALSE	ENST00000446136	ENSG00000230368.2	FAM41C
T1185B	lncRNA	HLA-I	3	1267.74	1	85.075	98.754	-0.21823	7.52724	406.1	0.487	2.886	1	20180721_QEh1_LC1_SA_JMI_HLAIp_T1185B_IFN2_R01.11900.11900.3	HTM(Oxidation)GYDSTIKR	HTMGYDSTIKR	FALSE	ENST00000534037	ENSG00000196922.10	ZNF252P
T1185B	lncRNA	HLA-I	3	1652.94	1	91.955	150.33	0.30153	5.65956	833.5	0.485	3.296	n. def.	20180721_QEh1_LC1_SA_JMI_HLAIp_T1185B_IFN2_R01.16450.16450.3	FSHEAQSHMLR	FSHEAQSHMLR	FALSE	ENST00000564490	ENSG00000261195.1	CTD-2380F24.1
T1185B	lncRNA	HLA-I	3	2538.78	1	61.117	107.11	0.68813	2.73755	593.6	0.34	2.97	n. def.	20180721_QEh1_LC1_SA_JMI_HLAIp_T1185B_IFN3_R01.27520.27520.3	TTWRNLSIHR	TTWRNLSIHR	FALSE	ENST00000609413	ENSG00000224597.9	SVIL-AS1
T1185B	lncRNA	HLA-I	2	1061.16	1	34.597	109.01	-0.60391	1.92445	736.8	0.316	2.202	1	20180721_QEh1_LC1_SA_JMI_HLAIp_T1185B_C1_R01.8958.8958.2	M(Oxidation)AGEAAAPR	MAGEAAAPR	FALSE	ENST00000557682	ENSG00000272888.5	LINC01578
T1185B	lncRNA	HLA-I	2	1061.58	1	66.56	143.04	0.35382	2.34969	499.9	0.366	1.965	n. def.	20180721_QEh1_LC1_SA_JMI_HLAIp_T1185B_C1_R02.9079.9079.2	HNSEVDSVR	HNSEVDSVR	FALSE	ENST00000411630	ENSG00000226950.6	DANCR
T1185B	lncRNA	HLA-I	2	1344.6	1	42.088	105.57	0.36072	1.96658	467.7	0.351	1.906	n. def.	20180721_QEh1_LC1_SA_JMI_HLAIp_T1185B_IFN1_R01.13122.13122.2	TTTPVTAQK	TTTPVTAQK	FALSE	ENST00000614046	ENSG00000274712.1	RP11-147L13.15
T1185B	lncRNA	HLA-I	2	748.2	1	126.91	209.58	0.12263	3.18376	803.5	0.366	2.375	n. def.	20180721_QEh1_LC1_SA_JMI_HLAIp_T1185B_C3_R01.5360.5360.2	TTTKNTLNK	TTTKNTLNK	FALSE	ENST00000622592	ENSG00000277693.1	AP003900.6
T1185B	lncRNA	HLA-I	2	2765.16	1	77.194	166.14	0.54092	6.94692	739.3	0.567	2.717	n. def.	20180721_QEh1_LC1_SA_JMI_HLAIp_T1185B_C3_R02.23926.23926.2	HAFNPSTLGADAGR	HAFNPSTLGADAGR	FALSE	ENST00000533708	ENSG00000246067.7	RAB30-AS1
T1185B	lncRNA	HLA-I	3	1796.94	1	67.298	114.5	-0.24046	3.27165	483.2	0.37	2.852	n. def.	20180721_QEh1_LC1_SA_JMI_HLAIp_T1185B_IFN1_R02.18469.18469.3	STTRVIWKR	STTRVIWKR	FALSE	ENST00000439523	ENSG00000215796.3	RP11-551G24.2
T1185B	lncRNA	HLA-I	2	2429.58	1	53.09	125.97	-0.54285	2.90309	883.5	0.424	2.89	n. def.	20180721_QEh1_LC1_SA_JMI_HLAIp_T1185B_IFN2_R01.25716.25716.2	TSAEISGLSSR	TSAEISGLSSR	FALSE	ENST00000479047	ENSG00000213753.10	CENPBD1P1
T1185B	lncRNA	HLA-I	2	1991.88	1	72.285	111.06	-0.75408	4.30715	566	0.531	1.98	0.99995	20180721_QEh1_LC1_SA_JMI_HLAIp_T1185B_IFN1_R02.20853.20853.2	MTM(Oxidation)STILSKK	MTMSTILSKK	FALSE	ENST00000605918	ENSG00000247516.4	MIR4458HG
T1185B	lncRNA	HLA-I	1	2413.38	1	69.518	160.59	-0.21668	0.721246	115.3	0.33	2.463	n. def.	20180721_QEh1_LC1_SA_JMI_HLAIp_T1185B_IFN2_R02.26134.26134.1	TSAEISGLSSR	TSAEISGLSSR	FALSE	ENST00000479047	ENSG00000213753.10	CENPBD1P1
T1185B	lncRNA	HLA-I	2	3396.48	1	29.772	116.73	1.2858	1.71444	520.5	0.313	2.016	n. def.	20180721_QEh1_LC1_SA_JMI_HLAIp_T1185B_IFN1_R01.37514.37514.2	DTVWITMRK	DTVWITMRK	FALSE	ENST00000457472	ENSG00000238251.2	RP11-172F4.2
T1185B	lncRNA	HLA-I	2	3425.7	1	63.725	145.17	0.88951	2.7986	419.7	0.428	2.18	n. def.	20180721_QEh1_LC1_SA_JMI_HLAIp_T1185B_IFN3_R02.38042.38042.2	MTVQPPELAR	MTVQPPELAR	FALSE	ENST00000612704	ENSG00000259868.2	RP11-1012E15.2
T1185B	lncRNA	HLA-I	2	3252.54	1	32.07	104.21	-0.13977	1.17653	293.5	0.335	1.589	n. def.	20180721_QEh1_LC1_SA_JMI_HLAIp_T1185B_IFN2_R01.35413.35413.2	AESPSVPRL	AESPSVPRL	FALSE	ENST00000596585	ENSG00000268996.3	MAN1B1-AS1
T1185B	lncRNA	HLA-I	3	709.5	1	41.707	97.965	0.72237	3.47625	400.9	0.368	2.65	n. def.	20180721_QEh1_LC1_SA_JMI_HLAIp_T1185B_IFN2_R01.5255.5255.3	TTTKNTLNK	TTTKNTLNK	FALSE	ENST00000622592	ENSG00000277693.1	AP003900.6
T1185B	lncRNA	HLA-I	2	2887.98	1	143.98	184.71	1.8193	3.90658	718.9	0.52	2.562	n. def.	20180721_QEh1_LC1_SA_JMI_HLAIp_T1185B_IFN2_R02.31966.31966.2	EAVHSKNILILR	EAVHSKNILILR	FALSE	ENST00000380970	ENSG00000205628.2	LINC01446
T1185B	lncRNA	HLA-I	2	1832.28	1	60.889	130.28	0.19486	3.50724	650.9	0.417	2.179	n. def.	20180721_QEh1_LC1_SA_JMI_HLAIp_T1185B_C1_R02.16637.16637.2	HVFNVSSQR	HVFNVSSQR	FALSE	ENST00000587838	ENSG00000163597.14	SNHG16
T1185B	lncRNA	HLA-I	1	2904.12	1	6.2304	191.78	-0.42395	0.183759	584.9	0.208	2.867	n. def.	20180721_QEh1_LC1_SA_JMI_HLAIp_T1185B_IFN1_R01.31763.31763.1	SVASISLTK	SVASISLTK	FALSE	ENST00000490372	ENSG00000240785.1	RPL36AP21
T1185B	lncRNA	HLA-I	2	1964.4	1	98.491	147.91	-0.15663	6.05208	823.7	0.559	3.057	1	20180721_QEh1_LC1_SA_JMI_HLAIp_T1185B_IFN3_R01.20358.20358.2	NVM(Oxidation)NHLDGQIGK	NVMNHLDGQIGK	FALSE	ENST00000414661	ENSG00000225649.5	AC064875.2
T1185B	lncRNA	HLA-I	3	2344.62	1	67.397	111.39	0.75853	4.4908	611.3	0.486	3.233	1	20180721_QEh1_LC1_SA_JMI_HLAIp_T1185B_C3_R02.20244.20244.3	M(Oxidation)TWRSVQMSSR	MTWRSVQMSSR	FALSE	ENST00000549793	ENSG00000258461.5	RP11-164J13.1
T1185B	lncRNA	HLA-I	3	1625.7	1	88.554	108.2	0.15022	6.35458	629.6	0.534	3.074	n. def.	20180721_QEh1_LC1_SA_JMI_HLAIp_T1185B_IFN2_R02.16593.16593.3	HTMGYDSTIKR	HTMGYDSTIKR	FALSE	ENST00000534037	ENSG00000196922.10	ZNF252P
T1185B	lncRNA	HLA-I	3	727.92	1	66.211	131.52	0.3805	2.70553	481.8	0.329	2.781	n. def.	20180721_QEh1_LC1_SA_JMI_HLAIp_T1185B_IFN3_R02.5537.5537.3	TTTKNTLNK	TTTKNTLNK	FALSE	ENST00000622592	ENSG00000277693.1	AP003900.6
T1185B	lncRNA	HLA-I	2	1155.54	1	16.863	101.43	-0.055874	1.38828	390.9	0.286	1.963	n. def.	20180721_QEh1_LC1_SA_JMI_HLAIp_T1185B_IFN2_R02.10848.10848.2	EAGGSPEVR	EAGGSPEVR	FALSE	ENST00000607307	ENSG00000272455.1	RP4-758J18.13
T1185B	lncRNA	HLA-I	3	2396.88	1	49.784	84.468	-0.96601	4.34008	771.4	0.427	3.66	n. def.	20180721_QEh1_LC1_SA_JMI_HLAIp_T1185B_C3_R02.20700.20700.3	KVFEGGEGVKMVR	KVFEGGEGVKMVR	FALSE	ENST00000444319	ENSG00000238121.5	LINC00426
T1185B	lncRNA	HLA-I	2	1389	1	39.155	116.9	-0.83195	2.60906	531.1	0.408	2.125	n. def.	20180721_QEh1_LC1_SA_JMI_HLAIp_T1185B_IFN3_R01.13566.13566.2	MAGEAAAPR	MAGEAAAPR	FALSE	ENST00000557682	ENSG00000272888.5	LINC01578
T1185B	lncRNA	HLA-I	3	2655.84	1	54.054	99.215	-0.22324	3.82974	247.7	0.475	2.71	n. def.	20180721_QEh1_LC1_SA_JMI_HLAIp_T1185B_IFN1_R01.28742.28742.3	NVMNHLDGQIGK	NVMNHLDGQIGK	FALSE	ENST00000414661	ENSG00000225649.5	AC064875.2
T1185B	lncRNA	HLA-I	2	1475.88	1	69.998	127.46	-0.041635	1.82974	323.9	0.312	1.731	n. def.	20180721_QEh1_LC1_SA_JMI_HLAIp_T1185B_IFN2_R02.14773.14773.2	HVFSSESPR	HVFSSESPR	FALSE	ENST00000584531	ENSG00000266554.1	LINC01443
T1185B	lncRNA	HLA-I	3	1849.2	1	54.864	102.06	-0.016356	3.04383	607.3	0.408	2.871	n. def.	20180721_QEh1_LC1_SA_JMI_HLAIp_T1185B_C3_R01.15719.15719.3	STTRVIWKR	STTRVIWKR	FALSE	ENST00000439523	ENSG00000215796.3	RP11-551G24.2
T1185B	lncRNA	HLA-I	2	1216.08	1	108.06	167.04	0.23743	4.08249	315.7	0.438	2.278	n. def.	20180721_QEh1_LC1_SA_JMI_HLAIp_T1185B_IFN2_R02.11582.11582.2	HVFSSESPRR	HVFSSESPRR	FALSE	ENST00000584531	ENSG00000266554.1	LINC01443
T1185B	lncRNA	HLA-I	2	2689.8	1	62.434	129.47	0.84304	2.16685	309.6	0.39	1.803	n. def.	20180721_QEh1_LC1_SA_JMI_HLAIp_T1185B_C1_R02.24798.24798.2	TAYWSNVQK	TAYWSNVQK	FALSE	ENST00000518709	ENSG00000214776.9	RP11-726G1.1
T1185B	lncRNA	HLA-I	2	1546.68	1	77.594	132.01	0.17907	4.25727	402.3	0.382	2.655	n. def.	20180721_QEh1_LC1_SA_JMI_HLAIp_T1185B_IFN2_R01.15390.15390.2	DVLHPEEPHHR	DVLHPEEPHHR	FALSE	ENST00000427063	ENSG00000224597.9	SVIL-AS1
T1185B	lncRNA	HLA-I	3	2768.04	1	85.196	113.52	-0.13198	4.67572	485.6	0.462	2.586	n. def.	20180721_QEh1_LC1_SA_JMI_HLAIp_T1185B_C3_R01.23803.23803.3	HAFNPSTLGADAGR	HAFNPSTLGADAGR	FALSE	ENST00000533708	ENSG00000246067.7	RAB30-AS1
T1185B	lncRNA	HLA-I	2	3647.94	1	41.817	98.249	1.1453	1.46597	529	0.291	2.216	n. def.	20180721_QEh1_LC1_SA_JMI_HLAIp_T1185B_C1_R02.33281.33281.2	NTAIATFLQRK	NTAIATFLQRK	FALSE	ENST00000456755	ENSG00000236385.1	RP11-114M1.2
T1185B	lncRNA	HLA-I	2	1441.32	1	60.435	159.37	1.0342	0.978811	440.1	0.268	2.22	n. def.	20180721_QEh1_LC1_SA_JMI_HLAIp_T1185B_C1_R01.12777.12777.2	DSSQIHQIK	DSSQIHQIK	FALSE	ENST00000612071	ENSG00000276576.1	MRPL30P1
T1185B	lncRNA	HLA-I	2	3355.98	1	46.401	156.26	1.7576	1.97881	361.8	0.325	2.123	n. def.	20180721_QEh1_LC1_SA_JMI_HLAIp_T1185B_IFN2_R01.36582.36582.2	ETILANMVKSR	ETILANMVKSR	FALSE	ENST00000424220	ENSG00000233433.1	RP1-296G17.3
T1185B	lncRNA	HLA-I	3	2305.86	1	51.689	76.927	-0.15837	5.31785	410.6	0.436	2.684	n. def.	20180721_QEh1_LC1_SA_JMI_HLAIp_T1185B_IFN1_R01.24554.24554.3	STMPSPIDHPR	STMPSPIDHPR	FALSE	ENST00000502209	ENSG00000248783.1	RP11-308B16.2
T1185B	lncRNA	HLA-I	3	3184.02	1	37.654	90.37	0.66245	1.08831	255.4	0.241	1.925	n. def.	20180721_QEh1_LC1_SA_JMI_HLAIp_T1185B_C1_R01.29165.29165.3	HLAEVVFAR	HLAEVVFAR	FALSE	ENST00000520819	ENSG00000247134.6	RP11-11N9.4
T1185B	lncRNA	HLA-I	3	970.56	1	31.412	98.033	0.11044	1.66154	295.1	0.264	2.109	n. def.	20180721_QEh1_LC1_SA_JMI_HLAIp_T1185B_IFN1_R01.8613.8613.3	SSAYGTRPR	SSAYGTRPR	FALSE	ENST00000526036	ENSG00000254837.2	AP001372.2
T1185B	lncRNA	HLA-I	2	2914.32	1	60.433	120.45	0.59044	3.38616	695.6	0.334	2.668	n. def.	20180721_QEh1_LC1_SA_JMI_HLAIp_T1185B_IFN3_R02.32114.32114.2	TAASTFQDSLR	TAASTFQDSLR	FALSE	ENST00000623664	ENSG00000278996.1	CH507-513H4.1
T1185B	lncRNA	HLA-I	2	3167.22	1	73.518	137	-1.0675	2.12378	345.4	0.349	2.046	1	20180721_QEh1_LC1_SA_JMI_HLAIp_T1185B_C3_R02.27321.27321.2	M(Oxidation)TVEPNPFQR	MTVEPNPFQR	FALSE	ENST00000533701	ENSG00000234106.3	RP11-288E14.2
T1185B	lncRNA	HLA-I	2	4056.48	1	22.408	98.233	-0.13636	2.0846	619	0.292	2.01	n. def.	20180721_QEh1_LC1_SA_JMI_HLAIp_T1185B_C1_R01.36562.36562.2	SSSFIILSK	SSSFIILSK	FALSE	ENST00000513465	ENSG00000124399.4	RP11-663P9.2
T1185B	lncRNA	HLA-I	2	1493.52	1	58.1	126.52	0.010716	2.16304	478.5	0.373	1.837	n. def.	20180721_QEh1_LC1_SA_JMI_HLAIp_T1185B_C2_R01.13754.13754.2	HVFSSESPR	HVFSSESPR	FALSE	ENST00000584531	ENSG00000266554.1	LINC01443
T1185B	lncRNA	HLA-I	2	2732.82	1	51.172	113.89	0.27275	1.89963	386.1	0.285	2.004	n. def.	20180721_QEh1_LC1_SA_JMI_HLAIp_T1185B_C1_R02.25197.25197.2	MVAESPPRV	MVAESPPRV	FALSE	ENST00000430633	ENSG00000235106.8	LINC00094
T1185B	lncRNA	HLA-I	1	3526.26	1	120.38	197.21	0.0025726	6.17783	704.4	0.509	2.959	n. def.	20180721_QEh1_LC1_SA_JMI_HLAIp_T1185B_IFN1_R01.39049.39049.1	TSFSTLPTVTK	TSFSTLPTVTK	FALSE	ENST00000411645	ENSG00000236942.1	RP11-6B6.3
T1185B	lncRNA	HLA-I	1	3526.02	1	97.254	154.84	-0.0038538	4.77728	547.9	0.513	2.637	n. def.	20180721_QEh1_LC1_SA_JMI_HLAIp_T1185B_IFN2_R02.39622.39622.1	TSFSTLPTVTK	TSFSTLPTVTK	FALSE	ENST00000411645	ENSG00000236942.1	RP11-6B6.3
T1185B	lncRNA	HLA-I	2	2727.54	1	178.46	296.96	0.066416	7.60555	1248.9	0.568	2.991	n. def.	20180721_QEh1_LC1_SA_JMI_HLAIp_T1185B_IFN2_R01.29292.29292.2	HAFNPSTLGADAGR	HAFNPSTLGADAGR	FALSE	ENST00000533708	ENSG00000246067.7	RAB30-AS1
T1185B	lncRNA	HLA-I	3	1102.14	1	60.36	112.84	-0.83463	2.07007	305.2	0.353	1.922	n. def.	20180721_QEh1_LC1_SA_JMI_HLAIp_T1185B_IFN2_R02.10215.10215.3	MSADAAPRR	MSADAAPRR	FALSE	ENST00000453671	ENSG00000231770.5	TMEM44-AS1
T1185B	lncRNA	HLA-I	3	2304.96	1	93.266	125.54	-0.45813	5.0048	583.3	0.465	3.457	1	20180721_QEh1_LC1_SA_JMI_HLAIp_T1185B_IFN2_R01.24213.24213.3	M(Oxidation)TWRSVQMSSR	MTWRSVQMSSR	FALSE	ENST00000549793	ENSG00000258461.5	RP11-164J13.1
T1185B	lncRNA	HLA-I	2	1958.4	1	98.667	149.94	-0.8234	6.46218	1111.5	0.58	3.313	1	20180721_QEh1_LC1_SA_JMI_HLAIp_T1185B_IFN2_R02.20494.20494.2	NVM(Oxidation)NHLDGQIGK	NVMNHLDGQIGK	FALSE	ENST00000414661	ENSG00000225649.5	AC064875.2
T1185B	lncRNA	HLA-I	2	1753.02	1	80.512	166.19	1.1443	2.73993	746.6	0.408	2.146	n. def.	20180721_QEh1_LC1_SA_JMI_HLAIp_T1185B_IFN3_R02.17946.17946.2	HVCSQLPAEK	HVCSQLPAEK	FALSE	ENST00000436413	ENSG00000232021.6	LEF1-AS1
T1185B	lncRNA	HLA-I	2	723.72	1	75.406	164.96	0.11667	1.58838	369	0.275	1.948	n. def.	20180721_QEh1_LC1_SA_JMI_HLAIp_T1185B_IFN3_R01.5414.5414.2	TTTKNTLNK	TTTKNTLNK	FALSE	ENST00000622592	ENSG00000277693.1	AP003900.6
T1185B	lncRNA	HLA-I	2	2921.94	1	64.038	108.43	0.12878	3.40121	496	0.449	1.961	n. def.	20180721_QEh1_LC1_SA_JMI_HLAIp_T1185B_C1_R01.26719.26719.2	AAWEGSAGLTR	AAWEGSAGLTR	FALSE	ENST00000426393	ENSG00000230798.5	FOXD3-AS1
T1185B	lncRNA	HLA-I	2	2446.44	1	27.415	151.5	0.70583	0.8041	521	0.211	2.323	n. def.	20180721_QEh1_LC1_SA_JMI_HLAIp_T1185B_C3_R01.21040.21040.2	SAVSIVQTK	SAVSIVQTK	FALSE	ENST00000446136	ENSG00000230368.2	FAM41C
T1185B	lncRNA	HLA-I	2	2357.4	1	62.126	146.69	0.46992	1.6038	289.3	0.365	1.948	n. def.	20180721_QEh1_LC1_SA_JMI_HLAIp_T1185B_C1_R02.21692.21692.2	FSSSVAVTDK	FSSSVAVTDK	FALSE	ENST00000393544	ENSG00000256167.1	ATF4P4
T1185B	lncRNA	HLA-I	2	2105.22	1	52.139	119.17	1.41	1.51999	560.9	0.319	1.957	n. def.	20180721_QEh1_LC1_SA_JMI_HLAIp_T1185B_C3_R02.18078.18078.2	SVTALKVAR	SVTALKVAR	FALSE	ENST00000606367	ENSG00000272501.1	XXbac-BPG299F13.17
T1185B	lncRNA	HLA-I	2	4149.6	1	45.665	107.66	0.0054178	3.14206	383.3	0.351	1.812	n. def.	20180721_QEh1_LC1_SA_JMI_HLAIp_T1185B_C1_R02.37303.37303.2	ESFGQYWGVR	ESFGQYWGVR	FALSE	ENST00000567508	ENSG00000259943.1	RP1-39G22.7
T1185B	lncRNA	HLA-I	2	3187.5	1	100.21	167.24	-1.0675	1.98716	294.2	0.344	1.785	1	20180721_QEh1_LC1_SA_JMI_HLAIp_T1185B_C3_R02.27480.27480.2	M(Oxidation)TVEPNPFQR	MTVEPNPFQR	FALSE	ENST00000533701	ENSG00000234106.3	RP11-288E14.2
T1185B	lncRNA	HLA-I	3	2946	1	60.094	101.54	-0.50439	1.65561	252.5	0.267	2.047	n. def.	20180721_QEh1_LC1_SA_JMI_HLAIp_T1185B_IFN1_R02.32599.32599.3	VVTPVIIRR	VVTPVIIRR	FALSE	ENST00000581850	ENSG00000223414.2	LINC00473
T1185B	lncRNA	HLA-I	1	2418	1	88.785	241.13	0.37742	0.692504	271.6	0.262	2.345	n. def.	20180721_QEh1_LC1_SA_JMI_HLAIp_T1185B_IFN3_R01.26013.26013.1	TSAEISGLSSR	TSAEISGLSSR	FALSE	ENST00000479047	ENSG00000213753.10	CENPBD1P1
T1185B	lncRNA	HLA-I	2	3124.74	1	53.5	102.06	0.26124	2.67778	222.4	0.479	1.836	n. def.	20180721_QEh1_LC1_SA_JMI_HLAIp_T1185B_IFN3_R01.34818.34818.2	EVPGATKLLAAR	EVPGATKLLAAR	FALSE	ENST00000427391	ENSG00000213468.3	FIRRE
T1185B	lncRNA	HLA-I	2	3142.32	1	74.54	153.04	-1.948	1.92812	468.3	0.346	2.108	1	20180721_QEh1_LC1_SA_JMI_HLAIp_T1185B_IFN3_R02.34827.34827.2	M(Oxidation)TVEPNPFQR	MTVEPNPFQR	FALSE	ENST00000533701	ENSG00000234106.3	RP11-288E14.2
T1185B	lncRNA	HLA-I	3	2301.96	1	110.76	148.18	-0.23741	5.41229	584.4	0.504	3.389	1	20180721_QEh1_LC1_SA_JMI_HLAIp_T1185B_IFN3_R02.24691.24691.3	M(Oxidation)TWRSVQMSSR	MTWRSVQMSSR	FALSE	ENST00000549793	ENSG00000258461.5	RP11-164J13.1
T1185B	lncRNA	HLA-I	1	2964.78	1	22.56	172.21	-0.42072	0.273273	593.2	0.221	2.9	n. def.	20180721_QEh1_LC1_SA_JMI_HLAIp_T1185B_C1_R01.27148.27148.1	SVASISLTK	SVASISLTK	FALSE	ENST00000490372	ENSG00000240785.1	RPL36AP21
T1185B	lncRNA	HLA-I	2	1083.78	1	44.912	111.95	0.44652	2.36251	536.4	0.369	2.013	n. def.	20180721_QEh1_LC1_SA_JMI_HLAIp_T1185B_IFN3_R02.10079.10079.2	TTMTAGSTR	TTMTAGSTR	FALSE	ENST00000496692	ENSG00000244682.7	FCGR2C
T1185B	lncRNA	HLA-I	3	1101.84	1	34.764	99.802	-0.51402	1.96257	344.5	0.355	1.919	n. def.	20180721_QEh1_LC1_SA_JMI_HLAIp_T1185B_IFN2_R01.9967.9967.3	MSADAAPRR	MSADAAPRR	FALSE	ENST00000453671	ENSG00000231770.5	TMEM44-AS1
T1185B	lncRNA	HLA-I	3	2824.02	1	82.224	125.82	-0.47097	4.25026	398.5	0.478	2.586	n. def.	20180721_QEh1_LC1_SA_JMI_HLAIp_T1185B_IFN3_R02.31016.31016.3	MTWRSVQMSSR	MTWRSVQMSSR	FALSE	ENST00000549793	ENSG00000258461.5	RP11-164J13.1
T1185B	lncRNA	HLA-I	3	1441.14	1	26.01	95.608	-0.52413	2.2161	502.2	0.244	2.47	n. def.	20180721_QEh1_LC1_SA_JMI_HLAIp_T1185B_IFN2_R02.14352.14352.3	TTVQTTKLR	TTVQTTKLR	FALSE	ENST00000424684	ENSG00000226067.2;ENSG00000263590.2	RP11-403I13.7;RP11-403I13.7
T1185B	lncRNA	HLA-I	2	2318.88	1	3.5999	127.68	0.70438	1.61439	377.4	0.243	1.642	n. def.	20180721_QEh1_LC1_SA_JMI_HLAIp_T1185B_IFN3_R01.24761.24761.2	EVAPGALGTR	EVAPGALGTR	FALSE	ENST00000412293	ENSG00000236829.9	Z97634.3
T1185B	lncRNA	HLA-I	1	3884.88	1	76.066	179.8	0.25365	1.97062	574.4	0.422	2.948	n. def.	20180721_QEh1_LC1_SA_JMI_HLAIp_T1185B_IFN3_R02.43131.43131.1	DIVSIVGAEK	DIVSIVGAEK	FALSE	ENST00000605918	ENSG00000247516.4	MIR4458HG
T1185B	lncRNA	HLA-I	2	2875.86	1	50.482	111.46	1.8811	2.8729	617.6	0.446	1.803	n. def.	20180721_QEh1_LC1_SA_JMI_HLAIp_T1185B_IFN3_R02.31632.31632.2	MVFPDKGINSR	MVFPDKGINSR	FALSE	ENST00000441268	ENSG00000226496.2	LINC00323
T1185B	lncRNA	HLA-I	2	2022.06	1	65.918	104.22	-0.44226	5.42251	488.7	0.554	2.381	1	20180721_QEh1_LC1_SA_JMI_HLAIp_T1185B_C3_R01.17258.17258.2	NVM(Oxidation)NHLDGQIGK	NVMNHLDGQIGK	FALSE	ENST00000414661	ENSG00000225649.5	AC064875.2
T1185B	lncRNA	HLA-I	3	3001.2	1	69.441	128.69	0.50048	1.71444	272.2	0.4	2.296	n. def.	20180721_QEh1_LC1_SA_JMI_HLAIp_T1185B_C3_R01.25753.25753.3	VVTPVIIRR	VVTPVIIRR	FALSE	ENST00000581850	ENSG00000223414.2	LINC00473
T1185B	lncRNA	HLA-I	2	2179.02	1	49.993	104.2	0.66053	2.18642	485.3	0.392	1.765	n. def.	20180721_QEh1_LC1_SA_JMI_HLAIp_T1185B_IFN3_R01.23010.23010.2	HVSGMSDIPR	HVSGMSDIPR	FALSE	ENST00000589844	ENSG00000240225.10	ZNF542P
T1185B	lncRNA	HLA-I	2	4263.12	1	148.38	280.94	-0.45804	4.45469	843.1	0.382	2.918	n. def.	20180721_QEh1_LC1_SA_JMI_HLAIp_T1185B_IFN2_R01.46302.46302.2	KEFAFLEHSL	KEFAFLEHSL	FALSE	ENST00000523313	ENSG00000249395.2	CASC9
T1185B	lncRNA	HLA-I	2	2896.68	1	29.96	99.136	0.24021	1.07624	713.8	0.281	2.3	n. def.	20180721_QEh1_LC1_SA_JMI_HLAIp_T1185B_C1_R01.26486.26486.2	TPIAITSPR	TPIAITSPR	FALSE	ENST00000602306	ENSG00000270175.1	RP11-793H13.11
T1185B	lncRNA	HLA-I	3	2589.9	1	79.42	120.96	-0.047899	3.45717	502.2	0.345	2.953	n. def.	20180721_QEh1_LC1_SA_JMI_HLAIp_T1185B_C1_R02.23859.23859.3	TTWRNLSIHR	TTWRNLSIHR	FALSE	ENST00000609413	ENSG00000224597.9	SVIL-AS1
T1185B	lncRNA	HLA-I	1	4055.1	1	18.927	116.73	-0.3642	0.251037	547.8	0.087	2.149	n. def.	20180721_QEh1_LC1_SA_JMI_HLAIp_T1185B_C1_R01.36550.36550.1	SSSFIILSK	SSSFIILSK	FALSE	ENST00000513465	ENSG00000124399.4	RP11-663P9.2
T1185B	lncRNA	HLA-I	2	736.32	1	84.367	167.04	-0.2444	1.72816	458.2	0.358	2.123	n. def.	20180721_QEh1_LC1_SA_JMI_HLAIp_T1185B_C1_R01.5485.5485.2	TTTKNTLNK	TTTKNTLNK	FALSE	ENST00000622592	ENSG00000277693.1	AP003900.6
T1185B	lncRNA	HLA-I	3	2999.28	1	74.557	126.41	0.12622	1.56703	376.1	0.376	2.249	n. def.	20180721_QEh1_LC1_SA_JMI_HLAIp_T1185B_C1_R02.27646.27646.3	VVTPVIIRR	VVTPVIIRR	FALSE	ENST00000581850	ENSG00000223414.2	LINC00473
T1185B	lncRNA	HLA-I	3	1808.34	1	100.27	135.04	-0.30877	4.36351	553.9	0.435	3.46	1	20180721_QEh1_LC1_SA_JMI_HLAIp_T1185B_IFN3_R01.18460.18460.3	KVFEGGEGVKM(Oxidation)VR	KVFEGGEGVKMVR	FALSE	ENST00000444319	ENSG00000238121.5	LINC00426
T1185B	lncRNA	HLA-I	2	1697.58	1	24.904	135.71	-0.17477	1.29158	658.7	0.328	2.233	n. def.	20180721_QEh1_LC1_SA_JMI_HLAIp_T1185B_IFN2_R02.17321.17321.2	NTFGPGTANK	NTFGPGTANK	FALSE	ENST00000424349	ENSG00000225733.5	FGD5-AS1
T1185B	lncRNA	HLA-I	2	1775.94	1	94.289	160.36	-1.9391	2.3851	304.6	0.371	2.45	n. def.	20180721_QEh1_LC1_SA_JMI_HLAIp_T1185B_IFN3_R02.18205.18205.2	MVWEGHPRER	MVWEGHPRER	FALSE	ENST00000451905	ENSG00000233539.5	AC011294.3
T1185B	lncRNA	HLA-I	3	2498.94	1	46.717	90.614	-0.5274	1.80688	281.9	0.249	2.058	n. def.	20180721_QEh1_LC1_SA_JMI_HLAIp_T1185B_IFN3_R02.27122.27122.3	NAIGETGCFTRR	NAIGETGCFTRR	FALSE	ENST00000512067	ENSG00000250337.5	LINC01021
T1185B	lncRNA	HLA-I	2	2057.4	1	43.639	106.36	0.21188	1.72354	473.8	0.295	2.052	n. def.	20180721_QEh1_LC1_SA_JMI_HLAIp_T1185B_IFN3_R02.21681.21681.2	SVTALKVAR	SVTALKVAR	FALSE	ENST00000606367	ENSG00000272501.1	XXbac-BPG299F13.17
T1185B	lncRNA	HLA-I	2	1053.48	1	35.774	109.44	0.18778	2.18177	369.3	0.313	1.979	n. def.	20180721_QEh1_LC1_SA_JMI_HLAIp_T1185B_C2_R01.9202.9202.2	HNSEVDSVR	HNSEVDSVR	FALSE	ENST00000411630	ENSG00000226950.6	DANCR
T1185B	lncRNA	HLA-I	3	1933.8	1	57.237	97.734	0.7515	1.93181	277.2	0.345	2.132	n. def.	20180721_QEh1_LC1_SA_JMI_HLAIp_T1185B_C2_R01.18003.18003.3	EVAPGALGTRR	EVAPGALGTRR	FALSE	ENST00000412293	ENSG00000236829.9	Z97634.3
T1185B	lncRNA	HLA-I	3	2647.44	1	54.901	97.69	0.50905	3.05502	295	0.408	2.899	n. def.	20180721_QEh1_LC1_SA_JMI_HLAIp_T1185B_IFN2_R02.28933.28933.3	TVFGATGEAGGRLR	TVFGATGEAGGRLR	FALSE	ENST00000423298	ENSG00000171658.8	RP11-443P15.2
T1185B	lncRNA	HLA-I	3	2888.88	1	101.47	138.89	0.073957	2.78516	503.1	0.348	2.978	n. def.	20180721_QEh1_LC1_SA_JMI_HLAIp_T1185B_IFN1_R02.31882.31882.3	EAVHSKNILILR	EAVHSKNILILR	FALSE	ENST00000380970	ENSG00000205628.2	LINC01446
T1185B	lncRNA	HLA-I	2	1706.22	1	30.537	126.07	0.13664	1.09259	367.5	0.29	1.917	n. def.	20180721_QEh1_LC1_SA_JMI_HLAIp_T1185B_IFN1_R01.17279.17279.2	NTFGPGTANK	NTFGPGTANK	FALSE	ENST00000424349	ENSG00000225733.5	FGD5-AS1
T1185B	lncRNA	HLA-I	2	1824.84	1	32.542	123.86	-0.031902	3.1107	600.9	0.38	2.565	n. def.	20180721_QEh1_LC1_SA_JMI_HLAIp_T1185B_IFN1_R01.18658.18658.2	MAAEVPQRPQK	MAAEVPQRPQK	FALSE	ENST00000445753	ENSG00000223804.1	RP6-206I17.1
T1185B	lncRNA	HLA-I	3	2701.02	1	67.598	109.6	-0.17552	3.54668	226.5	0.466	2.429	n. def.	20180721_QEh1_LC1_SA_JMI_HLAIp_T1185B_C3_R02.23363.23363.3	NVMNHLDGQIGK	NVMNHLDGQIGK	FALSE	ENST00000414661	ENSG00000225649.5	AC064875.2
T1185B	lncRNA	HLA-I	2	1386.78	1	35.758	113.5	-0.45027	2.89279	550.1	0.362	2.266	n. def.	20180721_QEh1_LC1_SA_JMI_HLAIp_T1185B_IFN2_R02.13651.13651.2	MAGEAAAPR	MAGEAAAPR	FALSE	ENST00000557682	ENSG00000272888.5	LINC01578
T1185B	lncRNA	HLA-I	3	2501.82	1	39.714	91.961	0.23703	2.56384	293.3	0.317	2.131	n. def.	20180721_QEh1_LC1_SA_JMI_HLAIp_T1185B_IFN1_R02.27167.27167.3	NAIGETGCFTRR	NAIGETGCFTRR	FALSE	ENST00000512067	ENSG00000250337.5	LINC01021
T1185B	lncRNA	HLA-I	1	3651.78	1	73.36	159.46	0.10827	1.75696	766.4	0.344	2.073	n. def.	20180721_QEh1_LC1_SA_JMI_HLAIp_T1185B_C1_R01.33281.33281.1	YLDPAQQNL	YLDPAQQNL	FALSE	ENST00000606173	ENSG00000227671.4	RP11-488L18.4
T1185B	lncRNA	HLA-I	2	3406.74	1	67.3	157.96	0.066505	3.20761	611.9	0.434	2.348	n. def.	20180721_QEh1_LC1_SA_JMI_HLAIp_T1185B_C1_R02.31185.31185.2	ETILANMVKSR	ETILANMVKSR	FALSE	ENST00000424220	ENSG00000233433.1	RP1-296G17.3
T1185B	lncRNA	HLA-I	3	439.926	1	56.222	95.401	0.34638	3.7986	1058	0.458	3.772	n. def.	20180721_QEh1_LC1_SA_JMI_HLAIp_T1185B_IFN3_R01.3098.3098.3	RTAPGSSAHAR	RTAPGSSAHAR	FALSE	ENST00000411579	ENSG00000232442.1	CTD-3184A7.4
T1185B	lncRNA	HLA-I	2	1572.6	1	71.411	130.66	1.8653	5.05998	488.2	0.516	2.812	n. def.	20180721_QEh1_LC1_SA_JMI_HLAIp_T1185B_C2_R01.14575.14575.2	DVLHPEEPHHR	DVLHPEEPHHR	FALSE	ENST00000427063	ENSG00000224597.9	SVIL-AS1
T1185B	lncRNA	HLA-I	2	2423.22	1	35.498	98.044	-0.7044	3.08991	619.4	0.317	2.496	n. def.	20180721_QEh1_LC1_SA_JMI_HLAIp_T1185B_IFN3_R02.26192.26192.2	TSAEISGLSSR	TSAEISGLSSR	FALSE	ENST00000479047	ENSG00000213753.10	CENPBD1P1
T1185B	lncRNA	HLA-I	2	2351.34	1	40.856	126.07	0.085282	1.47108	217.2	0.339	1.841	n. def.	20180721_QEh1_LC1_SA_JMI_HLAIp_T1185B_C3_R02.20306.20306.2	FSSSVAVTDK	FSSSVAVTDK	FALSE	ENST00000393544	ENSG00000256167.1	ATF4P4
T1185B	lncRNA	HLA-I	2	2661.42	1	166.65	228.13	0.54882	5.21396	1279	0.557	3.365	n. def.	20180721_QEh1_LC1_SA_JMI_HLAIp_T1185B_IFN1_R02.29081.29081.2	NVMNHLDGQIGK	NVMNHLDGQIGK	FALSE	ENST00000414661	ENSG00000225649.5	AC064875.2
T1185B	lncRNA	HLA-I	3	3350.46	1	45.029	86.313	-0.14261	3.04239	585.9	0.265	2.766	n. def.	20180721_QEh1_LC1_SA_JMI_HLAIp_T1185B_IFN1_R01.36964.36964.3	ETILANMVKSR	ETILANMVKSR	FALSE	ENST00000424220	ENSG00000233433.1	RP1-296G17.3
T1185B	lncRNA	HLA-I	3	1234.98	1	72.151	117.31	-0.44071	1.55129	270.3	0.26	2.02	n. def.	20180721_QEh1_LC1_SA_JMI_HLAIp_T1185B_C1_R01.10705.10705.3	HVFSSESPRR	HVFSSESPRR	FALSE	ENST00000584531	ENSG00000266554.1	LINC01443
T1185B	lncRNA	HLA-I	2	2824.98	1	83.22	156.48	-0.24157	3.53313	180.4	0.399	2.601	n. def.	20180721_QEh1_LC1_SA_JMI_HLAIp_T1185B_IFN3_R01.31063.31063.2	MTWRSVQMSSR	MTWRSVQMSSR	FALSE	ENST00000549793	ENSG00000258461.5	RP11-164J13.1
T1185B	lncRNA	HLA-I	1	2364.9	1	12.603	96.666	0.80552	0.270835	763.2	0.151	2.183	n. def.	20180721_QEh1_LC1_SA_JMI_HLAIp_T1185B_IFN3_R01.25330.25330.1	AAAAGAASL	AAAAGAASL	FALSE	ENST00000546324	ENSG00000257038.1	RP11-800A3.7
T1185B	lncRNA	HLA-I	2	1426.08	1	39.249	114.99	0.2514	1.63264	615.9	0.291	1.902	n. def.	20180721_QEh1_LC1_SA_JMI_HLAIp_T1185B_C3_R02.11991.11991.2	STANLSTAR	STANLSTAR	FALSE	ENST00000443347	ENSG00000231527.5	RP11-374M1.2
T1185B	lncRNA	HLA-I	1	1940.52	1	44.327	139.68	0.27773	1.16241	145.7	0.296	1.837	n. def.	20180721_QEh1_LC1_SA_JMI_HLAIp_T1185B_IFN3_R01.20075.20075.1	SAAAGIVGR	SAAAGIVGR	FALSE	ENST00000413027	ENSG00000227939.1	RPL3P2
T1185B	lncRNA	HLA-I	2	1341.54	1	99.506	186.3	0.12162	2.58336	468.1	0.456	1.811	n. def.	20180721_QEh1_LC1_SA_JMI_HLAIp_T1185B_IFN1_R01.13080.13080.2	ETFKKAIQR	ETFKKAIQR	FALSE	ENST00000526036	ENSG00000254837.2	AP001372.2
T1185B	lncRNA	HLA-I	2	2656.56	1	143.94	211.64	-0.016312	7	1508.2	0.574	3.382	n. def.	20180721_QEh1_LC1_SA_JMI_HLAIp_T1185B_IFN1_R01.28747.28747.2	NVMNHLDGQIGK	NVMNHLDGQIGK	FALSE	ENST00000414661	ENSG00000225649.5	AC064875.2
T1185B	lncRNA	HLA-I	3	2632.44	1	72.004	116.55	0.28978	0.464706	252	0.236	1.768	n. def.	20180721_QEh1_LC1_SA_JMI_HLAIp_T1185B_IFN1_R01.28464.28464.3	DAAQSELARFHR	DAAQSELARFHR	FALSE	ENST00000418430	ENSG00000227252.1	AC105760.2
T1185B	lncRNA	HLA-I	2	1362.18	1	70.499	111.95	-0.45063	2.84164	98	0.351	1.887	1	20180721_QEh1_LC1_SA_JMI_HLAIp_T1185B_C2_R01.12436.12436.2	M(Oxidation)VWEGHPRER	MVWEGHPRER	FALSE	ENST00000451905	ENSG00000233539.5	AC011294.3
T1185B	lncRNA	HLA-I	2	1941.9	1	30.083	121.99	0.077456	0.610834	776.1	0.202	2.238	n. def.	20180721_QEh1_LC1_SA_JMI_HLAIp_T1185B_IFN1_R01.20107.20107.2	SAAAGIVGR	SAAAGIVGR	FALSE	ENST00000413027	ENSG00000227939.1	RPL3P2
T1185B	lncRNA	HLA-I	2	85.806	1	111.61	111.61	0.76083	2.82102	371.2	0.422	2.031	n. def.	20180721_QEh1_LC1_SA_JMI_HLAIp_T1185B_IFN1_R02.610.610.2	TSAASTTSQKR	TSAASTTSQKR	FALSE	ENST00000596210	ENSG00000269388.1	AC018755.16
T1185B	lncRNA	HLA-I	2	693.18	1	1.1925	101.64	-0.30187	1.6517	533	0.309	1.791	n. def.	20180721_QEh1_LC1_SA_JMI_HLAIp_T1185B_C2_R01.5156.5156.2	EVQNQGASR	EVQNQGASR	FALSE	ENST00000555246	ENSG00000258700.5	LINC00871
T1185B	lncRNA	HLA-I	2	2387.4	1	53.452	144.77	0.076992	2.46852	408	0.385	2.117	n. def.	20180721_QEh1_LC1_SA_JMI_HLAIp_T1185B_C1_R02.21957.21957.2	TVFGATGEAGGR	TVFGATGEAGGR	FALSE	ENST00000423298	ENSG00000171658.8	RP11-443P15.2
T1185B	lncRNA	HLA-I	2	1967.58	1	85.527	118.9	0.18187	5.32331	384.8	0.504	2.892	1	20180721_QEh1_LC1_SA_JMI_HLAIp_T1185B_IFN1_R02.20556.20556.2	NVM(Oxidation)NHLDGQIGK	NVMNHLDGQIGK	FALSE	ENST00000414661	ENSG00000225649.5	AC064875.2
T1185B	lncRNA	HLA-I	2	3327.48	1	66.258	115.7	0.068513	3.25964	656.3	0.349	2.351	n. def.	20180721_QEh1_LC1_SA_JMI_HLAIp_T1185B_IFN1_R02.36981.36981.2	MVVISRAISVK	MVVISRAISVK	FALSE	ENST00000530759	ENSG00000255135.3	RP11-111M22.3
T1185B	lncRNA	HLA-I	2	3647.04	1	106.7	163.99	-0.14942	2.45223	501.9	0.356	1.949	n. def.	20180721_QEh1_LC1_SA_JMI_HLAIp_T1185B_C2_R01.34183.34183.2	MTVEPNPFQR	MTVEPNPFQR	FALSE	ENST00000533701	ENSG00000234106.3	RP11-288E14.2
T1185B	lncRNA	HLA-I	2	1176.18	1	39.957	94.114	-0.77495	1.6925	424.3	0.264	2.07	0.96683	20180721_QEh1_LC1_SA_JMI_HLAIp_T1185B_IFN1_R01.11111.11111.2	MAM(Oxidation)APSQQR	MAMAPSQQR	FALSE	ENST00000442082	ENSG00000223467.2	CALM1P1
T1185B	lncRNA	HLA-I	2	1395.9	1	50.155	121.53	-0.24415	1.77469	376.9	0.246	1.778	n. def.	20180721_QEh1_LC1_SA_JMI_HLAIp_T1185B_IFN2_R02.13761.13761.2	STANLSTAR	STANLSTAR	FALSE	ENST00000443347	ENSG00000231527.5	RP11-374M1.2
T1185B	lncRNA	HLA-I	3	2949.78	1	134.06	171.49	0.53538	2.38722	639.2	0.34	2.845	n. def.	20180721_QEh1_LC1_SA_JMI_HLAIp_T1185B_C3_R01.25316.25316.3	EAVHSKNILILR	EAVHSKNILILR	FALSE	ENST00000380970	ENSG00000205628.2	LINC01446
T1185B	lncRNA	HLA-I	3	2302.68	1	89.238	125.54	-0.84135	4.7167	602.6	0.454	3.391	1	20180721_QEh1_LC1_SA_JMI_HLAIp_T1185B_IFN1_R02.24701.24701.3	M(Oxidation)TWRSVQMSSR	MTWRSVQMSSR	FALSE	ENST00000549793	ENSG00000258461.5	RP11-164J13.1
T1185B	lncRNA	HLA-I	3	3117.12	1	40	89.301	-0.10997	4.22768	784.6	0.513	2.955	n. def.	20180721_QEh1_LC1_SA_JMI_HLAIp_T1185B_IFN2_R02.34794.34794.3	EVPGATKLLAAR	EVPGATKLLAAR	FALSE	ENST00000427391	ENSG00000213468.3	FIRRE
T1185B	lncRNA	HLA-I	2	1980.3	1	34.773	113.89	0.42846	0.232844	804.4	0.186	2.139	n. def.	20180721_QEh1_LC1_SA_JMI_HLAIp_T1185B_C1_R01.17839.17839.2	SAAAGIVGR	SAAAGIVGR	FALSE	ENST00000413027	ENSG00000227939.1	RPL3P2
T1185B	lncRNA	HLA-I	2	1214.16	1	104.49	172.25	0.24678	4.31069	251.2	0.483	2.342	n. def.	20180721_QEh1_LC1_SA_JMI_HLAIp_T1185B_IFN1_R02.11638.11638.2	HVFSSESPRR	HVFSSESPRR	FALSE	ENST00000584531	ENSG00000266554.1	LINC01443
T1185B	lncRNA	HLA-I	2	3613.32	1	129.96	176.09	-0.50995	1.52871	309.6	0.294	1.905	n. def.	20180721_QEh1_LC1_SA_JMI_HLAIp_T1185B_IFN3_R01.40594.40594.2	MTVEPNPFQR	MTVEPNPFQR	FALSE	ENST00000533701	ENSG00000234106.3	RP11-288E14.2
T1185B	lncRNA	HLA-I	2	3350.64	1	47.774	171.85	1.6683	3.00656	596	0.346	2.341	n. def.	20180721_QEh1_LC1_SA_JMI_HLAIp_T1185B_IFN1_R01.36967.36967.2	ETILANMVKSR	ETILANMVKSR	FALSE	ENST00000424220	ENSG00000233433.1	RP1-296G17.3
T1185B	lncRNA	HLA-I	2	2682.72	1	57.828	113.5	0.12189	2.2993	418.8	0.438	1.84	n. def.	20180721_QEh1_LC1_SA_JMI_HLAIp_T1185B_C2_R01.25263.25263.2	TAYWSNVQK	TAYWSNVQK	FALSE	ENST00000518709	ENSG00000214776.9	RP11-726G1.1
T1185B	lncRNA	HLA-I	2	1177.14	1	48.702	155.06	0.35729	4.20343	472.3	0.364	2.201	n. def.	20180721_QEh1_LC1_SA_JMI_HLAIp_T1185B_IFN2_R02.11100.11100.2	EAQDPGSAAAGR	EAQDPGSAAAGR	FALSE	ENST00000567701	ENSG00000234337.4	RP11-297L17.6
T1185B	lncRNA	HLA-I	2	2427.48	1	51.701	127.76	0.12559	3.15181	810.7	0.413	2.667	n. def.	20180721_QEh1_LC1_SA_JMI_HLAIp_T1185B_IFN1_R02.26225.26225.2	TSAEISGLSSR	TSAEISGLSSR	FALSE	ENST00000479047	ENSG00000213753.10	CENPBD1P1
T1185B	lncRNA	HLA-I	2	2303.22	1	51.013	107.03	-0.70083	2.94692	173.2	0.395	1.938	1	20180721_QEh1_LC1_SA_JMI_HLAIp_T1185B_IFN3_R02.24704.24704.2	M(Oxidation)TWRSVQMSSR	MTWRSVQMSSR	FALSE	ENST00000549793	ENSG00000258461.5	RP11-164J13.1
T1185B	lncRNA	HLA-I	2	3322.08	1	73.222	143.03	1.7139	2.34294	253.1	0.394	2.002	n. def.	20180721_QEh1_LC1_SA_JMI_HLAIp_T1185B_IFN2_R01.36194.36194.2	EISNVNWVSR	EISNVNWVSR	FALSE	ENST00000563328	ENSG00000259768.5	RP5-991G20.1
T1185B	lncRNA	HLA-I	2	2769.12	1	102.92	241.31	0.54626	7.9393	1205.5	0.59	3.006	n. def.	20180721_QEh1_LC1_SA_JMI_HLAIp_T1185B_C1_R02.25538.25538.2	HAFNPSTLGADAGR	HAFNPSTLGADAGR	FALSE	ENST00000533708	ENSG00000246067.7	RAB30-AS1
T1185B	lncRNA	HLA-I	1	3639.3	1	57.155	150.35	0.65159	1.97469	890.9	0.344	2.089	n. def.	20180721_QEh1_LC1_SA_JMI_HLAIp_T1185B_C1_R02.33209.33209.1	YLDPAQQNL	YLDPAQQNL	FALSE	ENST00000606173	ENSG00000227671.4	RP11-488L18.4
T1185B	lncRNA	HLA-I	2	2325.54	1	42.497	131.44	0.15283	2.20343	373.6	0.365	2.134	n. def.	20180721_QEh1_LC1_SA_JMI_HLAIp_T1185B_IFN1_R01.24784.24784.2	FSSSVAVTDK	FSSSVAVTDK	FALSE	ENST00000393544	ENSG00000256167.1	ATF4P4
T1185B	lncRNA	HLA-I	2	4117.02	1	70.376	157.33	-0.027924	2.9914	211.6	0.407	1.681	n. def.	20180721_QEh1_LC1_SA_JMI_HLAIp_T1185B_IFN1_R01.45567.45567.2	ESFGQYWGVR	ESFGQYWGVR	FALSE	ENST00000567508	ENSG00000259943.1	RP1-39G22.7
T1185B	lncRNA	HLA-I	3	1478.82	1	58.838	90.709	-0.59041	1.64782	300.4	0.315	2.165	n. def.	20180721_QEh1_LC1_SA_JMI_HLAIp_T1185B_IFN2_R02.14810.14810.3	HVFSSESPR	HVFSSESPR	FALSE	ENST00000584531	ENSG00000266554.1	LINC01443
T1185B	lncRNA	HLA-I	3	1099.86	1	44.949	97.431	-0.38379	1.85387	304.9	0.342	1.822	n. def.	20180721_QEh1_LC1_SA_JMI_HLAIp_T1185B_IFN1_R02.10288.10288.3	MSADAAPRR	MSADAAPRR	FALSE	ENST00000453671	ENSG00000231770.5	TMEM44-AS1
T1185B	lncRNA	HLA-I	3	2532.48	1	108.44	147.62	0.30104	3.15614	446.7	0.364	2.942	n. def.	20180721_QEh1_LC1_SA_JMI_HLAIp_T1185B_IFN2_R02.27580.27580.3	TTWRNLSIHR	TTWRNLSIHR	FALSE	ENST00000609413	ENSG00000224597.9	SVIL-AS1
T1185B	lncRNA	HLA-I	2	1800.06	1	52.014	115.49	1.3762	1.46597	184.4	0.324	2.307	n. def.	20180721_QEh1_LC1_SA_JMI_HLAIp_T1185B_IFN1_R02.18512.18512.2	STTRVIWKR	STTRVIWKR	FALSE	ENST00000439523	ENSG00000215796.3	RP11-551G24.2
T1185B	lncRNA	HLA-I	1	3152.82	1	121.12	208.37	-0.2743	1.98716	253.6	0.39	2.419	n. def.	20180721_QEh1_LC1_SA_JMI_HLAIp_T1185B_IFN2_R02.35226.35226.1	DSFFGETSR	DSFFGETSR	FALSE	ENST00000415279	ENSG00000232952.1	RP11-90H3.1
T1185B	lncRNA	HLA-I	2	1605.3	1	64.665	122.13	n. def.	2.19314	317.3	0.347	1.999	n. def.	20180721_QEh1_LC1_SA_JMI_HLAIp_T1185B_IFN3_R02.16381.16381.2	AFASSQAPR	AFASSQAPR	FALSE	ENST00000619697	ENSG00000278834.1	RP11-458J1.1
T1185B	lncRNA	HLA-I	2	2661.72	1	201.75	295.35	0.33516	5.39254	1109.2	0.56	3.331	n. def.	20180721_QEh1_LC1_SA_JMI_HLAIp_T1185B_IFN2_R01.28477.28477.2	NVMNHLDGQIGK	NVMNHLDGQIGK	FALSE	ENST00000414661	ENSG00000225649.5	AC064875.2
T1185B	lncRNA	HLA-I	3	845.16	1	114.78	138.15	-0.26399	6.44129	568.8	0.447	3.131	n. def.	20180721_QEh1_LC1_SA_JMI_HLAIp_T1185B_IFN3_R02.6906.6906.3	HTCNHSTLGGQGR	HTCNHSTLGGQGR	FALSE	ENST00000463799	ENSG00000244681.1	MTHFD2P1
T1185B	lncRNA	HLA-I	2	1407.78	1	38.569	101.28	-0.89939	2.63451	523.3	0.369	2.13	n. def.	20180721_QEh1_LC1_SA_JMI_HLAIp_T1185B_C1_R02.12568.12568.2	MAGEAAAPR	MAGEAAAPR	FALSE	ENST00000557682	ENSG00000272888.5	LINC01578
T1185B	lncRNA	HLA-I	2	130.116	1	62.073	107.15	0.30658	2.4828	481.4	0.401	2.152	n. def.	20180721_QEh1_LC1_SA_JMI_HLAIp_T1185B_IFN3_R01.925.925.2	TSAASTTSQKR	TSAASTTSQKR	FALSE	ENST00000596210	ENSG00000269388.1	AC018755.16
T1185B	lncRNA	HLA-I	2	3360.96	1	56.325	166.19	2.3569	2.68194	393	0.348	2.196	n. def.	20180721_QEh1_LC1_SA_JMI_HLAIp_T1185B_IFN3_R02.37303.37303.2	ETILANMVKSR	ETILANMVKSR	FALSE	ENST00000424220	ENSG00000233433.1	RP1-296G17.3
T1185B	lncRNA	HLA-I	2	1211.76	1	49.264	131.22	0.70672	3.9431	224.1	0.493	2.199	n. def.	20180721_QEh1_LC1_SA_JMI_HLAIp_T1185B_IFN3_R01.11474.11474.2	HVFSSESPRR	HVFSSESPRR	FALSE	ENST00000584531	ENSG00000266554.1	LINC01443
T1185B	lncRNA	HLA-I	2	1394.76	1	29.699	102.95	-0.1594	1.73993	415.1	0.246	1.711	n. def.	20180721_QEh1_LC1_SA_JMI_HLAIp_T1185B_IFN3_R02.13790.13790.2	STANLSTAR	STANLSTAR	FALSE	ENST00000443347	ENSG00000231527.5	RP11-374M1.2
T1185B	lncRNA	HLA-I	2	3479.58	1	56.343	126.07	-0.17224	3.67572	426.5	0.413	2.168	n. def.	20180721_QEh1_LC1_SA_JMI_HLAIp_T1185B_C1_R01.31799.31799.2	MTVQPPELAR	MTVQPPELAR	FALSE	ENST00000612704	ENSG00000259868.2	RP11-1012E15.2
T1185B	lncRNA	HLA-I	2	1373.7	1	25.34	96.253	-0.70846	1.64782	393.3	0.305	1.625	n. def.	20180721_QEh1_LC1_SA_JMI_HLAIp_T1185B_C3_R01.11415.11415.2	TTTPVTAQK	TTTPVTAQK	FALSE	ENST00000614046	ENSG00000274712.1	RP11-147L13.15
T1185B	lncRNA	HLA-I	3	1387.2	1	66.156	112.75	-0.65695	1.18977	305.9	0.318	1.94	1	20180721_QEh1_LC1_SA_JMI_HLAIp_T1185B_C3_R01.11552.11552.3	M(Oxidation)VWEGHPRER	MVWEGHPRER	FALSE	ENST00000451905	ENSG00000233539.5	AC011294.3
T1185B	lncRNA	HLA-I	2	2001.66	1	31.448	94.163	0.21298	1.83268	459.2	0.399	2.274	n. def.	20180721_QEh1_LC1_SA_JMI_HLAIp_T1185B_IFN2_R02.21035.21035.2	VAAAESHPL	VAAAESHPL	FALSE	ENST00000437848	ENSG00000234329.1	RP11-767N6.2
T1185B	lncRNA	HLA-I	2	2420.82	1	95.594	192.26	-0.23109	3.18243	920.3	0.36	2.65	n. def.	20180721_QEh1_LC1_SA_JMI_HLAIp_T1185B_IFN1_R01.25961.25961.2	TSAEISGLSSR	TSAEISGLSSR	FALSE	ENST00000479047	ENSG00000213753.10	CENPBD1P1
T1185B	lncRNA	HLA-I	3	746.7	1	60.162	136.99	0.046628	3.80967	439.3	0.337	2.736	n. def.	20180721_QEh1_LC1_SA_JMI_HLAIp_T1185B_C3_R01.5347.5347.3	TTTKNTLNK	TTTKNTLNK	FALSE	ENST00000622592	ENSG00000277693.1	AP003900.6
T1185B	lncRNA	HLA-I	2	3130.08	1	79.556	141.52	-2.4894	2.08831	230.2	0.336	1.996	1	20180721_QEh1_LC1_SA_JMI_HLAIp_T1185B_IFN1_R01.34383.34383.2	M(Oxidation)TVEPNPFQR	MTVEPNPFQR	FALSE	ENST00000533701	ENSG00000234106.3	RP11-288E14.2
T1185B	lncRNA	HLA-I	3	2725.32	1	44.488	72.815	-0.36765	5.5544	395.8	0.38	2.473	n. def.	20180721_QEh1_LC1_SA_JMI_HLAIp_T1185B_IFN1_R02.29870.29870.3	HAFNPSTLGADAGR	HAFNPSTLGADAGR	FALSE	ENST00000533708	ENSG00000246067.7	RAB30-AS1
T1185B	lncRNA	HLA-I	2	1118.16	1	40.709	110.53	0.81518	2.5867	445.6	0.439	2.021	n. def.	20180721_QEh1_LC1_SA_JMI_HLAIp_T1185B_C1_R02.9615.9615.2	HTVGTSTPGTAR	HTVGTSTPGTAR	FALSE	ENST00000606771	ENSG00000272269.1	RP11-500C11.3
T1185B	lncRNA	HLA-I	2	3561.06	1	46.85	173.37	0.41676	4.55596	598.6	0.452	2.391	n. def.	20180721_QEh1_LC1_SA_JMI_HLAIp_T1185B_C2_R01.33438.33438.2	TSFSTLPTVTK	TSFSTLPTVTK	FALSE	ENST00000411645	ENSG00000236942.1	RP11-6B6.3
T1185B	lncRNA	HLA-I	2	3796.62	1	41.424	110.81	0.20144	3.20551	819	0.43	2.364	1	20180721_QEh1_LC1_SA_JMI_HLAIp_T1185B_C2_R01.35445.35445.2	M(Oxidation)AGEALFLR	MAGEALFLR	FALSE	ENST00000501855	ENSG00000245060.6	LINC00847
T1185B	lncRNA	HLA-I	2	2499	1	50.542	136.21	0.14614	1.39469	658.9	0.195	2.32	n. def.	20180721_QEh1_LC1_SA_JMI_HLAIp_T1185B_IFN3_R02.27123.27123.2	NTLGVTVQR	NTLGVTVQR	FALSE	ENST00000445234	ENSG00000223703.1	AC027612.4
T1185B	lncRNA	HLA-I	1	3534.3	1	86.468	161.51	0.38819	4.70553	543.1	0.508	2.755	n. def.	20180721_QEh1_LC1_SA_JMI_HLAIp_T1185B_IFN3_R02.39263.39263.1	TSFSTLPTVTK	TSFSTLPTVTK	FALSE	ENST00000411645	ENSG00000236942.1	RP11-6B6.3
T1185B	lncRNA	HLA-I	3	2660.04	1	60.714	107.18	0.0030307	4.37675	299.3	0.466	2.731	n. def.	20180721_QEh1_LC1_SA_JMI_HLAIp_T1185B_IFN1_R02.29059.29059.3	NVMNHLDGQIGK	NVMNHLDGQIGK	FALSE	ENST00000414661	ENSG00000225649.5	AC064875.2
T1185B	lncRNA	HLA-I	3	1103.16	1	9.9545	97.431	0.50478	1.60555	629.3	0.292	2.807	n. def.	20180721_QEh1_LC1_SA_JMI_HLAIp_T1185B_IFN1_R01.10255.10255.3	RQQQIQHLR	RQQQIQHLR	FALSE	ENST00000585639	ENSG00000267586.6	LINC00907
T1185B	lncRNA	HLA-I	2	4146.72	1	65.328	113.89	0.029145	2.56384	247.7	0.374	1.964	n. def.	20180721_QEh1_LC1_SA_JMI_HLAIp_T1185B_C3_R01.34761.34761.2	ESFGQYWGVR	ESFGQYWGVR	FALSE	ENST00000567508	ENSG00000259943.1	RP1-39G22.7
T1185B	lncRNA	HLA-I	2	160.47	1	116.3	116.3	0.42633	1.88941	313.7	0.353	1.897	n. def.	20180721_QEh1_LC1_SA_JMI_HLAIp_T1185B_IFN1_R01.1127.1127.2	TSAASTTSQKR	TSAASTTSQKR	FALSE	ENST00000596210	ENSG00000269388.1	AC018755.16
T1185B	lncRNA	HLA-I	2	2391.3	1	53.598	123.6	-0.3431	2.56703	488.4	0.376	2.032	n. def.	20180721_QEh1_LC1_SA_JMI_HLAIp_T1185B_C3_R01.20547.20547.2	TVFGATGEAGGR	TVFGATGEAGGR	FALSE	ENST00000423298	ENSG00000171658.8	RP11-443P15.2
T1185B	lncRNA	HLA-I	3	2814.36	1	107.61	168.05	-1.3072	4.93181	398.3	0.446	3.135	n. def.	20180721_QEh1_LC1_SA_JMI_HLAIp_T1185B_IFN1_R01.30663.30663.3	MTWRSVQMSSR	MTWRSVQMSSR	FALSE	ENST00000549793	ENSG00000258461.5	RP11-164J13.1
T1185B	lncRNA	HLA-I	2	2917.26	1	65.847	113.7	-0.40647	2.02641	505.6	0.337	1.864	n. def.	20180721_QEh1_LC1_SA_JMI_HLAIp_T1185B_C3_R01.25050.25050.2	EAVGFQPPR	EAVGFQPPR	FALSE	ENST00000620337	ENSG00000270816.5	LINC00221
T1185B	lncRNA	HLA-I	3	988.38	1	58.454	126.82	0.65102	1.23062	324	0.266	2.017	n. def.	20180721_QEh1_LC1_SA_JMI_HLAIp_T1185B_IFN1_R01.8838.8838.3	ESHSVTRLK	ESHSVTRLK	FALSE	ENST00000517376	ENSG00000253477.5	RP11-1C8.4
T1185B	lncRNA	HLA-I	3	1482.12	1	48.335	87.639	-1.0026	1.0278	484.2	0.311	2.385	n. def.	20180721_QEh1_LC1_SA_JMI_HLAIp_T1185B_IFN1_R02.14904.14904.3	HVFSSESPR	HVFSSESPR	FALSE	ENST00000584531	ENSG00000266554.1	LINC01443
T1185B	lncRNA	HLA-I	2	4039.62	1	54.017	120.09	0.66032	2.49214	599.4	0.362	2.298	n. def.	20180721_QEh1_LC1_SA_JMI_HLAIp_T1185B_C1_R01.36426.36426.2	TSAQLVWISK	TSAQLVWISK	FALSE	ENST00000342609	ENSG00000229023.1	AC067945.3
T1185B	lncRNA	HLA-I	3	786.06	1	76.141	114.89	1.1419	2.01278	305.8	0.336	2.433	n. def.	20180721_QEh1_LC1_SA_JMI_HLAIp_T1185B_C3_R02.5720.5720.3	HTSSDQWKK	HTSSDQWKK	FALSE	ENST00000432407	ENSG00000224786.1	CETN4P
T1185B	lncRNA	HLA-I	3	2542.92	1	39.219	75.89	1.1267	3.6968	353.4	0.354	2.797	n. def.	20180721_QEh1_LC1_SA_JMI_HLAIp_T1185B_IFN2_R01.27080.27080.3	FTQGPLQTVGRK	FTQGPLQTVGRK	FALSE	ENST00000480284	ENSG00000243479.3	MNX1-AS1
T1185B	lncRNA	HLA-I	1	3880.5	1	73.423	179.8	0.19731	1.7986	575.5	0.393	2.772	n. def.	20180721_QEh1_LC1_SA_JMI_HLAIp_T1185B_IFN3_R01.43503.43503.1	DIVSIVGAEK	DIVSIVGAEK	FALSE	ENST00000605918	ENSG00000247516.4	MIR4458HG
T1185B	lncRNA	HLA-I	2	1431.42	1	66.629	197.66	0.63212	1.54212	445.1	0.323	2.198	n. def.	20180721_QEh1_LC1_SA_JMI_HLAIp_T1185B_C1_R02.12818.12818.2	DSSQIHQIK	DSSQIHQIK	FALSE	ENST00000612071	ENSG00000276576.1	MRPL30P1
T1185B	lncRNA	HLA-I	2	806.82	1	59.762	118.74	-1.2594	1.92812	191.4	0.385	1.605	1	20180721_QEh1_LC1_SA_JMI_HLAIp_T1185B_C1_R02.6235.6235.2	M(Oxidation)SADAAPRR	MSADAAPRR	FALSE	ENST00000453671	ENSG00000231770.5	TMEM44-AS1
T1185B	lncRNA	HLA-I	1	2007.36	1	11.328	119.57	-0.13667	0.460924	715.7	0.169	2.34	n. def.	20180721_QEh1_LC1_SA_JMI_HLAIp_T1185B_IFN3_R02.21045.21045.1	VAAAESHPL	VAAAESHPL	FALSE	ENST00000437848	ENSG00000234329.1	RP11-767N6.2
T1185B	lncRNA	HLA-I	2	2685.78	1	55.755	126.67	0.17612	2.26043	320.8	0.359	1.946	n. def.	20180721_QEh1_LC1_SA_JMI_HLAIp_T1185B_IFN3_R01.29303.29303.2	MVAESPPRV	MVAESPPRV	FALSE	ENST00000430633	ENSG00000235106.8	LINC00094
T1185B	lncRNA	HLA-I	2	1347.36	1	25.34	96.253	-0.84417	1.33442	410.1	0.33	1.693	n. def.	20180721_QEh1_LC1_SA_JMI_HLAIp_T1185B_IFN3_R02.13196.13196.2	TTTPVTAQK	TTTPVTAQK	FALSE	ENST00000614046	ENSG00000274712.1	RP11-147L13.15
T1185B	lncRNA	HLA-I	2	3793.08	1	51.351	103.83	0.092431	1.41117	277.4	0.358	1.675	n. def.	20180721_QEh1_LC1_SA_JMI_HLAIp_T1185B_C1_R01.34432.34432.2	EITTPVYQLR	EITTPVYQLR	FALSE	ENST00000439943	ENSG00000223891.5	OSER1-AS1
T1185B	lncRNA	HLA-I	3	3113.7	1	38.607	95.523	-0.36608	2.7986	459.7	0.374	2.809	n. def.	20180721_QEh1_LC1_SA_JMI_HLAIp_T1185B_IFN3_R02.34475.34475.3	MVYSSAIKLR	MVYSSAIKLR	FALSE	ENST00000609413	ENSG00000224597.9	SVIL-AS1
T1185B	lncRNA	HLA-I	3	1585.74	1	122.4	158.05	0.099488	4.30103	1143.8	0.513	3.467	n. def.	20180721_QEh1_LC1_SA_JMI_HLAIp_T1185B_C3_R02.13520.13520.3	DVLHPEEPHHR	DVLHPEEPHHR	FALSE	ENST00000427063	ENSG00000224597.9	SVIL-AS1
T1185B	lncRNA	HLA-I	2	824.04	1	64.038	131.03	-0.046484	2.26922	159.2	0.401	1.93	1	20180721_QEh1_LC1_SA_JMI_HLAIp_T1185B_C3_R02.6055.6055.2	M(Oxidation)SADAAPRR	MSADAAPRR	FALSE	ENST00000453671	ENSG00000231770.5	TMEM44-AS1
T1185B	lncRNA	HLA-I	2	1532.94	1	53.464	120.46	-0.5672	3.34104	658.5	0.441	2.206	1	20180721_QEh1_LC1_SA_JMI_HLAIp_T1185B_C3_R02.12997.12997.2	M(Oxidation)PSPIDHPR	MPSPIDHPR	FALSE	ENST00000502209	ENSG00000248783.1	RP11-308B16.2
T1185B	lncRNA	HLA-I	3	1540.44	1	65.719	98.048	-1.8083	2.04048	177.8	0.309	1.818	n. def.	20180721_QEh1_LC1_SA_JMI_HLAIp_T1185B_IFN1_R01.15557.15557.3	FVSHTYNYKR	FVSHTYNYKR	FALSE	ENST00000414049	ENSG00000225530.1	SP3P
T1185B	lncRNA	HLA-I	2	83.766	1	116.3	116.3	0.38347	2.21325	349.5	0.331	2.117	n. def.	20180721_QEh1_LC1_SA_JMI_HLAIp_T1185B_IFN2_R02.569.569.2	TSAASTTSQKR	TSAASTTSQKR	FALSE	ENST00000596210	ENSG00000269388.1	AC018755.16
T1185B	lncRNA	HLA-I	2	676.56	1	131.32	195.88	-0.30221	3.16241	425.7	0.413	2.282	1	20180721_QEh1_LC1_SA_JMI_HLAIp_T1185B_IFN1_R01.4887.4887.2	HTTSVM(Oxidation)ENK	HTTSVMENK	FALSE	ENST00000569557	ENSG00000260958.2	RP11-488I20.8
T1185B	lncRNA	HLA-I	1	2007.48	1	10.681	121.29	0.3516	0.326979	733.2	0.125	2.329	n. def.	20180721_QEh1_LC1_SA_JMI_HLAIp_T1185B_IFN3_R01.20898.20898.1	VAAAESHPL	VAAAESHPL	FALSE	ENST00000437848	ENSG00000234329.1	RP11-767N6.2
T1185B	lncRNA	HLA-I	3	1115.1	1	47.32	99.802	0.9804	3.02595	334.3	0.341	2.196	n. def.	20180721_QEh1_LC1_SA_JMI_HLAIp_T1185B_C1_R01.9493.9493.3	MSADAAPRR	MSADAAPRR	FALSE	ENST00000453671	ENSG00000231770.5	TMEM44-AS1
T1185B	lncRNA	HLA-I	3	2779.26	1	56.754	85.081	-0.18515	4.23582	416.9	0.43	2.486	n. def.	20180721_QEh1_LC1_SA_JMI_HLAIp_T1185B_C1_R01.25350.25350.3	HAFNPSTLGADAGR	HAFNPSTLGADAGR	FALSE	ENST00000533708	ENSG00000246067.7	RAB30-AS1
T1185B	lncRNA	HLA-I	1	3191.1	1	131.39	201.39	-0.23879	2.50446	166.3	0.345	2.033	n. def.	20180721_QEh1_LC1_SA_JMI_HLAIp_T1185B_C2_R01.30103.30103.1	DSFFGETSR	DSFFGETSR	FALSE	ENST00000415279	ENSG00000232952.1	RP11-90H3.1
T1185B	lncRNA	HLA-I	2	2397.24	1	39.471	105.98	0.28383	3.10237	616.2	0.429	2.132	n. def.	20180721_QEh1_LC1_SA_JMI_HLAIp_T1185B_C1_R01.21799.21799.2	TVFGATGEAGGR	TVFGATGEAGGR	FALSE	ENST00000423298	ENSG00000171658.8	RP11-443P15.2
T1185B	lncRNA	HLA-I	2	3184.74	1	83.699	147.19	-0.6877	1.92445	497.7	0.337	2.157	1	20180721_QEh1_LC1_SA_JMI_HLAIp_T1185B_C1_R01.29170.29170.2	M(Oxidation)TVEPNPFQR	MTVEPNPFQR	FALSE	ENST00000533701	ENSG00000234106.3	RP11-288E14.2
T1185B	lncRNA	HLA-I	2	2426.22	1	49.863	95.815	-0.000158	1.28067	309.8	0.301	1.628	n. def.	20180721_QEh1_LC1_SA_JMI_HLAIp_T1185B_IFN2_R02.26299.26299.2	EVGGPGSWR	EVGGPGSWR	FALSE	ENST00000570301	ENSG00000262223.6	RP11-1055B8.3
T1185B	lncRNA	HLA-I	2	3427.2	1	36.925	126.07	0.67865	2.84771	419.9	0.381	2.143	n. def.	20180721_QEh1_LC1_SA_JMI_HLAIp_T1185B_IFN2_R01.37376.37376.2	MTVQPPELAR	MTVQPPELAR	FALSE	ENST00000612704	ENSG00000259868.2	RP11-1012E15.2
T1185B	lncRNA	HLA-I	3	2891.4	1	106.67	144.28	0.78633	2.5544	611.3	0.349	3.082	n. def.	20180721_QEh1_LC1_SA_JMI_HLAIp_T1185B_IFN2_R01.31243.31243.3	EAVHSKNILILR	EAVHSKNILILR	FALSE	ENST00000380970	ENSG00000205628.2	LINC01446
T1185B	lncRNA	HLA-I	2	5077.92	1	61.096	113.5	0.8857	1.37986	401.5	0.353	1.773	n. def.	20180721_QEh1_LC1_SA_JMI_HLAIp_T1185B_IFN3_R02.54507.54507.2	ELSQFAPLFR	ELSQFAPLFR	FALSE	ENST00000610262	ENSG00000273080.1	RP11-301O19.1
T1185B	lncRNA	HLA-I	2	2864.34	1	61.606	115.57	-0.31662	4.08355	216.8	0.382	2.391	n. def.	20180721_QEh1_LC1_SA_JMI_HLAIp_T1185B_C2_R01.27026.27026.2	MTWRSVQMSSR	MTWRSVQMSSR	FALSE	ENST00000549793	ENSG00000258461.5	RP11-164J13.1
T1185B	lncRNA	HLA-I	3	2761.98	1	52.044	80.371	0.27093	4.767	476.3	0.463	2.671	n. def.	20180721_QEh1_LC1_SA_JMI_HLAIp_T1185B_C2_R01.26049.26049.3	HAFNPSTLGADAGR	HAFNPSTLGADAGR	FALSE	ENST00000533708	ENSG00000246067.7	RAB30-AS1
T1185B	lncRNA	HLA-I	2	3067.74	1	46.626	113.66	-0.72927	4.86646	412.7	0.544	1.952	n. def.	20180721_QEh1_LC1_SA_JMI_HLAIp_T1185B_IFN3_R01.34097.34097.2	MTMSTILSKK	MTMSTILSKK	FALSE	ENST00000605918	ENSG00000247516.4	MIR4458HG
T1185B	lncRNA	HLA-I	3	2335.62	1	76.532	114.72	-0.74125	5.39362	486.4	0.473	3.344	1	20180721_QEh1_LC1_SA_JMI_HLAIp_T1185B_C2_R01.21931.21931.3	M(Oxidation)TWRSVQMSSR	MTWRSVQMSSR	FALSE	ENST00000549793	ENSG00000258461.5	RP11-164J13.1
T1185B	lncRNA	HLA-I	3	1243.26	1	107.09	161.63	0.094522	2.14327	443.9	0.322	2.266	n. def.	20180721_QEh1_LC1_SA_JMI_HLAIp_T1185B_C3_R01.10199.10199.3	HVFSSESPRR	HVFSSESPRR	FALSE	ENST00000584531	ENSG00000266554.1	LINC01443
T1185B	lncRNA	HLA-I	2	2702.7	1	50.507	127.56	-4.279	2.33536	254.3	0.408	1.946	n. def.	20180721_QEh1_LC1_SA_JMI_HLAIp_T1185B_C3_R02.23379.23379.2	DISDTAQPLR	DISDTAQPLR	FALSE	ENST00000608013	ENSG00000229689.3	AC009237.8
T1185B	lncRNA	HLA-I	2	1494.96	1	49.101	106.38	-0.09567	3.82391	1076.1	0.453	2.375	1	20180721_QEh1_LC1_SA_JMI_HLAIp_T1185B_IFN1_R02.15071.15071.2	M(Oxidation)PSPIDHPR	MPSPIDHPR	FALSE	ENST00000502209	ENSG00000248783.1	RP11-308B16.2
T1185B	lncRNA	HLA-I	2	1826.16	1	31.7	111.61	-0.23214	2.79317	508.1	0.296	2.357	n. def.	20180721_QEh1_LC1_SA_JMI_HLAIp_T1185B_IFN1_R02.18809.18809.2	MAAEVPQRPQK	MAAEVPQRPQK	FALSE	ENST00000445753	ENSG00000223804.1	RP6-206I17.1
T1185B	lncRNA	HLA-I	2	109.644	1	90.108	90.108	0.30658	2.02965	209.2	0.377	2.063	n. def.	20180721_QEh1_LC1_SA_JMI_HLAIp_T1185B_IFN3_R01.777.777.2	TSAASTTSQKR	TSAASTTSQKR	FALSE	ENST00000596210	ENSG00000269388.1	AC018755.16
T1185B	lncRNA	HLA-I	2	3562.92	1	44.384	147.95	0.28118	3.80688	373.3	0.415	2.248	n. def.	20180721_QEh1_LC1_SA_JMI_HLAIp_T1185B_C3_R02.30381.30381.2	TSFSTLPTVTK	TSFSTLPTVTK	FALSE	ENST00000411645	ENSG00000236942.1	RP11-6B6.3
T1185B	lncRNA	HLA-I	3	2816.16	1	116.49	162.49	-0.51191	5.7167	359.2	0.501	3.061	n. def.	20180721_QEh1_LC1_SA_JMI_HLAIp_T1185B_IFN2_R02.31060.31060.3	MTWRSVQMSSR	MTWRSVQMSSR	FALSE	ENST00000549793	ENSG00000258461.5	RP11-164J13.1
T1185B	lncRNA	HLA-I	3	2579.16	1	93.628	145.55	0.27551	3.36552	808.7	0.357	3.109	n. def.	20180721_QEh1_LC1_SA_JMI_HLAIp_T1185B_C2_R01.24263.24263.3	TTWRNLSIHR	TTWRNLSIHR	FALSE	ENST00000609413	ENSG00000224597.9	SVIL-AS1
T1185B	lncRNA	HLA-I	3	680.16	1	54.489	84.743	0.3925	3.30452	495.7	0.351	2.915	n. def.	20180721_QEh1_LC1_SA_JMI_HLAIp_T1185B_IFN1_R01.4941.4941.3	MAAAVKHQK	MAAAVKHQK	FALSE	ENST00000572856	ENSG00000262001.1	DLGAP1-AS2
T1185B	lncRNA	HLA-I	3	722.94	1	41.277	90.696	-0.18923	2.59346	374.8	0.322	2.508	n. def.	20180721_QEh1_LC1_SA_JMI_HLAIp_T1185B_IFN3_R01.5406.5406.3	TTTKNTLNK	TTTKNTLNK	FALSE	ENST00000622592	ENSG00000277693.1	AP003900.6
C3N02671	lncRNA	HLA-I	2	3849	1	115.58	156.57	-0.067412	4.24795	735	0.477	2.392	n. def.	20180425_QE_HFX_LC2_HLAIp_CHC_SA_normC3N02671_10_R2.43314.43314.2	DPGLGVLRKTAL	DPGLGVLRKTAL	FALSE	ENST00000487264.5	ENSG00000213753	CENPBD1P1
C3N02671	lncRNA	HLA-I	2	1981.62	1	26.684	109.11	0.23332	0.199283	384.8	0.16	2.137	n. def.	20180425_QE_HFX_LC2_HLAIp_CHC_SA_normC3N02671_10_R2.18462.18462.2	KLDRQAGESL	KLDRQAGESL	FALSE	ENST00000462675.1	ENSG00000239959	ENPP7P2
C3N02671	lncRNA	HLA-I	2	3758.46	1	9.4481	157.52	-0.54613	0.191114	212	0.081	2.145	n. def.	20180425_QE_HFX_LC2_HLAIp_CHC_SA_normC3N02671_10_R2.42300.42300.2	SLSASVLSLL	SLSASVLSLL	FALSE	ENST00000609207.1	ENSG00000223764	RP11-54O7.3
C3N02671	lncRNA	HLA-I	2	3688.44	1	28.824	88.029	-0.2814	0.651695	328	0.287	1.701	n. def.	20180425_QE_HFX_LC2_HLAIp_CHC_SA_normC3N02671_10_R2.41447.41447.2	VLLHVLRPV	VLLHVLRPV	FALSE	ENST00000611265.4	ENSG00000248441	LINC01197
C3N02671	lncRNA	HLA-I	3	3843.54	1	64.796	101.64	-0.63884	2.51856	560.9	0.375	2.867	n. def.	20180425_QE_HFX_LC2_HLAIp_CHC_SA_normC3N02671_10_R3.43762.43762.3	DPGLGVLRKTAL	DPGLGVLRKTAL	FALSE	ENST00000487264.5	ENSG00000213753	CENPBD1P1
C3N02671	lncRNA	HLA-I	3	214.56	1	17.119	76.1	0.32818	0.686133	282.2	0.204	2.039	n. def.	20180426_QE_HFX_LC2_HLAIp_CHC_SA_tumC3N02671_08_R1.1685.1685.3	RVKTKTHSL	RVKTKTHSL	FALSE	ENST00000634635.1	ENSG00000226822	RP11-356N1.2
C3N02671	lncRNA	HLA-II	2	3098.82	1	25.024	66.708	2.0886	2.74232	289.3	0.316	2.194	n. def.	20180425_QE_HFX_LC2_HLAIIp_CHC_SA_normC3N02671_10_R1.24324.24324.2	GNQGGFGNSRGDGAGLGNNQ	GNQGGFGNSRGDGAGLGNNQ	FALSE	ENST00000523386.1	ENSG00000253555	RP11-16E18.1
C3N02671	lncRNA	HLA-I	2	3672.54	1	26.926	106.04	0.15081	1.91009	201.2	0.31	1.924	n. def.	20180425_QE_HFX_LC2_HLAIp_CHC_SA_normC3N02671_10_R2.41252.41252.2	EELITKTAF	EELITKTAF	FALSE	ENST00000511745.1	ENSG00000251056	ANKRD20A17P
C3N02671	lncRNA	HLA-I	2	3051.3	1	44.552	131.22	-0.70115	1.88273	558.2	0.33	2.153	n. def.	20180426_QE_HFX_LC2_HLAIp_CHC_SA_tumC3N02671_08_R2.30733.30733.2	ETDIEMETRY	ETDIEMETRY	FALSE	ENST00000522817.1	ENSG00000253738	OTUD6B-AS1
C3N02671	lncRNA	HLA-I	2	3827.52	1	96.43	137.46	0.17831	3.79588	714.6	0.456	2.404	n. def.	20180426_QE_HFX_LC2_HLAIp_CHC_SA_tumC3N02671_08_R2.39278.39278.2	DPGLGVLRKTAL	DPGLGVLRKTAL	FALSE	ENST00000487264.5	ENSG00000213753	CENPBD1P1
C3N02671	lncRNA	HLA-I	2	2271.66	1	70.112	153.73	1.2198	1.5544	185	0.376	1.885	n. def.	20180425_QE_HFX_LC2_HLAIp_CHC_SA_normC3N02671_10_R2.22424.22424.2	VTDQASHIY	VTDQASHIY	FALSE	ENST00000515608.5	ENSG00000249898	MCPH1-AS1
C3N02671	lncRNA	HLA-I	2	2269.56	1	29.505	82.671	0.55455	1.63451	93.8	0.342	1.821	n. def.	20180426_QE_HFX_LC2_HLAIp_CHC_SA_tumC3N02671_08_R2.21537.21537.2	VTDQASHIY	VTDQASHIY	FALSE	ENST00000515608.5	ENSG00000249898	MCPH1-AS1
C3N02671	lncRNA	HLA-I	2	2065.8	1	96.157	179.42	-0.94744	4.08513	780.4	0.49	2.802	n. def.	20180425_QE_HFX_LC2_HLAIp_CHC_SA_normC3N02671_10_R2.19587.19587.2	GETSEKVRQTW	GETSEKVRQTW	FALSE	ENST00000627173.1	ENSG00000281852	LINC00891
C3N02671	lncRNA	HLA-I	1	3935.52	1	35.52	113.7	0.37182	2.55596	698.8	0.362	2.028	n. def.	20180425_QE_HFX_LC2_HLAIp_CHC_SA_normC3N02671_10_R1.44891.44891.1	YLDPAQQNLY	YLDPAQQNLY	FALSE	ENST00000606173.1	ENSG00000227671	RP11-488L18.4
C3N02671	lncRNA	HLA-I	2	3887.22	1	49.637	108.74	1.4524	1.33724	292.6	0.315	1.813	n. def.	20180425_QE_HFX_LC2_HLAIp_CHC_SA_normC3N02671_10_R2.43731.43731.2	SLSDGARLYL	SLSDGARLYL	FALSE	ENST00000508969.2	ENSG00000248671	ALG1L9P
C3N02671	lncRNA	HLA-I	3	1368.84	1	49.589	106.4	-0.63381	3.1349	338.9	0.205	2.332	n. def.	20180425_QE_HFX_LC2_HLAIp_CHC_SA_normC3N02671_10_R1.11149.11149.3	YRMTKRVAT	YRMTKRVAT	FALSE	ENST00000566127.1	ENSG00000205534	SMG1P2
C3N02671	lncRNA	HLA-I	3	3835.68	1	62.056	86.911	-0.24887	3.39686	255.8	0.435	2.411	n. def.	20180426_QE_HFX_LC2_HLAIp_CHC_SA_tumC3N02671_08_R1.39473.39473.3	DPGLGVLRKTAL	DPGLGVLRKTAL	FALSE	ENST00000487264.5	ENSG00000213753	CENPBD1P1
C3N02671	lncRNA	HLA-I	2	3911.94	1	38.247	74.127	-0.0031747	2.00966	127.2	0.305	1.678	n. def.	20180426_QE_HFX_LC2_HLAIp_CHC_SA_tumC3N02671_08_R2.40069.40069.2	YLDPAQQNLY	YLDPAQQNLY	FALSE	ENST00000606173.1	ENSG00000227671	RP11-488L18.4
C3N02671	lncRNA	HLA-I	1	3567.18	1	57.307	147.06	0.12025	1.25493	576.8	0.341	2.041	n. def.	20180425_QE_HFX_LC2_HLAIp_CHC_SA_normC3N02671_10_R3.40372.40372.1	YLDPAQQNL	YLDPAQQNL	FALSE	ENST00000606173.1	ENSG00000227671	RP11-488L18.4
C3N02671	lncRNA	HLA-I	2	3635.58	1	26.953	128.38	0.52362	1.15677	348	0.257	1.88	n. def.	20180425_QE_HFX_LC2_HLAIp_CHC_SA_normC3N02671_10_R2.40775.40775.2	EAYLKKLEL	EAYLKKLEL	FALSE	ENST00000399586.2	ENSG00000215105	TTC3P1
C3N02671	lncRNA	HLA-I	3	3828.24	1	52.414	72.2	0.33114	2.85387	83.4	0.42	2.098	n. def.	20180426_QE_HFX_LC2_HLAIp_CHC_SA_tumC3N02671_08_R3.39504.39504.3	DPGLGVLRKTAL	DPGLGVLRKTAL	FALSE	ENST00000487264.5	ENSG00000213753	CENPBD1P1
C3N02671	lncRNA	HLA-I	2	2563.68	1	79.609	134.59	0.28001	3.94692	897	0.489	3.177	n. def.	20180425_QE_HFX_LC2_HLAIp_CHC_SA_normC3N02671_10_R2.26502.26502.2	KSDLSKPLSY	KSDLSKPLSY	FALSE	ENST00000431422.1	ENSG00000236700	LINC01010
C3N02671	lncRNA	HLA-I	2	3937.92	1	47.689	94.114	-0.083922	2.36351	219	0.388	1.844	n. def.	20180425_QE_HFX_LC2_HLAIp_CHC_SA_normC3N02671_10_R2.44281.44281.2	YLDPAQQNLY	YLDPAQQNLY	FALSE	ENST00000606173.1	ENSG00000227671	RP11-488L18.4
C3N02671	lncRNA	HLA-I	1	3937.38	1	21.34	104.06	0.39607	2.58336	566.3	0.394	2.036	n. def.	20180425_QE_HFX_LC2_HLAIp_CHC_SA_normC3N02671_10_R3.44799.44799.1	YLDPAQQNLY	YLDPAQQNLY	FALSE	ENST00000606173.1	ENSG00000227671	RP11-488L18.4
C3N02671	lncRNA	HLA-I	2	2712.24	1	37.773	93.143	0.82047	1.34679	366	0.264	1.896	n. def.	20180425_QE_HFX_LC2_HLAIp_CHC_SA_normC3N02671_10_R2.28506.28506.2	ESANVFREK	ESANVFREK	FALSE	ENST00000626826.1	ENSG00000281344	HELLPAR
C3N02671	lncRNA	HLA-I	1	3566.4	1	60.171	146.27	0.026151	1.66555	737.9	0.332	2.094	n. def.	20180425_QE_HFX_LC2_HLAIp_CHC_SA_normC3N02671_10_R1.40494.40494.1	YLDPAQQNL	YLDPAQQNL	FALSE	ENST00000606173.1	ENSG00000227671	RP11-488L18.4
C3N02671	lncRNA	HLA-I	1	3572.28	1	60.964	147.06	0.36388	1.7167	875	0.349	2.207	n. def.	20180425_QE_HFX_LC2_HLAIp_CHC_SA_normC3N02671_10_R2.39981.39981.1	YLDPAQQNL	YLDPAQQNL	FALSE	ENST00000606173.1	ENSG00000227671	RP11-488L18.4
C3N02671	lncRNA	HLA-I	2	3632.22	1	26.821	117.89	0.097649	1.24795	332.6	0.269	1.923	n. def.	20180425_QE_HFX_LC2_HLAIp_CHC_SA_normC3N02671_10_R3.41198.41198.2	EAYLKKLEL	EAYLKKLEL	FALSE	ENST00000399586.2	ENSG00000215105	TTC3P1
C3N02671	lncRNA	HLA-I	2	2939.52	1	37.81	87.251	-0.35227	0.815309	344.8	0.263	1.841	n. def.	20180425_QE_HFX_LC2_HLAIp_CHC_SA_normC3N02671_10_R3.31998.31998.2	PAALQKDVSL	PAALQKDVSL	FALSE	ENST00000565271.1	ENSG00000261335	RP11-318A15.2
C3N02671	lncRNA	HLA-I	2	3827.94	1	82.186	130.98	0.27652	4.78781	707.3	0.517	2.463	n. def.	20180426_QE_HFX_LC2_HLAIp_CHC_SA_tumC3N02671_08_R3.39501.39501.2	DPGLGVLRKTAL	DPGLGVLRKTAL	FALSE	ENST00000487264.5	ENSG00000213753	CENPBD1P1
C3N02671	lncRNA	HLA-I	2	3051	1	31.16	97.431	-0.97756	1.68613	409.3	0.337	2.088	n. def.	20180426_QE_HFX_LC2_HLAIp_CHC_SA_tumC3N02671_08_R3.30919.30919.2	ETDIEMETRY	ETDIEMETRY	FALSE	ENST00000522817.1	ENSG00000253738	OTUD6B-AS1
C3N02671	lncRNA	HLA-I	2	3931.98	1	35.493	96.253	-0.033104	2.30016	275.5	0.35	1.97	n. def.	20180425_QE_HFX_LC2_HLAIp_CHC_SA_normC3N02671_10_R3.44744.44744.2	YLDPAQQNLY	YLDPAQQNLY	FALSE	ENST00000606173.1	ENSG00000227671	RP11-488L18.4
C3N02671	lncRNA	HLA-I	2	3843.9	1	128.08	180.66	-0.17168	4.9431	841.9	0.52	2.655	n. def.	20180425_QE_HFX_LC2_HLAIp_CHC_SA_normC3N02671_10_R1.43884.43884.2	DPGLGVLRKTAL	DPGLGVLRKTAL	FALSE	ENST00000487264.5	ENSG00000213753	CENPBD1P1
C3N02671	lncRNA	HLA-I	1	3942.24	1	26.029	98.904	-0.21835	2.55129	659.8	0.39	2.058	n. def.	20180425_QE_HFX_LC2_HLAIp_CHC_SA_normC3N02671_10_R2.44327.44327.1	YLDPAQQNLY	YLDPAQQNLY	FALSE	ENST00000606173.1	ENSG00000227671	RP11-488L18.4
C3N02671	lncRNA	HLA-I	2	2070.3	1	83.091	169.76	0.51665	3.67985	503.9	0.45	2.695	n. def.	20180425_QE_HFX_LC2_HLAIp_CHC_SA_normC3N02671_10_R1.20119.20119.2	GETSEKVRQTW	GETSEKVRQTW	FALSE	ENST00000627173.1	ENSG00000281852	LINC00891
C3N02671	lncRNA	HLA-I	2	2565.9	1	75.423	127.37	0.53645	4.26841	1059.3	0.465	3.185	n. def.	20180425_QE_HFX_LC2_HLAIp_CHC_SA_normC3N02671_10_R1.27055.27055.2	KSDLSKPLSY	KSDLSKPLSY	FALSE	ENST00000431422.1	ENSG00000236700	LINC01010
C3N02671	lncRNA	HLA-I	2	2063.1	1	70.705	168.74	-0.081468	3.49757	524.9	0.452	2.626	n. def.	20180425_QE_HFX_LC2_HLAIp_CHC_SA_normC3N02671_10_R3.19714.19714.2	GETSEKVRQTW	GETSEKVRQTW	FALSE	ENST00000627173.1	ENSG00000281852	LINC00891
C3N02671	lncRNA	HLA-I	2	3931.56	1	52.875	106.04	0.047113	2.4023	300.2	0.335	1.995	n. def.	20180425_QE_HFX_LC2_HLAIp_CHC_SA_normC3N02671_10_R1.44853.44853.2	YLDPAQQNLY	YLDPAQQNLY	FALSE	ENST00000606173.1	ENSG00000227671	RP11-488L18.4
C3N02671	lncRNA	HLA-I	1	2621.16	1	81.804	188.81	0.15532	0.319664	908.8	0.322	2.654	n. def.	20180425_QE_HFX_LC2_HLAIp_CHC_SA_normC3N02671_10_R2.27279.27279.1	GSDFGGGGSY	GSDFGGGGSY	FALSE	ENST00000515379.1	ENSG00000220157	HNRNPA1P12
C3N02671	lncRNA	HLA-I	3	1251.72	1	8.2132	136.21	-0.018765	1.00922	480.8	0.214	3.119	n. def.	20180425_QE_HFX_LC2_HLAIp_CHC_SA_normC3N02671_10_R2.9993.9993.3	KNRELVKKI	KNRELVKKI	FALSE	ENST00000426021.5	ENSG00000177640	CASC2
C3N02671	lncRNA	HLA-I	2	2272.02	1	39.895	110.81	0.97537	1.52724	242.5	0.343	1.898	n. def.	20180425_QE_HFX_LC2_HLAIp_CHC_SA_normC3N02671_10_R1.22927.22927.2	VTDQASHIY	VTDQASHIY	FALSE	ENST00000515608.5	ENSG00000249898	MCPH1-AS1
C3N02671	lncRNA	HLA-I	2	3056.64	1	31.16	97.431	-0.84855	1.86012	456.3	0.356	2.116	n. def.	20180426_QE_HFX_LC2_HLAIp_CHC_SA_tumC3N02671_08_R1.30829.30829.2	ETDIEMETRY	ETDIEMETRY	FALSE	ENST00000522817.1	ENSG00000253738	OTUD6B-AS1
C3N02671	lncRNA	HLA-I	2	3834.96	1	105.83	145.46	-0.41041	3.62525	644	0.442	2.356	n. def.	20180426_QE_HFX_LC2_HLAIp_CHC_SA_tumC3N02671_08_R1.39463.39463.2	DPGLGVLRKTAL	DPGLGVLRKTAL	FALSE	ENST00000487264.5	ENSG00000213753	CENPBD1P1
C3N02671	lncRNA	HLA-I	2	3630.36	1	30.949	132.38	-0.31932	0.694649	513.7	0.238	2.011	n. def.	20180425_QE_HFX_LC2_HLAIp_CHC_SA_normC3N02671_10_R1.41318.41318.2	EAYLKKLEL	EAYLKKLEL	FALSE	ENST00000399586.2	ENSG00000215105	TTC3P1
C3N02671	lncRNA	HLA-I	2	2558.28	1	90.312	144.28	0.22881	4.12494	1014.1	0.491	3.411	n. def.	20180425_QE_HFX_LC2_HLAIp_CHC_SA_normC3N02671_10_R3.26702.26702.2	KSDLSKPLSY	KSDLSKPLSY	FALSE	ENST00000431422.1	ENSG00000236700	LINC01010
C3N02671	lncRNA	HLA-I	2	2555.1	1	41.191	90.906	1.4377	2.29499	169	0.292	2.019	n. def.	20180426_QE_HFX_LC2_HLAIp_CHC_SA_tumC3N02671_08_R3.25288.25288.2	KSDLSKPLSY	KSDLSKPLSY	FALSE	ENST00000431422.1	ENSG00000236700	LINC01010
C3N02671	lncRNA	HLA-I	3	3849.66	1	57.113	93.959	-0.13883	2.28735	409.9	0.364	2.746	n. def.	20180425_QE_HFX_LC2_HLAIp_CHC_SA_normC3N02671_10_R2.43323.43323.3	DPGLGVLRKTAL	DPGLGVLRKTAL	FALSE	ENST00000487264.5	ENSG00000213753	CENPBD1P1
C3N02671	lncRNA	HLA-I	2	2267.28	1	42.664	126.28	0.95984	1.1831	180.6	0.379	1.842	n. def.	20180425_QE_HFX_LC2_HLAIp_CHC_SA_normC3N02671_10_R3.22588.22588.2	VTDQASHIY	VTDQASHIY	FALSE	ENST00000515608.5	ENSG00000249898	MCPH1-AS1
C3N02671	lncRNA	HLA-I	2	3570	1	30.035	107.32	0.5295	1.55129	301.7	0.333	1.817	n. def.	20180425_QE_HFX_LC2_HLAIp_CHC_SA_normC3N02671_10_R3.40407.40407.2	YLDPAQQNL	YLDPAQQNL	FALSE	ENST00000606173.1	ENSG00000227671	RP11-488L18.4
C3N02671	lncRNA	HLA-I	2	3059.1	1	45.392	131.06	0.062294	1.79317	586.1	0.341	2.134	n. def.	20180425_QE_HFX_LC2_HLAIp_CHC_SA_normC3N02671_10_R3.33658.33658.2	ETDIEMETRY	ETDIEMETRY	FALSE	ENST00000522817.1	ENSG00000253738	OTUD6B-AS1
C3N02671	lncRNA	HLA-I	2	2224.68	1	52.699	105.1	-0.15996	2.37161	286	0.234	2.008	n. def.	20180425_QE_HFX_LC2_HLAIp_CHC_SA_normC3N02671_10_R3.21965.21965.2	SSHVRVEAL	SSHVRVEAL	FALSE	ENST00000621924.4	ENSG00000275496	CH507-24F1.2
C3N02671	lncRNA	HLA-I	2	3918.78	1	49.332	85.212	0.024104	2.62709	196.5	0.377	1.783	n. def.	20180426_QE_HFX_LC2_HLAIp_CHC_SA_tumC3N02671_08_R1.40254.40254.2	YLDPAQQNLY	YLDPAQQNLY	FALSE	ENST00000606173.1	ENSG00000227671	RP11-488L18.4
C3N02671	lncRNA	HLA-I	2	3842.7	1	104.41	141.89	-0.34617	3.68403	660.3	0.43	2.404	n. def.	20180425_QE_HFX_LC2_HLAIp_CHC_SA_normC3N02671_10_R3.43753.43753.2	DPGLGVLRKTAL	DPGLGVLRKTAL	FALSE	ENST00000487264.5	ENSG00000213753	CENPBD1P1
C3N02289	lncRNA	HLA-I	2	3218.64	1	36.475	98.582	-1.0048	1.28988	288.6	0.253	1.807	n. def.	20180309_QE_HFX_LC2_HLAIp_CHC_SA_tumC3N02289_4_5_R1.31733.31733.2	DEFKKIQEL	DEFKKIQEL	FALSE	ENST00000426699.1	ENSG00000229308	AC010084.1
C3N02289	lncRNA	HLA-I	3	779.22	1	28.272	85.862	0.041201	2.12033	344.7	0.189	2.796	n. def.	20180424_QE_HFX_LC2_HLAIp_CHC_SA_normC3N02289_10_R1.6229.6229.3	KLNVTNGKK	KLNVTNGKK	FALSE	ENST00000581471.2	ENSG00000263753	LINC00667
C3N02289	lncRNA	HLA-I	2	937.56	1	32.69	114.97	0.35232	2.18709	350	0.28	2.602	n. def.	20180424_QE_HFX_LC2_HLAIp_CHC_SA_normC3N02289_10_R1.7627.7627.2	KSVPSTGGVK	KSVPSTGGVK	FALSE	ENST00000321285.4	ENSG00000250966	RP11-402J6.3
C3N02289	lncRNA	HLA-I	2	1331.64	1	48.507	138.26	-0.10224	0.982967	549.1	0.164	1.965	n. def.	20180309_QE_HFX_LC2_HLAIp_CHC_SA_tumC3N02289_4_5_R3.11359.11359.2	ILSSHATTRK	ILSSHATTRK	FALSE	ENST00000421315.1	ENSG00000229852	RP11-398K22.12
C3N02289	lncRNA	HLA-I	3	2742	1	101.04	172.13	-0.16826	3.32331	770.2	0.47	3.469	n. def.	20180424_QE_HFX_LC2_HLAIp_CHC_SA_normC3N02289_10_R1.27408.27408.3	RLYVDTIKVSK	RLYVDTIKVSK	FALSE	ENST00000450941.1	ENSG00000226221	RPL26P19
C3N02289	lncRNA	HLA-I	1	2945.94	1	18.054	191.78	-0.51758	0.19044	1095.7	0.2	2.872	n. def.	20180309_QE_HFX_LC2_HLAIp_CHC_SA_tumC3N02289_4_5_R1.28794.28794.1	SVASISLTK	SVASISLTK	FALSE	ENST00000490372.1	ENSG00000240785	RPL36AP21
C3N02289	lncRNA	HLA-I	3	1459.56	1	33.069	88.181	-1.7934	2.51428	270.2	0.299	2.017	n. def.	20180309_QE_HFX_LC2_HLAIp_CHC_SA_tumC3N02289_4_5_R3.12655.12655.3	VVHVSTSQK	VVHVSTSQK	FALSE	ENST00000547717.1	ENSG00000257379	RP11-793H13.8
C3N02289	lncRNA	HLA-I	2	1266.66	1	71.485	177.91	0.54425	1.82102	628	0.213	2.137	n. def.	20180309_QE_HFX_LC2_HLAIp_CHC_SA_tumC3N02289_4_5_R3.10703.10703.2	KLNVTNGKK	KLNVTNGKK	FALSE	ENST00000581471.2	ENSG00000263753	LINC00667
C3N02289	lncRNA	HLA-I	3	1392.72	1	29.317	106.6	0.33323	0.554396	516.2	0.284	2.851	n. def.	20180424_QE_HFX_LC2_HLAIp_CHC_SA_normC3N02289_10_R1.12426.12426.3	RVLAKGLAK	RVLAKGLAK	FALSE	ENST00000438412.5	ENSG00000231074	HCG18
C3N02289	lncRNA	HLA-I	2	976.98	1	118.56	186.78	0.13272	3.40894	702	0.442	2.398	n. def.	20180424_QE_HFX_LC2_HLAIp_CHC_SA_normC3N02289_10_R1.8067.8067.2	SVHSKVLSK	SVHSKVLSK	FALSE	ENST00000421019.1	ENSG00000224397	LINC01272
C3N02289	lncRNA	HLA-I	2	1531.2	1	96.743	164.72	-0.37928	2.55909	516.2	0.265	1.742	n. def.	20180309_QE_HFX_LC2_HLAIp_CHC_SA_tumC3N02289_4_5_R2.13040.13040.2	VVHVSTSQK	VVHVSTSQK	FALSE	ENST00000547717.1	ENSG00000257379	RP11-793H13.8
C3N02289	lncRNA	HLA-I	2	1725.42	1	32.283	88.294	-0.095879	1.09963	436.5	0.201	2.186	n. def.	20180309_QE_HFX_LC2_HLAIp_CHC_SA_tumC3N02289_4_5_R3.15430.15430.2	RVLAKGLAK	RVLAKGLAK	FALSE	ENST00000438412.5	ENSG00000231074	HCG18
C3N02289	lncRNA	HLA-I	3	2358.3	1	31.094	70.399	-0.50488	1.92082	297.8	0.262	2.651	n. def.	20180424_QE_HFX_LC2_HLAIp_CHC_SA_normC3N02289_10_R1.23110.23110.3	IIHENPIYK	IIHENPIYK	FALSE	ENST00000499346.6	ENSG00000245937	LINC01184
C3N02289	lncRNA	HLA-I	2	3137.58	1	15.505	79.713	-0.31288	1.47366	280.3	0.28	2.129	n. def.	20180424_QE_HFX_LC2_HLAIp_CHC_SA_normC3N02289_10_R1.31949.31949.2	GKMKLSLVA	GKMKLSLVA	FALSE	ENST00000509378.1	ENSG00000250746	RP11-39C10.1
C3N02289	lncRNA	HLA-I	2	3628.98	1	18.479	101.64	-0.2078	3.79317	318.7	0.45	1.871	n. def.	20180424_QE_HFX_LC2_HLAIp_CHC_SA_normC3N02289_10_R1.37165.37165.2	MTMSTILSK	MTMSTILSK	FALSE	ENST00000605918.1	ENSG00000247516	MIR4458HG
C3N02289	lncRNA	HLA-I	3	1380.96	1	10.032	88.181	-0.44749	1.74473	240.3	0.321	2.447	n. def.	20180309_QE_HFX_LC2_HLAIp_CHC_SA_tumC3N02289_4_5_R3.11864.11864.3	AAAKTLNPK	AAAKTLNPK	FALSE	ENST00000443108.5	ENSG00000228409	CCT6P1
C3N02289	lncRNA	HLA-I	2	3895.32	1	3.6045	120.49	0.21112	1.03433	634.7	0.13	2.787	n. def.	20180309_QE_HFX_LC2_HLAIp_CHC_SA_tumC3N02289_4_5_R1.38285.38285.2	KINPLIKLI	KINPLIKLI	FALSE	ENST00000501056.2	ENSG00000244921	MTCYBP18
C3N02289	lncRNA	HLA-I	2	1888.62	1	67.128	92.051	1.2793	4.21681	465.2	0.479	2.201	1	20180309_QE_HFX_LC2_HLAIp_CHC_SA_tumC3N02289_4_5_R2.16879.16879.2	M(Oxidation)TM(Oxidation)STILSKK	MTMSTILSKK	FALSE	ENST00000605918.1	ENSG00000247516	MIR4458HG
C3N02289	lncRNA	HLA-I	2	2650.26	1	30.042	87.323	0.55583	1.08513	433.4	0.3	2.067	n. def.	20180424_QE_HFX_LC2_HLAIp_CHC_SA_normC3N02289_10_R1.26365.26365.2	ALGKLLGPK	ALGKLLGPK	FALSE	ENST00000437764.5	ENSG00000203706	SERTAD4-AS1
C3N02289	lncRNA	HLA-I	3	1437.6	1	49.4	76.073	0.27098	4.17005	629.8	0.442	3.223	n. def.	20180424_QE_HFX_LC2_HLAIp_CHC_SA_normC3N02289_10_R1.12869.12869.3	RLQNIGTAGGHPK	RLQNIGTAGGHPK	FALSE	ENST00000576086.1	ENSG00000262823	RP13-580F15.2
C3N02289	lncRNA	HLA-I	2	4122.06	1	25.817	95.815	-0.057145	2.284	669.8	0.364	2.176	n. def.	20180424_QE_HFX_LC2_HLAIp_CHC_SA_normC3N02289_10_R1.41898.41898.2	VQFATKNIF	VQFATKNIF	FALSE	ENST00000600255.1	ENSG00000269374	CTB-50E14.5
C3N02289	lncRNA	HLA-II	2	2863.5	1	110.62	171.05	1.8863	5.73755	239.9	0.555	2.806	n. def.	20180424_QE_HFX_LC2_HLAIIp_CHC_SA_normC3N02289_10_R2.22434.22434.2	SNNKYVASSYLSLTPE	SNNKYVASSYLSLTPE	FALSE	ENST00000430707.2	ENSG00000234353	AP000347.4
C3N02289	lncRNA	HLA-I	2	3978.84	1	14.402	107.66	0.59058	0.924453	182.8	0.305	1.848	n. def.	20180309_QE_HFX_LC2_HLAIp_CHC_SA_tumC3N02289_4_5_R2.37637.37637.2	VLAGTVLFK	VLAGTVLFK	FALSE	ENST00000426615.3	ENSG00000226363	HAGLROS
C3N02289	lncRNA	HLA-I	2	3563.46	1	40.374	134.68	n. def.	2.63078	347.8	0.322	2.444	n. def.	20180309_QE_HFX_LC2_HLAIp_CHC_SA_tumC3N02289_4_5_R3.34306.34306.2	AVISSAGLLSAK	AVISSAGLLSAK	FALSE	ENST00000421140.6	ENSG00000223705	NSUN5P1
C3N02289	lncRNA	HLA-I	2	2218.26	1	137.14	137.14	0.40318	2.52578	523.6	0.324	1.691	n. def.	20180424_QE_HFX_LC2_HLAIp_CHC_SA_normC3N02289_10_R1.21520.21520.2	VTYHMFRTK	VTYHMFRTK	FALSE	ENST00000453465.1	ENSG00000223984	HNRNPRP1
C3N02289	lncRNA	HLA-I	3	2352.72	1	15.595	82.287	-1.9162	1.78252	191.4	0.306	1.964	n. def.	20180309_QE_HFX_LC2_HLAIp_CHC_SA_tumC3N02289_4_5_R2.21656.21656.3	STYITKNFK	STYITKNFK	FALSE	ENST00000524022.1	ENSG00000253377	RP11-566H8.3
C3N02289	lncRNA	HLA-I	2	2460.36	1	86.989	181.68	-0.37191	1.97469	326.5	0.318	2.857	n. def.	20180424_QE_HFX_LC2_HLAIp_CHC_SA_normC3N02289_10_R1.24271.24271.2	RIYQIESLSSKK	RIYQIESLSSKK	FALSE	ENST00000563635.5	ENSG00000261553	RP11-29G8.3
C3N02289	lncRNA	HLA-I	3	1627.44	1	78.996	118.21	0.25765	4.21254	429.8	0.419	2.73	n. def.	20180424_QE_HFX_LC2_HLAIp_CHC_SA_normC3N02289_10_R1.14872.14872.3	KSYSKVLVR	KSYSKVLVR	FALSE	ENST00000448685.1	ENSG00000232807	RP11-536K7.3
C3N02289	lncRNA	HLA-I	2	3407.22	1	56.643	128.52	-0.83646	1.16685	544	0.31	2.657	n. def.	20180309_QE_HFX_LC2_HLAIp_CHC_SA_tumC3N02289_4_5_R2.32387.32387.2	KVLAGTVLFK	KVLAGTVLFK	FALSE	ENST00000426615.3	ENSG00000226363	HAGLROS
C3N02289	lncRNA	HLA-I	2	3579.18	1	45.398	113.62	-0.24769	0.812479	301.8	0.274	1.951	n. def.	20180309_QE_HFX_LC2_HLAIp_CHC_SA_tumC3N02289_4_5_R1.35275.35275.2	SLLQPETPGLK	SLLQPETPGLK	FALSE	ENST00000600652.1	ENSG00000269293	ZSCAN16-AS1
C3N02289	lncRNA	HLA-I	3	2799.3	1	79.966	126.34	0.038602	4.95078	1079.3	0.461	3.473	n. def.	20180309_QE_HFX_LC2_HLAIp_CHC_SA_tumC3N02289_4_5_R1.27231.27231.3	RLYVDTIKVSK	RLYVDTIKVSK	FALSE	ENST00000450941.1	ENSG00000226221	RPL26P19
C3N02289	lncRNA	HLA-I	2	1898.28	1	46.246	90.64	-1.8745	1.92445	372.6	0.322	1.582	1	20180309_QE_HFX_LC2_HLAIp_CHC_SA_tumC3N02289_4_5_R3.17202.17202.2	VTYHM(Oxidation)FRTK	VTYHMFRTK	FALSE	ENST00000453465.1	ENSG00000223984	HNRNPRP1
C3N02289	lncRNA	HLA-I	3	1738.44	1	17.192	81.904	1.1863	1.92445	297.2	0.254	2.389	n. def.	20180424_QE_HFX_LC2_HLAIp_CHC_SA_normC3N02289_10_R1.16148.16148.3	KLWDGSEARRTAK	KLWDGSEARRTAK	FALSE	ENST00000590513.2	ENSG00000266962	RP11-400F19.6
C3N02289	lncRNA	HLA-I	3	2388.18	1	52.155	82.705	0.59661	2.19586	406.7	0.323	3.056	n. def.	20180424_QE_HFX_LC2_HLAIp_CHC_SA_normC3N02289_10_R1.23436.23436.3	ALYTTGAGIHTEK	ALYTTGAGIHTEK	FALSE	ENST00000499631.2	ENSG00000251474	RPL32P3
C3N02289	lncRNA	HLA-I	3	1071.42	1	0	83.948	0.71189	2.02826	294.5	0.34	2.411	n. def.	20180424_QE_HFX_LC2_HLAIp_CHC_SA_normC3N02289_10_R1.8987.8987.3	AAAKTLNPK	AAAKTLNPK	FALSE	ENST00000443108.5	ENSG00000228409	CCT6P1
C3N02289	lncRNA	HLA-I	2	1072.56	1	44.939	156.75	0.80717	1.06349	642.4	0.229	2.31	n. def.	20180424_QE_HFX_LC2_HLAIp_CHC_SA_normC3N02289_10_R1.8997.8997.2	AAAKTLNPK	AAAKTLNPK	FALSE	ENST00000443108.5	ENSG00000228409	CCT6P1
C3N02289	lncRNA	HLA-I	2	1477.5	1	70.168	126.55	0.74961	3.21968	744.3	0.428	2.382	n. def.	20180309_QE_HFX_LC2_HLAIp_CHC_SA_tumC3N02289_4_5_R1.13079.13079.2	SVHSKVLSK	SVHSKVLSK	FALSE	ENST00000421019.1	ENSG00000224397	LINC01272
C3N02289	lncRNA	HLA-I	3	1381.56	1	56.362	100.79	0.057625	2.2815	1419.7	0.395	3.38	n. def.	20180309_QE_HFX_LC2_HLAIp_CHC_SA_tumC3N02289_4_5_R1.12116.12116.3	RLHSGPVTK	RLHSGPVTK	FALSE	ENST00000399070.3	ENSG00000257267	ZNF271P
C3N02289	lncRNA	HLA-I	2	4101.84	1	23.464	82.279	0.13569	2.16558	238.2	0.34	1.899	n. def.	20180424_QE_HFX_LC2_HLAIp_CHC_SA_normC3N02289_10_R1.41715.41715.2	SLSSWSLMK	SLSSWSLMK	FALSE	ENST00000400109.2	ENSG00000215349	MRPL3P1
C3N02289	lncRNA	HLA-I	3	2458.5	1	89.499	117.86	-0.22425	3.03905	613.3	0.414	3.303	n. def.	20180424_QE_HFX_LC2_HLAIp_CHC_SA_normC3N02289_10_R1.24248.24248.3	RIYQIESLSSKK	RIYQIESLSSKK	FALSE	ENST00000563635.5	ENSG00000261553	RP11-29G8.3
C3N02289	lncRNA	HLA-I	3	2539.8	1	74.167	102.03	-0.084992	4.14997	370	0.468	3.184	n. def.	20180309_QE_HFX_LC2_HLAIp_CHC_SA_tumC3N02289_4_5_R2.23636.23636.3	RIYQIESLSSKK	RIYQIESLSSKK	FALSE	ENST00000563635.5	ENSG00000261553	RP11-29G8.3
C3N02289	lncRNA	HLA-I	2	2734.02	1	42.096	115.42	0.11551	1.6073	775.4	0.34	2.458	n. def.	20180424_QE_HFX_LC2_HLAIp_CHC_SA_normC3N02289_10_R1.27318.27318.2	VVISRAISVK	VVISRAISVK	FALSE	ENST00000530759.1	ENSG00000255135	RP11-111M22.3
C3N02289	lncRNA	HLA-I	2	1465.14	1	49.314	163.2	-0.0091183	1.44977	663.9	0.25	2.296	n. def.	20180309_QE_HFX_LC2_HLAIp_CHC_SA_tumC3N02289_4_5_R1.12966.12966.2	AAAKTLNPK	AAAKTLNPK	FALSE	ENST00000443108.5	ENSG00000228409	CCT6P1
C3N02289	lncRNA	HLA-I	2	3595.86	1	43.729	113.15	1.9088	1.51856	383	0.275	2.262	n. def.	20180309_QE_HFX_LC2_HLAIp_CHC_SA_tumC3N02289_4_5_R2.34153.34153.2	AVISSAGLLSAK	AVISSAGLLSAK	FALSE	ENST00000421140.6	ENSG00000223705	NSUN5P1
C3N02289	lncRNA	HLA-I	3	3084.84	1	59.241	91.656	-0.43566	4.81816	382.3	0.496	2.391	n. def.	20180424_QE_HFX_LC2_HLAIp_CHC_SA_normC3N02289_10_R1.31331.31331.3	MTMSTILSKK	MTMSTILSKK	FALSE	ENST00000605918.1	ENSG00000247516	MIR4458HG
C3N02289	lncRNA	HLA-I	2	3149.94	1	42.565	169.09	0.73417	1.17783	294.3	0.286	1.849	n. def.	20180309_QE_HFX_LC2_HLAIp_CHC_SA_tumC3N02289_4_5_R3.30323.30323.2	DEFKKIQEL	DEFKKIQEL	FALSE	ENST00000426699.1	ENSG00000229308	AC010084.1
C3N02289	lncRNA	HLA-I	2	1319.22	1	114.18	208.72	1.1006	1.82391	753.7	0.258	2.289	n. def.	20180309_QE_HFX_LC2_HLAIp_CHC_SA_tumC3N02289_4_5_R2.11026.11026.2	KLNVTNGKK	KLNVTNGKK	FALSE	ENST00000581471.2	ENSG00000263753	LINC00667
C3N02289	lncRNA	HLA-II	3	2330.64	1	59.793	104.61	-2.1904	1.80967	103.3	0.31	3.413	n. def.	20180309_QE_HFX_LC2_HLAIIp_CHC_SA_tumC3N02289_4_5_R3.17273.17273.3	TPSKQSNNKYVASSYLSLTPE	TPSKQSNNKYVASSYLSLTPE	FALSE	ENST00000430707.2	ENSG00000234353	AP000347.4
C3N02289	lncRNA	HLA-I	2	4031.04	1	39.984	121.62	-0.16817	0.917215	187.1	0.332	1.854	n. def.	20180309_QE_HFX_LC2_HLAIp_CHC_SA_tumC3N02289_4_5_R1.39539.39539.2	VLAGTVLFK	VLAGTVLFK	FALSE	ENST00000426615.3	ENSG00000226363	HAGLROS
C3N02289	lncRNA	HLA-I	2	907.62	1	29.759	93.178	-2.1528	2.03105	472.5	0.243	2.313	n. def.	20180309_QE_HFX_LC2_HLAIp_CHC_SA_tumC3N02289_4_5_R2.7226.7226.2	KAASKATPK	KAASKATPK	FALSE	ENST00000412298.5	ENSG00000230091	TMEM254-AS1
C3N02289	lncRNA	HLA-I	2	1591.68	1	65.254	115.86	-0.030486	3.77211	640.3	0.471	2.078	1	20180309_QE_HFX_LC2_HLAIp_CHC_SA_tumC3N02289_4_5_R3.14010.14010.2	SVM(Oxidation)AHTVGPR	SVMAHTVGPR	FALSE	ENST00000431096.5	ENSG00000230937	MIR205HG
C3N02289	lncRNA	HLA-I	3	1467.18	1	17.78	106.6	-0.24419	1.19044	199.9	0.344	2.17	n. def.	20180309_QE_HFX_LC2_HLAIp_CHC_SA_tumC3N02289_4_5_R1.12985.12985.3	AAAKTLNPK	AAAKTLNPK	FALSE	ENST00000443108.5	ENSG00000228409	CCT6P1
C3N02289	lncRNA	HLA-I	2	764.64	1	39.376	146.69	-0.82922	2.01457	457.5	0.282	2.445	n. def.	20180424_QE_HFX_LC2_HLAIp_CHC_SA_normC3N02289_10_R1.6098.6098.2	KLNVTNGKK	KLNVTNGKK	FALSE	ENST00000581471.2	ENSG00000263753	LINC00667
C3N02289	lncRNA	HLA-I	2	3084.9	1	52.149	115.71	-0.88043	6.04144	601.4	0.563	2.197	n. def.	20180424_QE_HFX_LC2_HLAIp_CHC_SA_normC3N02289_10_R1.31332.31332.2	MTMSTILSKK	MTMSTILSKK	FALSE	ENST00000605918.1	ENSG00000247516	MIR4458HG
C3N02289	lncRNA	HLA-I	2	1345.08	1	81.031	154.35	0.57895	1.75945	604.2	0.225	2.136	n. def.	20180309_QE_HFX_LC2_HLAIp_CHC_SA_tumC3N02289_4_5_R1.11748.11748.2	KLNVTNGKK	KLNVTNGKK	FALSE	ENST00000581471.2	ENSG00000263753	LINC00667
C3N02289	lncRNA	HLA-I	2	1305.96	1	62.07	153.97	-0.23484	0.411168	794.9	0.218	2.12	n. def.	20180309_QE_HFX_LC2_HLAIp_CHC_SA_tumC3N02289_4_5_R3.11090.11090.2	RLHSGPVTK	RLHSGPVTK	FALSE	ENST00000399070.3	ENSG00000257267	ZNF271P
C3N02289	lncRNA	HLA-I	3	1302.36	1	65.722	123.2	0.75222	1.32698	683.6	0.315	2.839	n. def.	20180424_QE_HFX_LC2_HLAIp_CHC_SA_normC3N02289_10_R1.11391.11391.3	RSLGGARTLK	RSLGGARTLK	FALSE	ENST00000624602.1	ENSG00000280161	CTC-205M6.1
C3N02289	lncRNA	HLA-I	3	2526.84	1	40.084	85.963	-0.20094	2.6968	567.3	0.329	2.837	n. def.	20180424_QE_HFX_LC2_HLAIp_CHC_SA_normC3N02289_10_R1.25010.25010.3	ALRAVTLTAK	ALRAVTLTAK	FALSE	ENST00000541860.1	ENSG00000256615	RP11-59N23.3
C3N02289	lncRNA	HLA-I	3	2968.56	1	31.873	97.277	-0.41804	1.41567	385.3	0.355	2.911	n. def.	20180424_QE_HFX_LC2_HLAIp_CHC_SA_normC3N02289_10_R1.29959.29959.3	KLHLTGILK	KLHLTGILK	FALSE	ENST00000580190.5	ENSG00000266865	RP11-848P1.9
C3N02289	lncRNA	HLA-I	3	1005.9	1	77.915	123.51	-0.23108	3.49621	262.5	0.37	2.575	n. def.	20180424_QE_HFX_LC2_HLAIp_CHC_SA_normC3N02289_10_R1.8375.8375.3	RIFNKEGSQK	RIFNKEGSQK	FALSE	ENST00000555332.5	ENSG00000248441	LINC01197
C3N02289	lncRNA	HLA-I	2	1674.54	1	85.092	138.26	0.95403	3.77728	544.8	0.473	1.891	1	20180309_QE_HFX_LC2_HLAIp_CHC_SA_tumC3N02289_4_5_R1.15169.15169.2	SVM(Oxidation)AHTVGPR	SVMAHTVGPR	FALSE	ENST00000431096.5	ENSG00000230937	MIR205HG
C3N02289	lncRNA	HLA-I	3	1319.28	1	7.7755	129.63	n. def.	2.03339	448.2	0.167	2.585	n. def.	20180309_QE_HFX_LC2_HLAIp_CHC_SA_tumC3N02289_4_5_R2.11027.11027.3	KLNVTNGKK	KLNVTNGKK	FALSE	ENST00000581471.2	ENSG00000263753	LINC00667
C3N02289	lncRNA	HLA-I	3	2312.76	1	38.556	89.029	-0.89211	2.65561	556.7	0.288	2.51	n. def.	20180424_QE_HFX_LC2_HLAIp_CHC_SA_normC3N02289_10_R1.22571.22571.3	SLYHALSEK	SLYHALSEK	FALSE	ENST00000460833.1	ENSG00000241684	ADAMTS9-AS2
C3N02289	lncRNA	HLA-I	3	2865.72	1	92.677	119.34	-0.11636	3.52288	288.4	0.39	2.563	n. def.	20180424_QE_HFX_LC2_HLAIp_CHC_SA_normC3N02289_10_R1.28794.28794.3	RIYQIESLSSK	RIYQIESLSSK	FALSE	ENST00000563635.5	ENSG00000261553	RP11-29G8.3
C3N02289	lncRNA	HLA-I	2	3945.72	1	16.623	107.66	0.63655	0.962574	184.4	0.309	1.836	n. def.	20180309_QE_HFX_LC2_HLAIp_CHC_SA_tumC3N02289_4_5_R3.37767.37767.2	VLAGTVLFK	VLAGTVLFK	FALSE	ENST00000426615.3	ENSG00000226363	HAGLROS
C3N02289	lncRNA	HLA-I	2	2472.42	1	91.904	123.21	-0.11853	4.69037	675.6	0.511	2.297	0.99999	20180424_QE_HFX_LC2_HLAIp_CHC_SA_normC3N02289_10_R1.24406.24406.2	M(Oxidation)TMSTILSKK	MTMSTILSKK	FALSE	ENST00000605918.1	ENSG00000247516	MIR4458HG
C3N02289	lncRNA	HLA-I	3	2745.54	1	92.281	135.08	-0.43643	4.79317	743.8	0.508	3.394	n. def.	20180309_QE_HFX_LC2_HLAIp_CHC_SA_tumC3N02289_4_5_R2.25737.25737.3	RLYVDTIKVSK	RLYVDTIKVSK	FALSE	ENST00000450941.1	ENSG00000226221	RPL26P19
C3N02289	lncRNA	HLA-I	2	2865.48	1	157.45	240.1	-0.10783	3.21681	725	0.277	3.252	n. def.	20180424_QE_HFX_LC2_HLAIp_CHC_SA_normC3N02289_10_R1.28791.28791.2	RIYQIESLSSK	RIYQIESLSSK	FALSE	ENST00000563635.5	ENSG00000261553	RP11-29G8.3
C3N02289	lncRNA	HLA-I	2	3640.26	1	23.914	101.65	0.43387	1.32331	502.6	0.33	2.101	n. def.	20180424_QE_HFX_LC2_HLAIp_CHC_SA_normC3N02289_10_R1.37297.37297.2	SLLQPETPGLK	SLLQPETPGLK	FALSE	ENST00000600652.1	ENSG00000269293	ZSCAN16-AS1
C3N02289	lncRNA	HLA-I	3	2524.02	1	82.879	131.06	0.0023247	0.28567	601.5	0.214	2.527	n. def.	20180424_QE_HFX_LC2_HLAIp_CHC_SA_normC3N02289_10_R1.24976.24976.3	HASLFIKRY	HASLFIKRY	FALSE	ENST00000608794.1	ENSG00000272870	RP11-798M19.6
C3N02289	lncRNA	HLA-I	2	2914.32	1	32.345	150.04	-0.86343	2.22915	410.4	0.237	2.806	n. def.	20180309_QE_HFX_LC2_HLAIp_CHC_SA_tumC3N02289_4_5_R1.28455.28455.2	RIYQIESLSSK	RIYQIESLSSK	FALSE	ENST00000563635.5	ENSG00000261553	RP11-29G8.3
C3N02289	lncRNA	HLA-I	3	1164.96	1	40.392	84.817	0.23501	1.50585	648.9	0.185	2.772	n. def.	20180424_QE_HFX_LC2_HLAIp_CHC_SA_normC3N02289_10_R1.9870.9870.3	RMKVTSVQK	RMKVTSVQK	FALSE	ENST00000502083.2	ENSG00000245025	RP11-875O11.1
C3N02289	lncRNA	HLA-I	2	4810.2	1	13.832	89.142	0.15514	0.844664	345.1	0.258	2.241	n. def.	20180309_QE_HFX_LC2_HLAIp_CHC_SA_tumC3N02289_4_5_R1.45968.45968.2	KFSLAPVSL	KFSLAPVSL	FALSE	ENST00000381181.1	ENSG00000237945	LINC00649
C3N02289	lncRNA	HLA-I	2	1461.66	1	97.495	167.12	0.57749	3.11748	613.3	0.434	2.374	n. def.	20180309_QE_HFX_LC2_HLAIp_CHC_SA_tumC3N02289_4_5_R2.12349.12349.2	SVHSKVLSK	SVHSKVLSK	FALSE	ENST00000421019.1	ENSG00000224397	LINC01272
C3N02289	lncRNA	HLA-I	2	2307.42	1	24.208	137.9	0.47737	2.1798	348.9	0.234	1.69	n. def.	20180309_QE_HFX_LC2_HLAIp_CHC_SA_tumC3N02289_4_5_R3.21589.21589.2	STYITKNFK	STYITKNFK	FALSE	ENST00000524022.1	ENSG00000253377	RP11-566H8.3
C3N02289	lncRNA	HLA-I	2	1458.66	1	46.5	107.01	n. def.	2.25104	484.8	0.272	1.625	n. def.	20180309_QE_HFX_LC2_HLAIp_CHC_SA_tumC3N02289_4_5_R3.12647.12647.2	VVHVSTSQK	VVHVSTSQK	FALSE	ENST00000547717.1	ENSG00000257379	RP11-793H13.8
C3N02289	lncRNA	HLA-I	2	2866.68	1	30.975	138.22	-0.5944	1.43652	313.5	0.222	2.631	n. def.	20180309_QE_HFX_LC2_HLAIp_CHC_SA_tumC3N02289_4_5_R2.26935.26935.2	RIYQIESLSSK	RIYQIESLSSK	FALSE	ENST00000563635.5	ENSG00000261553	RP11-29G8.3
C3N02289	lncRNA	HLA-I	3	2716.08	1	98.132	154.36	-0.47237	4.42366	865.2	0.516	3.581	n. def.	20180309_QE_HFX_LC2_HLAIp_CHC_SA_tumC3N02289_4_5_R3.25910.25910.3	RLYVDTIKVSK	RLYVDTIKVSK	FALSE	ENST00000450941.1	ENSG00000226221	RPL26P19
C3N02289	lncRNA	HLA-I	3	978.42	1	56.196	85.154	0.61932	3.28651	366.3	0.375	2.344	n. def.	20180424_QE_HFX_LC2_HLAIp_CHC_SA_normC3N02289_10_R1.8082.8082.3	SVHSKVLSK	SVHSKVLSK	FALSE	ENST00000421019.1	ENSG00000224397	LINC01272
C3N02289	lncRNA	HLA-I	3	1685.34	1	46.944	97.779	-0.88268	2.92812	530.2	0.376	2.889	n. def.	20180309_QE_HFX_LC2_HLAIp_CHC_SA_tumC3N02289_4_5_R1.15278.15278.3	RSLGGARTLK	RSLGGARTLK	FALSE	ENST00000624602.1	ENSG00000280161	CTC-205M6.1
C3N02289	lncRNA	HLA-I	3	1450.92	1	27.52	101.9	-0.54124	1.64207	262.7	0.312	2.41	n. def.	20180309_QE_HFX_LC2_HLAIp_CHC_SA_tumC3N02289_4_5_R2.12253.12253.3	AAAKTLNPK	AAAKTLNPK	FALSE	ENST00000443108.5	ENSG00000228409	CCT6P1
C3N02289	lncRNA	HLA-I	2	1660.2	1	66.658	113.74	0.07459	3.15428	565.5	0.459	1.929	1	20180309_QE_HFX_LC2_HLAIp_CHC_SA_tumC3N02289_4_5_R2.14347.14347.2	SVM(Oxidation)AHTVGPR	SVMAHTVGPR	FALSE	ENST00000431096.5	ENSG00000230937	MIR205HG
C3N02289	lncRNA	HLA-I	3	3457.44	1	46.989	99.568	-0.053239	1.05948	171.2	0.325	1.954	n. def.	20180424_QE_HFX_LC2_HLAIp_CHC_SA_normC3N02289_10_R1.35441.35441.3	IVLKFPASAK	IVLKFPASAK	FALSE	ENST00000455414.1	ENSG00000226900	RP11-432J24.5
C3N02289	lncRNA	HLA-I	2	982.92	1	52.416	131.03	0.3616	1.59176	821.2	0.4	2.584	n. def.	20180424_QE_HFX_LC2_HLAIp_CHC_SA_normC3N02289_10_R1.8134.8134.2	GIAHPASEK	GIAHPASEK	FALSE	ENST00000601250.1	ENSG00000269186	LINC01082
C3N02289	lncRNA	HLA-I	2	1449.96	1	67.806	194.92	-0.41852	1.16368	707.9	0.22	2.334	n. def.	20180309_QE_HFX_LC2_HLAIp_CHC_SA_tumC3N02289_4_5_R2.12243.12243.2	AAAKTLNPK	AAAKTLNPK	FALSE	ENST00000443108.5	ENSG00000228409	CCT6P1
C3N02289	lncRNA	HLA-I	2	2678.76	1	12.366	101.41	-0.11995	0.233587	503.3	0.162	1.979	n. def.	20180309_QE_HFX_LC2_HLAIp_CHC_SA_tumC3N02289_4_5_R2.25036.25036.2	KLNTHLLIR	KLNTHLLIR	TRUE
C3N02289	lncRNA	HLA-I	1	2929.38	1	3.5915	180.34	-0.47803	0.202732	1031.9	0.186	2.845	n. def.	20180424_QE_HFX_LC2_HLAIp_CHC_SA_normC3N02289_10_R1.29498.29498.1	SVASISLTK	SVASISLTK	FALSE	ENST00000490372.1	ENSG00000240785	RPL36AP21
C3N02289	lncRNA	HLA-I	2	3178.08	1	35.794	138.26	0.90676	1.266	255.8	0.251	1.812	n. def.	20180309_QE_HFX_LC2_HLAIp_CHC_SA_tumC3N02289_4_5_R2.30125.30125.2	DEFKKIQEL	DEFKKIQEL	FALSE	ENST00000426699.1	ENSG00000229308	AC010084.1
C3N02289	lncRNA	HLA-I	3	1304.52	1	61.408	118.04	-0.26084	2.35853	1330.7	0.379	3.522	n. def.	20180309_QE_HFX_LC2_HLAIp_CHC_SA_tumC3N02289_4_5_R3.11071.11071.3	RLHSGPVTK	RLHSGPVTK	FALSE	ENST00000399070.3	ENSG00000257267	ZNF271P
C3N02289	lncRNA	HLA-I	2	1391.46	1	87.629	156.83	-0.12569	3.2426	636.3	0.442	2.355	n. def.	20180309_QE_HFX_LC2_HLAIp_CHC_SA_tumC3N02289_4_5_R3.11965.11965.2	SVHSKVLSK	SVHSKVLSK	FALSE	ENST00000421019.1	ENSG00000224397	LINC01272
C3N02289	lncRNA	HLA-I	1	2893.56	1	22.768	183.65	-0.59214	0.299296	875.6	0.209	2.887	n. def.	20180309_QE_HFX_LC2_HLAIp_CHC_SA_tumC3N02289_4_5_R2.27216.27216.1	SVASISLTK	SVASISLTK	FALSE	ENST00000490372.1	ENSG00000240785	RPL36AP21
C3N02289	lncRNA	HLA-I	2	3371.34	1	36.378	94.804	-0.26677	0.769551	624.4	0.335	2.679	n. def.	20180309_QE_HFX_LC2_HLAIp_CHC_SA_tumC3N02289_4_5_R3.32520.32520.2	KVLAGTVLFK	KVLAGTVLFK	FALSE	ENST00000426615.3	ENSG00000226363	HAGLROS
C3N02289	lncRNA	HLA-I	2	2826.84	1	46.931	128.12	0.62058	1.85078	302	0.38	1.974	n. def.	20180424_QE_HFX_LC2_HLAIp_CHC_SA_normC3N02289_10_R1.28365.28365.2	VTGQSLSWK	VTGQSLSWK	FALSE	ENST00000623210.1	ENSG00000280138	RP11-463O12.5
C3N02289	lncRNA	HLA-I	2	1379.04	1	77.891	191.78	-0.55834	1.19111	779.5	0.236	2.369	n. def.	20180309_QE_HFX_LC2_HLAIp_CHC_SA_tumC3N02289_4_5_R3.11843.11843.2	AAAKTLNPK	AAAKTLNPK	FALSE	ENST00000443108.5	ENSG00000228409	CCT6P1
T1015A	lncRNA	HLA-I	2	3091.98	1	1.977	0.354	387.2	-1.5165	1.53462	9.6922	100.76	n. def.	20180721_QEh1_LC1_SA_JMI_HLAIp_T1015A_2_R01.24046.24046.2	KTFKGFPTY	KTFKGFPTY	FALSE	ENST00000625168.1	ENSG00000165511	C10orf25
T1015A	lncRNA	HLA-I	1	4769.04	1	1.726	0.281	404.4	0.82544	1.98297	29.462	101.6	n. def.	20180721_QEh1_LC1_SA_JMI_HLAIp_T1015A_1_R02.40843.40843.1	APINSSFTL	APINSSFTL	FALSE	ENST00000482985.4	ENSG00000244733	RP11-506M13.3
T1015A	lncRNA	HLA-I	2	3306.78	1	1.877	0.303	351.6	0.31826	2.92445	45.54	79.713	n. def.	20180721_QEh1_LC1_SA_JMI_HLAIp_T1015A_1_R01.26954.26954.2	FPETKVKVL	FPETKVKVL	FALSE	ENST00000434399.5	ENSG00000196295	AC005154.6
T1015A	lncRNA	HLA-I	2	2731.5	1	1.872	0.38	260.9	0.5886	2.18376	76.412	144.83	n. def.	20180721_QEh1_LC1_SA_JMI_HLAIp_T1015A_1_R01.21468.21468.2	MVAESPPRV	MVAESPPRV	FALSE	ENST00000430633.5	ENSG00000235106	LINC00094
T1015A	lncRNA	HLA-I	2	3637.98	1	2.221	0.312	333.5	n. def.	1.24949	48.683	118.5	n. def.	20180721_QEh1_LC1_SA_JMI_HLAIp_T1015A_1_R02.31135.31135.2	ISASQSTGITGV	ISASQSTGITGV	FALSE	ENST00000569583.1	ENSG00000260100	RP11-220I1.5
T1015A	lncRNA	HLA-I	3	2046.72	1	2.262	0.355	156.1	0.067961	2.99568	41.114	86.794	n. def.	20180721_QEh1_LC1_SA_JMI_HLAIp_T1015A_2_R02.15255.15255.3	IEDGSIHHI	IEDGSIHHI	FALSE	ENST00000437008.5	ENSG00000214135	AC024560.3
T1015A	lncRNA	HLA-I	2	4361.16	1	2.265	0.493	335.8	0.20838	3.49485	95.264	127.68	1	20180721_QEh1_LC1_SA_JMI_HLAIp_T1015A_2_R01.34839.34839.2	M(Oxidation)VFDVGKGNM(Oxidation)YF	MVFDVGKGNMYF	FALSE	ENST00000457339.5	ENSG00000231023	LINC00326
T1015A	lncRNA	HLA-I	2	1623.78	1	1.837	0.185	400.2	2.0382	0.09691	20.425	101.72	n. def.	20180721_QEh1_LC1_SA_JMI_HLAIp_T1015A_1_R01.11769.11769.2	LENSPGRQV	LENSPGRQV	FALSE	ENST00000548978.2	ENSG00000257702	LBX2-AS1
T1015A	lncRNA	HLA-I	2	1755	1	1.61	0.397	479	-0.46369	2.02503	45.401	101.41	n. def.	20180721_QEh1_LC1_SA_JMI_HLAIp_T1015A_1_R02.13019.13019.2	QEAHPGTSI	QEAHPGTSI	FALSE	ENST00000432401.5	ENSG00000186162	CIDECP
T1015A	lncRNA	HLA-I	3	2053.26	1	1.909	0.309	214.9	-0.90126	1.04721	91.511	110.14	1	20180721_QEh1_LC1_SA_JMI_HLAIp_T1015A_1_R01.15327.15327.3	KM(Oxidation)RHIFHGW	KMRHIFHGW	FALSE	ENST00000434399.5	ENSG00000196295	AC005154.6
T1015A	lncRNA	HLA-I	2	4339.2	1	2.464	0.486	395.9	-0.78967	4.11577	111.05	153.24	1	20180721_QEh1_LC1_SA_JMI_HLAIp_T1015A_1_R02.37394.37394.2	M(Oxidation)VFDVGKGNM(Oxidation)YF	MVFDVGKGNMYF	FALSE	ENST00000457339.5	ENSG00000231023	LINC00326
T1015A	lncRNA	HLA-I	2	3513	1	1.702	0.31	265.5	-0.21802	0.869666	28.224	111.39	n. def.	20180721_QEh1_LC1_SA_JMI_HLAIp_T1015A_2_R01.27775.27775.2	VLLERLENT	VLLERLENT	FALSE	ENST00000522817.1	ENSG00000253738	OTUD6B-AS1
T1015A	lncRNA	HLA-I	1	3644.4	1	2.125	0.333	775.3	0.19447	1.76195	82.735	169.57	n. def.	20180721_QEh1_LC1_SA_JMI_HLAIp_T1015A_1_R02.31193.31193.1	YLDPAQQNL	YLDPAQQNL	FALSE	ENST00000606173.1	ENSG00000227671	RP11-488L18.4
T1015A	lncRNA	HLA-I	2	1205.82	1	1.661	0.232	389	-0.37385	1.08249	27.813	109.11	n. def.	20180721_QEh1_LC1_SA_JMI_HLAIp_T1015A_1_R01.8441.8441.2	AELRGSSHV	AELRGSSHV	FALSE	ENST00000439129.5	ENSG00000237037	NDUFA6-AS1
T1015A	lncRNA	HLA-I	2	3631.38	1	2.217	0.26	407.9	0.89441	1.83268	58.229	126.07	n. def.	20180721_QEh1_LC1_SA_JMI_HLAIp_T1015A_1_R01.29927.29927.2	ISASQSTGITGV	ISASQSTGITGV	FALSE	ENST00000569583.1	ENSG00000260100	RP11-220I1.5
T1015A	lncRNA	HLA-I	2	4845	1	1.958	0.23	471.7	-0.11968	1.65365	22.218	109.01	n. def.	20180721_QEh1_LC1_SA_JMI_HLAIp_T1015A_1_R02.41441.41441.2	KLFNLNSAF	KLFNLNSAF	FALSE	ENST00000548760.2	ENSG00000257167	TMPO-AS1
T1015A	lncRNA	HLA-I	2	1246.68	1	2.419	0.227	591	-0.97834	0.809668	37.888	89.752	n. def.	20180721_QEh1_LC1_SA_JMI_HLAIp_T1015A_1_R01.8750.8750.2	REAQPGGGV	REAQPGGGV	FALSE	ENST00000562570.1	ENSG00000260807	RP11-161M6.2
T1015A	lncRNA	HLA-I	2	1517.04	1	2.2	0.288	726.2	1.6969	1.35164	33.874	126.31	n. def.	20180721_QEh1_LC1_SA_JMI_HLAIp_T1015A_1_R01.10902.10902.2	VVTKVNKEV	VVTKVNKEV	FALSE	ENST00000438412.5	ENSG00000231074	HCG18
T1015A	lncRNA	HLA-I	2	2059.44	1	1.942	0.286	363.5	0.7155	0.982967	26.958	89.673	n. def.	20180721_QEh1_LC1_SA_JMI_HLAIp_T1015A_1_R01.15387.15387.2	VAAAESHPL	VAAAESHPL	FALSE	ENST00000477943.1	ENSG00000242071	RPL7AP6
T1015A	lncRNA	HLA-I	1	3632.16	1	2.156	0.365	897.1	-0.093059	2.17914	72.623	159.46	n. def.	20180721_QEh1_LC1_SA_JMI_HLAIp_T1015A_2_R01.28776.28776.1	YLDPAQQNL	YLDPAQQNL	FALSE	ENST00000606173.1	ENSG00000227671	RP11-488L18.4
T1015A	lncRNA	HLA-I	2	4325.46	1	2.652	0.547	541.5	-0.721	4.59688	105.11	137.05	1	20180721_QEh1_LC1_SA_JMI_HLAIp_T1015A_2_R02.35405.35405.2	M(Oxidation)VFDVGKGNM(Oxidation)YF	MVFDVGKGNMYF	FALSE	ENST00000457339.5	ENSG00000231023	LINC00326
T1015A	lncRNA	HLA-I	2	998.58	1	2.519	0.384	541.9	n. def.	3.14327	48.488	113.74	n. def.	20180721_QEh1_LC1_SA_JMI_HLAIp_T1015A_2_R02.7012.7012.2	KEADPSSKV	KEADPSSKV	FALSE	ENST00000427055.1	ENSG00000230006	ANKRD36BP2
T1015A	lncRNA	HLA-I	1	3639.48	1	2.335	0.303	490.1	-1.3024	1.09474	76.7	153.05	n. def.	20180721_QEh1_LC1_SA_JMI_HLAIp_T1015A_1_R02.31149.31149.1	ISASQSTGITGV	ISASQSTGITGV	FALSE	ENST00000569583.1	ENSG00000260100	RP11-220I1.5
T1015A	lncRNA	HLA-I	2	3087.6	1	2.036	0.348	408.6	-0.82519	1.73755	59.518	106.6	n. def.	20180721_QEh1_LC1_SA_JMI_HLAIp_T1015A_2_R02.24508.24508.2	KTFKGFPTY	KTFKGFPTY	FALSE	ENST00000625168.1	ENSG00000165511	C10orf25
T1015A	lncRNA	HLA-I	2	1237.56	1	2.324	0.239	572.2	-0.41666	1.13966	35.977	98.523	n. def.	20180721_QEh1_LC1_SA_JMI_HLAIp_T1015A_2_R02.8795.8795.2	REAQPGGGV	REAQPGGGV	FALSE	ENST00000562570.1	ENSG00000260807	RP11-161M6.2
T1015A	lncRNA	HLA-I	2	3622.02	1	1.993	0.246	353.8	1.9148	2.36653	57.532	119.21	n. def.	20180721_QEh1_LC1_SA_JMI_HLAIp_T1015A_2_R02.29470.29470.2	ISASQSTGITGV	ISASQSTGITGV	FALSE	ENST00000569583.1	ENSG00000260100	RP11-220I1.5
T1015A	lncRNA	HLA-I	2	1250.82	1	2.378	0.234	579.1	-0.018601	0.950782	46.466	109.01	n. def.	20180721_QEh1_LC1_SA_JMI_HLAIp_T1015A_1_R02.8854.8854.2	REAQPGGGV	REAQPGGGV	FALSE	ENST00000562570.1	ENSG00000260807	RP11-161M6.2
T1015A	lncRNA	HLA-I	3	2744.16	1	2.696	0.454	278.8	0.70553	4.46218	76.4	107.83	n. def.	20180721_QEh1_LC1_SA_JMI_HLAIp_T1015A_1_R01.21591.21591.3	RTLGKKDFTW	RTLGKKDFTW	FALSE	ENST00000443778.2	ENSG00000232977	LINC00327
T1015A	lncRNA	HLA-I	3	2483.16	1	2.646	0.282	370.8	0.18769	1.70774	46.642	118.33	n. def.	20180721_QEh1_LC1_SA_JMI_HLAIp_T1015A_2_R01.18846.18846.3	RLKNVSHIF	RLKNVSHIF	FALSE	ENST00000598846.1	ENSG00000268575	RP1-283E3.8
T1015A	lncRNA	HLA-I	3	2058.12	1	2.073	0.328	110.1	0.10064	2.15614	52.619	98.299	n. def.	20180721_QEh1_LC1_SA_JMI_HLAIp_T1015A_1_R02.15630.15630.3	IEDGSIHHI	IEDGSIHHI	FALSE	ENST00000437008.5	ENSG00000214135	AC024560.3
T1015A	lncRNA	HLA-I	2	2879.7	1	1.801	0.346	514	0.21144	1.58503	73.021	143.02	n. def.	20180721_QEh1_LC1_SA_JMI_HLAIp_T1015A_1_R01.22886.22886.2	HASFSTSSL	HASFSTSSL	FALSE	ENST00000374304.1	ENSG00000204173	LRRC37A5P
T1015A	lncRNA	HLA-I	2	2482.68	1	2.384	0.265	498.7	-0.63466	2.09854	69.404	155.88	n. def.	20180721_QEh1_LC1_SA_JMI_HLAIp_T1015A_1_R01.19174.19174.2	KTFSHMSSF	KTFSHMSSF	FALSE	ENST00000598322.1	ENSG00000269825	CTD-3099C6.9
T1015A	lncRNA	HLA-I	3	1326.96	1	2.278	0.338	354.5	0.036867	3.10958	21.125	82.287	n. def.	20180721_QEh1_LC1_SA_JMI_HLAIp_T1015A_1_R01.9379.9379.3	SEDKEVKPV	SEDKEVKPV	FALSE	ENST00000559598.6	ENSG00000245694	CRNDE
T1015A	lncRNA	HLA-I	2	4358.46	1	2.32	0.495	374.1	-0.56098	3.85699	70.778	103.19	1	20180721_QEh1_LC1_SA_JMI_HLAIp_T1015A_2_R02.35661.35661.2	M(Oxidation)VFDVGKGNM(Oxidation)YF	MVFDVGKGNMYF	FALSE	ENST00000457339.5	ENSG00000231023	LINC00326
T1015A	lncRNA	HLA-I	2	1747.98	1	1.533	0.317	364	-0.02796	1.48149	51.689	105.04	n. def.	20180721_QEh1_LC1_SA_JMI_HLAIp_T1015A_2_R02.12831.12831.2	QEAHPGTSI	QEAHPGTSI	FALSE	ENST00000432401.5	ENSG00000186162	CIDECP
T1015A	lncRNA	HLA-I	2	1755.3	1	1.568	0.368	492.1	-0.25687	1.36856	72.402	138.83	n. def.	20180721_QEh1_LC1_SA_JMI_HLAIp_T1015A_1_R01.12845.12845.2	QEAHPGTSI	QEAHPGTSI	FALSE	ENST00000432401.5	ENSG00000186162	CIDECP
T1015A	lncRNA	HLA-I	2	2875.08	1	1.921	0.335	563.5	-1.0281	1.11862	78.579	163.84	n. def.	20180721_QEh1_LC1_SA_JMI_HLAIp_T1015A_2_R01.22179.22179.2	HASFSTSSL	HASFSTSSL	FALSE	ENST00000374304.1	ENSG00000204173	LRRC37A5P
T1015A	lncRNA	HLA-I	2	2926.38	1	2.532	0.419	890	1.304	3.00524	58.685	112.84	1	20180721_QEh1_LC1_SA_JMI_HLAIp_T1015A_2_R01.22615.22615.2	M(Oxidation)LAEIHPKAGL	MLAEIHPKAGL	FALSE	ENST00000501177.7	ENSG00000245694	CRNDE
T1015A	lncRNA	HLA-I	1	3628.62	1	2.164	0.254	466.2	-0.35939	0.89279	48.398	113.62	n. def.	20180721_QEh1_LC1_SA_JMI_HLAIp_T1015A_2_R01.28747.28747.1	ISASQSTGITGV	ISASQSTGITGV	FALSE	ENST00000569583.1	ENSG00000260100	RP11-220I1.5
T1015A	lncRNA	HLA-I	2	1317.66	1	2.132	0.128	410.5	-0.08493	1.77989	56.268	141.48	n. def.	20180721_QEh1_LC1_SA_JMI_HLAIp_T1015A_2_R02.9415.9415.2	SEDKEVKPV	SEDKEVKPV	FALSE	ENST00000559598.6	ENSG00000245694	CRNDE
T1015A	lncRNA	HLA-I	1	1941.36	1	1.891	0.291	280.3	-0.94069	0.777284	42.01	130.04	n. def.	20180721_QEh1_LC1_SA_JMI_HLAIp_T1015A_2_R01.14357.14357.1	AEAGGSPEV	AEAGGSPEV	FALSE	ENST00000551597.6	ENSG00000257621	PSMA3-AS1
T1015A	lncRNA	HLA-I	2	2385.54	1	1.806	0.354	410.1	-0.49305	1.54061	67.686	126.67	1	20180721_QEh1_LC1_SA_JMI_HLAIp_T1015A_2_R01.18028.18028.2	M(Oxidation)VAESPPRV	MVAESPPRV	FALSE	ENST00000430633.5	ENSG00000235106	LINC00094
T1015A	lncRNA	HLA-I	1	3635.82	1	2.279	0.297	647.5	0.33915	1.06601	49.683	116.3	n. def.	20180721_QEh1_LC1_SA_JMI_HLAIp_T1015A_1_R01.29964.29964.1	ISASQSTGITGV	ISASQSTGITGV	FALSE	ENST00000569583.1	ENSG00000260100	RP11-220I1.5
T1015A	lncRNA	HLA-I	1	3640.56	1	1.664	0.252	435.4	-0.33344	1.42251	56.115	138.83	n. def.	20180721_QEh1_LC1_SA_JMI_HLAIp_T1015A_1_R01.30008.30008.1	YLDPAQQNL	YLDPAQQNL	FALSE	ENST00000606173.1	ENSG00000227671	RP11-488L18.4
T1015A	lncRNA	HLA-I	2	2481.96	1	2.421	0.195	550.5	0.093682	2.64016	58.716	142.08	n. def.	20180721_QEh1_LC1_SA_JMI_HLAIp_T1015A_1_R02.19602.19602.2	KTFSHMSSF	KTFSHMSSF	FALSE	ENST00000598322.1	ENSG00000269825	CTD-3099C6.9
T1015A	lncRNA	HLA-I	3	2486.34	1	2.507	0.285	243	0.12401	2.28233	34.989	96.668	n. def.	20180721_QEh1_LC1_SA_JMI_HLAIp_T1015A_1_R02.19644.19644.3	RLKNVSHIF	RLKNVSHIF	FALSE	ENST00000598846.1	ENSG00000268575	RP1-283E3.8
T1015A	lncRNA	HLA-I	1	4760.4	1	1.869	0.334	461.9	0.49046	1.91009	48.547	117.72	n. def.	20180721_QEh1_LC1_SA_JMI_HLAIp_T1015A_1_R01.39360.39360.1	APINSSFTL	APINSSFTL	FALSE	ENST00000482985.4	ENSG00000244733	RP11-506M13.3
T1015A	lncRNA	HLA-I	2	4204.68	1	2.239	0.433	486.2	-0.72577	3.23807	53.022	111.46	1	20180721_QEh1_LC1_SA_JMI_HLAIp_T1015A_2_R01.33596.33596.2	M(Oxidation)EVSSFGKSFI	MEVSSFGKSFI	FALSE	ENST00000460115.5	ENSG00000198496	NBR2
T1015A	lncRNA	HLA-I	2	1196.1	1	1.758	0.26	344	-0.35799	1.18376	28.516	97.431	n. def.	20180721_QEh1_LC1_SA_JMI_HLAIp_T1015A_2_R02.8489.8489.2	AELRGSSHV	AELRGSSHV	FALSE	ENST00000439129.5	ENSG00000237037	NDUFA6-AS1
T1015A	lncRNA	HLA-I	2	2155.98	1	1.801	0.299	275.9	-0.33826	1.30452	23.082	91.783	n. def.	20180721_QEh1_LC1_SA_JMI_HLAIp_T1015A_1_R01.16210.16210.2	TPGAQSHVL	TPGAQSHVL	FALSE	ENST00000565058.2	ENSG00000260711	RP11-747H7.3
T1015A	lncRNA	HLA-I	2	4585.2	1	2.224	0.235	983.7	-0.028708	1.13312	0	142.92	n. def.	20180721_QEh1_LC1_SA_JMI_HLAIp_T1015A_1_R01.37976.37976.2	KELFLERIL	KELFLERIL	FALSE	ENST00000416838.1	ENSG00000214653	HNRNPA3P3
T1015A	lncRNA	HLA-I	1	2884.74	1	1.671	0.363	226	0.43966	2.42481	81.335	138.62	n. def.	20180721_QEh1_LC1_SA_JMI_HLAIp_T1015A_1_R02.23619.23619.1	HASFSTSSL	HASFSTSSL	FALSE	ENST00000374304.1	ENSG00000204173	LRRC37A5P
T1015A	lncRNA	HLA-I	2	2334.54	1	1.84	0.366	315	-0.76721	2.19111	59.203	143	1	20180721_QEh1_LC1_SA_JMI_HLAIp_T1015A_1_R02.18159.18159.2	VFDVGKGNM(Oxidation)	VFDVGKGNM	FALSE	ENST00000457339.5	ENSG00000231023	LINC00326
T1015A	lncRNA	HLA-I	2	1731.24	1	2.159	0.444	457.3	1.2298	3.50585	73.116	110.67	1	20180721_QEh1_LC1_SA_JMI_HLAIp_T1015A_1_R02.12834.12834.2	KTFSHM(Oxidation)SSF	KTFSHMSSF	FALSE	ENST00000598322.1	ENSG00000269825	CTD-3099C6.9
T1015A	lncRNA	HLA-I	2	3222.18	1	1.895	0.403	429.1	-0.37135	2.34679	63.409	120.46	1	20180721_QEh1_LC1_SA_JMI_HLAIp_T1015A_2_R02.25788.25788.2	FLYNQTNIRM(Oxidation)	FLYNQTNIRM	FALSE	ENST00000569028.2	ENSG00000261711	FRG2DP
T1015A	lncRNA	HLA-I	2	4387.32	1	2.027	0.161	419.4	0.69704	0.106793	65.952	143.01	n. def.	20180721_QEh1_LC1_SA_JMI_HLAIp_T1015A_2_R02.35884.35884.2	AEIEFVEKI	AEIEFVEKI	FALSE	ENST00000624216.1	ENSG00000280099	RP11-33E12.2
T1015A	lncRNA	HLA-I	2	3329.58	1	2.181	0.35	530.3	0.075802	2.767	63.847	108.81	n. def.	20180721_QEh1_LC1_SA_JMI_HLAIp_T1015A_1_R02.28128.28128.2	FPETKVKVL	FPETKVKVL	FALSE	ENST00000434399.5	ENSG00000196295	AC005154.6
T1015A	lncRNA	HLA-I	2	2289.36	1	2.214	0.197	604.4	0.79664	0.677781	12.907	103.56	n. def.	20180721_QEh1_LC1_SA_JMI_HLAIp_T1015A_2_R01.17233.17233.2	TPEATRVDV	TPEATRVDV	FALSE	ENST00000464242.1	ENSG00000244300	GATA2-AS1
T1015A	lncRNA	HLA-I	3	3699.78	1	2.463	0.277	317	-0.012108	3.46471	57.615	98.898	n. def.	20180721_QEh1_LC1_SA_JMI_HLAIp_T1015A_2_R01.29348.29348.3	ILYQNPKTLKF	ILYQNPKTLKF	FALSE	ENST00000434942.1	ENSG00000242082	RP1-90G24.10
T1015A	lncRNA	HLA-I	2	3225.54	1	1.769	0.409	223.6	-0.90098	2.23062	48.459	107.66	1	20180721_QEh1_LC1_SA_JMI_HLAIp_T1015A_2_R01.25263.25263.2	FLYNQTNIRM(Oxidation)	FLYNQTNIRM	FALSE	ENST00000569028.2	ENSG00000261711	FRG2DP
T1015A	lncRNA	HLA-II	2	3113.82	1	2.127	0.232	694.7	-0.19463	1.13608	0	158.76	n. def.	20180725_QEh1_LC1_SA_JMI_HLAIIp_T1015A_2_R01.21373.21373.2	KELFLERIL	KELFLERIL	FALSE	ENST00000416838.1	ENSG00000214653	HNRNPA3P3
T1015A	lncRNA	HLA-I	2	1327.38	1	2.005	0.162	477.5	-0.60818	1.54668	79.946	178.94	n. def.	20180721_QEh1_LC1_SA_JMI_HLAIp_T1015A_2_R01.9512.9512.2	SEDKEVKPV	SEDKEVKPV	FALSE	ENST00000559598.6	ENSG00000245694	CRNDE
T1015A	lncRNA	HLA-I	3	2479.44	1	2.752	0.338	415.8	0.39366	2.94692	39.351	107.57	n. def.	20180721_QEh1_LC1_SA_JMI_HLAIp_T1015A_2_R02.18952.18952.3	RLKNVSHIF	RLKNVSHIF	FALSE	ENST00000598846.1	ENSG00000268575	RP1-283E3.8
T1015A	lncRNA	HLA-I	2	3327.54	1	2.528	0.377	499.1	0.31826	3.98297	80.141	130.75	n. def.	20180721_QEh1_LC1_SA_JMI_HLAIp_T1015A_1_R01.27152.27152.2	FPETKVKVL	FPETKVKVL	FALSE	ENST00000434399.5	ENSG00000196295	AC005154.6
T1015A	lncRNA	HLA-I	2	1521.24	1	2.124	0.227	414.7	1.662	1.82391	46.577	140.88	n. def.	20180721_QEh1_LC1_SA_JMI_HLAIp_T1015A_1_R02.11027.11027.2	VVTKVNKEV	VVTKVNKEV	FALSE	ENST00000438412.5	ENSG00000231074	HCG18
T1015A	lncRNA	HLA-I	2	4371.12	1	2.468	0.513	457.5	-0.76603	4.7986	90.395	122.33	1	20180721_QEh1_LC1_SA_JMI_HLAIp_T1015A_1_R02.37647.37647.2	M(Oxidation)VFDVGKGNM(Oxidation)YF	MVFDVGKGNMYF	FALSE	ENST00000457339.5	ENSG00000231023	LINC00326
T1015A	lncRNA	HLA-I	2	2328.48	1	1.946	0.406	402.2	0.016132	2.74232	61.339	142.64	1	20180721_QEh1_LC1_SA_JMI_HLAIp_T1015A_2_R01.17557.17557.2	VFDVGKGNM(Oxidation)	VFDVGKGNM	FALSE	ENST00000457339.5	ENSG00000231023	LINC00326
T1015A	lncRNA	HLA-I	2	1615.08	1	1.948	0.202	397.8	-0.72387	0.958607	39.141	133.55	n. def.	20180721_QEh1_LC1_SA_JMI_HLAIp_T1015A_2_R02.11766.11766.2	LENSPGRQV	LENSPGRQV	FALSE	ENST00000548978.2	ENSG00000257702	LBX2-AS1
T1015A	lncRNA	HLA-I	2	3521.4	1	1.95	0.266	403.3	-0.03941	0.457175	37.819	111.39	n. def.	20180721_QEh1_LC1_SA_JMI_HLAIp_T1015A_1_R01.28936.28936.2	VLLERLENT	VLLERLENT	FALSE	ENST00000522817.1	ENSG00000253738	OTUD6B-AS1
T1015A	lncRNA	HLA-I	2	3099.9	1	2.288	0.386	614.1	n. def.	3.01278	14.728	116.73	n. def.	20180721_QEh1_LC1_SA_JMI_HLAIp_T1015A_1_R02.25809.25809.2	KTFKGFPTY	KTFKGFPTY	FALSE	ENST00000625168.1	ENSG00000165511	C10orf25
T1015A	lncRNA	HLA-I	3	3707.28	1	2.489	0.257	290.6	0.10975	4.36351	55.472	96.756	n. def.	20180721_QEh1_LC1_SA_JMI_HLAIp_T1015A_1_R01.30591.30591.3	ILYQNPKTLKF	ILYQNPKTLKF	FALSE	ENST00000434942.1	ENSG00000242082	RP1-90G24.10
T1015A	lncRNA	HLA-I	2	2880.66	1	1.881	0.306	465.1	-0.72548	1.30452	69.389	151.17	n. def.	20180721_QEh1_LC1_SA_JMI_HLAIp_T1015A_1_R02.23578.23578.2	HASFSTSSL	HASFSTSSL	FALSE	ENST00000374304.1	ENSG00000204173	LRRC37A5P
T1015A	lncRNA	HLA-I	1	1947.12	1	2.022	0.278	374.8	-0.64223	1.92082	49.577	130.04	n. def.	20180721_QEh1_LC1_SA_JMI_HLAIp_T1015A_1_R01.14417.14417.1	AEAGGSPEV	AEAGGSPEV	FALSE	ENST00000551597.6	ENSG00000257621	PSMA3-AS1
T1015A	lncRNA	HLA-I	1	3629.58	1	2.119	0.347	930.5	1.0985	2.12263	47.233	127.46	n. def.	20180721_QEh1_LC1_SA_JMI_HLAIp_T1015A_2_R02.29537.29537.1	YLDPAQQNL	YLDPAQQNL	FALSE	ENST00000606173.1	ENSG00000227671	RP11-488L18.4
T1015A	lncRNA	HLA-I	2	1206.42	1	1.818	0.3	354.5	-0.62011	1.43063	28.72	97.635	n. def.	20180721_QEh1_LC1_SA_JMI_HLAIp_T1015A_1_R02.8528.8528.2	AELRGSSHV	AELRGSSHV	FALSE	ENST00000439129.5	ENSG00000237037	NDUFA6-AS1
T1015A	lncRNA	HLA-I	2	2904.36	1	1.838	0.338	337.4	0.1675	2.27572	63.716	130.75	n. def.	20180721_QEh1_LC1_SA_JMI_HLAIp_T1015A_1_R01.23132.23132.2	YLATDHQKQLL	YLATDHQKQLL	FALSE	ENST00000458028.1	ENSG00000228495	LINC01013
T1015A	lncRNA	HLA-I	2	2323.98	1	1.94	0.402	397.8	-0.19513	2.73049	63.407	143	1	20180721_QEh1_LC1_SA_JMI_HLAIp_T1015A_2_R02.17620.17620.2	VFDVGKGNM(Oxidation)	VFDVGKGNM	FALSE	ENST00000457339.5	ENSG00000231023	LINC00326
T1015A	lncRNA	HLA-I	2	844.14	1	2.132	0.343	610.9	0.35773	1.75696	71.427	120.87	n. def.	20180721_QEh1_LC1_SA_JMI_HLAIp_T1015A_1_R01.5702.5702.2	KSKPNSSHW	KSKPNSSHW	FALSE	ENST00000430245.5	ENSG00000234741	GAS5
T1015A	lncRNA	HLA-I	2	1512	1	2.204	0.317	740.9	1.4478	1.58503	51.322	132.01	n. def.	20180721_QEh1_LC1_SA_JMI_HLAIp_T1015A_2_R02.10927.10927.2	VVTKVNKEV	VVTKVNKEV	FALSE	ENST00000438412.5	ENSG00000231074	HCG18
T1015A	lncRNA	HLA-I	2	2335.56	1	1.915	0.396	396.5	-0.086754	2.62709	74.089	143	1	20180721_QEh1_LC1_SA_JMI_HLAIp_T1015A_1_R01.17832.17832.2	VFDVGKGNM(Oxidation)	VFDVGKGNM	FALSE	ENST00000457339.5	ENSG00000231023	LINC00326
T1015A	lncRNA	HLA-I	2	3623.58	1	2.099	0.248	352.5	-0.39929	2.56067	55.438	107.69	n. def.	20180721_QEh1_LC1_SA_JMI_HLAIp_T1015A_2_R01.28706.28706.2	ISASQSTGITGV	ISASQSTGITGV	FALSE	ENST00000569583.1	ENSG00000260100	RP11-220I1.5
T1015A	lncRNA	HLA-I	2	4791.18	1	2.279	0.353	214.9	-0.65552	1.74473	64.774	108.98	1	20180721_QEh1_LC1_SA_JMI_HLAIp_T1015A_1_R01.39608.39608.2	M(Oxidation)VFDVGKGNMYF	MVFDVGKGNMYF	FALSE	ENST00000457339.5	ENSG00000231023	LINC00326
T1015A	lncRNA	HLA-I	3	3698.52	1	2.547	0.26	293.9	-0.60049	3.85699	61.062	100.69	n. def.	20180721_QEh1_LC1_SA_JMI_HLAIp_T1015A_2_R02.30144.30144.3	ILYQNPKTLKF	ILYQNPKTLKF	FALSE	ENST00000434942.1	ENSG00000242082	RP1-90G24.10
T1015A	lncRNA	HLA-I	2	2372.94	1	1.836	0.347	541.3	n. def.	1.48812	56.105	110.31	1	20180721_QEh1_LC1_SA_JMI_HLAIp_T1015A_1_R02.18522.18522.2	M(Oxidation)VAESPPRV	MVAESPPRV	FALSE	ENST00000430633.5	ENSG00000235106	LINC00094
T1015A	lncRNA	HLA-I	2	4367.16	1	2.348	0.479	344.9	-0.15841	3.88941	100.47	141.2	1	20180721_QEh1_LC1_SA_JMI_HLAIp_T1015A_1_R01.36152.36152.2	M(Oxidation)VFDVGKGNM(Oxidation)YF	MVFDVGKGNMYF	FALSE	ENST00000457339.5	ENSG00000231023	LINC00326
T1015A	lncRNA	HLA-I	2	2044.86	1	1.851	0.28	366.4	0.026871	0.716699	41.76	94.163	n. def.	20180721_QEh1_LC1_SA_JMI_HLAIp_T1015A_2_R02.15238.15238.2	VAAAESHPL	VAAAESHPL	FALSE	ENST00000477943.1	ENSG00000242071	RPL7AP6
T1015A	lncRNA	HLA-I	2	2373.84	1	1.863	0.342	586.4	-0.28254	1.59346	41.648	104.37	1	20180721_QEh1_LC1_SA_JMI_HLAIp_T1015A_1_R01.18172.18172.2	M(Oxidation)VAESPPRV	MVAESPPRV	FALSE	ENST00000430633.5	ENSG00000235106	LINC00094
T1015A	lncRNA	HLA-I	2	4201.68	1	2.091	0.423	432	-1.5781	2.74473	44.955	98.044	1	20180721_QEh1_LC1_SA_JMI_HLAIp_T1015A_2_R02.34408.34408.2	M(Oxidation)EVSSFGKSFI	MEVSSFGKSFI	FALSE	ENST00000460115.5	ENSG00000198496	NBR2
T1015A	lncRNA	HLA-I	2	1513.68	1	2.016	0.191	379.7	0.88614	1.47366	45.254	137.69	n. def.	20180721_QEh1_LC1_SA_JMI_HLAIp_T1015A_2_R01.10973.10973.2	VVTKVNKEV	VVTKVNKEV	FALSE	ENST00000438412.5	ENSG00000231074	HCG18
T1015A	lncRNA	HLA-I	2	4334.64	1	2.474	0.521	452.3	-1.5975	4.83863	88.659	128.28	1	20180721_QEh1_LC1_SA_JMI_HLAIp_T1015A_1_R01.35891.35891.2	M(Oxidation)VFDVGKGNM(Oxidation)YF	MVFDVGKGNMYF	FALSE	ENST00000457339.5	ENSG00000231023	LINC00326
T1015A	lncRNA	HLA-I	2	3048.66	1	1.742	0.25	337.3	-0.054243	1.28988	7.571	117.93	n. def.	20180721_QEh1_LC1_SA_JMI_HLAIp_T1015A_1_R01.24513.24513.2	VFDVGKGNM	VFDVGKGNM	FALSE	ENST00000457339.5	ENSG00000231023	LINC00326
0D5P	TE	HLA-I	2	2123.88	1	1.631	0.415	290.7	1.82974	-0.61624	89.903	62.782	NaN	20170913_QEh1_LC1_CHC_SA_HLAIp_OD5P_DAc_3_R2.18039.18039.2	NMDGPGGHY	NMDGPGGHY	FALSE					[LINE_L1_L1MA10_6_4501199_4501760.3-92]
0D5P	TE	HLA-I	2	2165.88	1	1.53	0.358	288.6	0.917215	0.0052021	97.596	62.491	NaN	20170913_QEh1_LC1_CHC_SA_HLAIp_OD5P_ctrl_1_R1.16891.16891.2	NMDGPGGHY	NMDGPGGHY	FALSE					[LINE_L1_L1MA10_6_4501199_4501760.3-92]
0D5P	TE	HLA-I	3	2623.8	1	2.735	0.204	458	1.40894	0.26692	78.149	0	NaN	20170913_QEh1_LC1_CHC_SA_HLAIp_OD5P_DAc_3_R2.23367.23367.3	RLGAGRPPL	RLGAGRPPL	FALSE					[LINE_L1_L1PA4_10_102166088_102172257.291-467]
0D5P	TE	HLA-I	2	3135.54	1	1.829	0.296	309.1	1.1463	0.012833	74.184	41.574	NaN	20170913_QEh1_LC1_CHC_SA_HLAIp_OD5P_ctrl_2_R2.27291.27291.2	KIYSNKYLY	KIYSNKYLY	FALSE					[LINE_L1_L1M1_5_136092975_136096140.1456-1551]
0D5P	TE	HLA-I	2	3109.98	1	2.302	0.274	347.3	1.84771	0.43088	82.279	43.473	NaN	20170913_QEh1_LC1_CHC_SA_HLAIp_OD5P_DAC_1_R1.28278.28278.2	KIYSNKYLY	KIYSNKYLY	FALSE					[LINE_L1_L1M1_5_136092975_136096140.1456-1551]
0D5P	TE	HLA-I	2	3639.6	1	1.661	0.33	285.4	1.83565	-0.10438	78.334	41.314	NaN	20170913_QEh1_LC1_CHC_SA_HLAIp_OD5P_DAc_3_R2.34365.34365.2	AAFDRAVHF	AAFDRAVHF	FALSE					[LINE_L2_L2a_6_10434356_10434633.3-182]
0D5P	TE	HLA-I	2	3527.34	1	2.488	0.24	625.9	0.457175	-0.38036	107.9	14.435	NaN	20170913_QEh1_LC1_CHC_SA_HLAIp_OD5P_ctrl_3_R2.31447.31447.2	SPSDRLPSL	SPSDRLPSL	FALSE					[Retroposon_SVA_SVA_B_2_74350699_74352067.23-238]
0D5P	TE	HLA-I	2	2359.8	1	2.179	0.31	533.6	1.25414	0.49369	148.54	71.693	NaN	20170913_QEh1_LC1_CHC_SA_HLAIp_OD5P_ctrl_2_R2.19431.19431.2	KVFKNGNAF	KVFKNGNAF	FALSE					[sp|Q7Z3K3-2|POGZ_HUMAN, ENSP00000376484.1, sp|Q7Z3K3-3|POGZ_HUMAN, sp|Q7Z3K3-6|POGZ_HUMAN, sp|Q7Z3K3-7|POGZ_HUMAN, sp|Q7Z3K3|POGZ_HUMAN, sp|Q7Z3K3-5|POGZ_HUMAN]
0D5P	TE	HLA-I	2	3287.64	1	1.856	0.211	406.9	0.05061	-0.36088	75.243	11.942	NaN	20170913_QEh1_LC1_CHC_SA_HLAIp_OD5P_ctrl_2_R2.28888.28888.2	TPAPRPLGI	TPAPRPLGI	FALSE					[LTR_ERV1_HERV_Fc2_int_23_97096480_97104422.3-185]
0D5P	TE	HLA-I	2	1930.74	1	2.042	0.251	491.7	1.60033	0.015745	129.4	29.478	NaN	20170913_QEh1_LC1_CHC_SA_HLAIp_OD5P_DAC_1_R2.15919.15919.2	RQLVTKGY	RQLVTKGY	FALSE					[sp|Q96HI0-2|SENP5_HUMAN, sp|Q96HI0|SENP5_HUMAN, tr|C9JHT8|C9JHT8_HUMAN, ENSP00000390231.2]
0D5P	TE	HLA-I	2	1515.6	1	1.873	0.274	275.3	1.35655	0.7787	81.784	53.677	NaN	20170913_QEh1_LC1_CHC_SA_HLAIp_OD5P_DAC_2_R2.11828.11828.2	KPRHQPGPAL	KPRHQPGPAL	FALSE					[LTR_ERVL_MaLR_MLT1J_16_19773103_19773599.197-472]
0D5P	TE	HLA-I	3	2657.58	1	2.923	0.21	524.6	1.6517	-0.83009	76.827	18.867	NaN	20170913_QEh1_LC1_CHC_SA_HLAIp_OD5P_ctrl_3_R2.22463.22463.3	RLGAGRPPL	RLGAGRPPL	FALSE					[LINE_L1_L1PA4_10_102166088_102172257.291-467]
0D5P	TE	HLA-I	1	3298.62	1	1.789	0.267	396.8	1.64589	0.7771	113.7	30.082	NaN	20170913_QEh1_LC1_CHC_SA_HLAIp_OD5P_ctrl_1_R2.27841.27841.1	DLSPGVQGY	DLSPGVQGY	FALSE					[SINE_Alu_FRAM_20_46289355_46289513.1-93]
0D5P	TE	HLA-I	3	2659.32	1	3.011	0.306	486.8	1.74473	-0.62276	78.334	21.054	NaN	20170913_QEh1_LC1_CHC_SA_HLAIp_OD5P_ctrl_4_R2.21998.21998.3	RLGAGRPPL	RLGAGRPPL	FALSE					[LINE_L1_L1PA4_10_102166088_102172257.291-467]
0D5P	TE	HLA-I	2	3543.36	1	2.49	0.166	595.5	1.15243	-0.51679	123.21	24.626	NaN	20170913_QEh1_LC1_CHC_SA_HLAIp_OD5P_ctrl_2_R2.31479.31479.2	SPSDRLPSL	SPSDRLPSL	FALSE					[Retroposon_SVA_SVA_B_2_74350699_74352067.23-238]
0D5P	TE	HLA-I	2	3526.08	1	2.687	1	774.2	1.17914	-0.40206	113.74	18.382	NaN	20170913_QEh1_LC1_CHC_SA_HLAIp_OD5P_ctrl_4_R2.30768.30768.2	SPSDRLPSL	SPSDRLPSL	FALSE					[Retroposon_SVA_SVA_B_2_74350699_74352067.23-238]
0D5P	TE	HLA-I	3	2644.62	1	2.663	0.307	374.2	1.57349	0.53897	62.582	12.456	NaN	20170913_QEh1_LC1_CHC_SA_HLAIp_OD5P_DAC_1_R1.23298.23298.3	RLGAGRPPL	RLGAGRPPL	FALSE					[LINE_L1_L1PA4_10_102166088_102172257.291-467]
0D5P	TE	HLA-I	2	1506.78	1	2.533	0.371	465.1	3.14509	0.25753	109.01	80.838	NaN	20170913_QEh1_LC1_CHC_SA_HLAIp_OD5P_DAC_3_R1.11853.11853.2	KPRHQPGPAL	KPRHQPGPAL	FALSE					[LTR_ERVL_MaLR_MLT1J_16_19773103_19773599.197-472]
0D5P	TE	HLA-I	2	1923.12	1	2.06	0.23	611.6	1.45967	-0.46101	125.5	41.704	NaN	20170913_QEh1_LC1_CHC_SA_HLAIp_OD5P_DAC_4_R1.15614.15614.2	RQLVTKGY	RQLVTKGY	FALSE					[sp|Q96HI0-2|SENP5_HUMAN, sp|Q96HI0|SENP5_HUMAN, tr|C9JHT8|C9JHT8_HUMAN, ENSP00000390231.2]
0D5P	TE	HLA-I	2	2161.32	1	1.503	0.354	223.1	0.841638	-0.38197	92.692	57.587	NaN	20170913_QEh1_LC1_CHC_SA_HLAIp_OD5P_ctrl_1_R2.16898.16898.2	NMDGPGGHY	NMDGPGGHY	FALSE					[LINE_L1_L1MA10_6_4501199_4501760.3-92]
0D5P	TE	HLA-I	2	2131.98	1	1.507	0.321	225.5	1.75945	-0.66401	96.048	60.942	NaN	20170913_QEh1_LC1_CHC_SA_HLAIp_OD5P_DAC_2_R1.17798.17798.2	NMDGPGGHY	NMDGPGGHY	FALSE					[LINE_L1_L1MA10_6_4501199_4501760.3-92]
0D5P	TE	HLA-I	1	3266.34	1	1.731	0.312	343.4	1.51428	0.11005	107.32	23.703	NaN	20170913_QEh1_LC1_CHC_SA_HLAIp_OD5P_ctrl_4_R2.28178.28178.1	DLSPGVQGY	DLSPGVQGY	FALSE					[SINE_Alu_FRAM_20_46289355_46289513.1-93]
0D5P	TE	HLA-I	2	2329.2	1	2.139	0.314	366	1.451	0.59177	124.59	61.288	NaN	20170913_QEh1_LC1_CHC_SA_HLAIp_OD5P_DAC_2_R2.19816.19816.2	KVFKNGNAF	KVFKNGNAF	FALSE					[sp|Q7Z3K3-2|POGZ_HUMAN, ENSP00000376484.1, sp|Q7Z3K3-3|POGZ_HUMAN, sp|Q7Z3K3-6|POGZ_HUMAN, sp|Q7Z3K3-7|POGZ_HUMAN, sp|Q7Z3K3|POGZ_HUMAN, sp|Q7Z3K3-5|POGZ_HUMAN]
0D5P	TE	HLA-I	2	3268.8	1	1.819	0.29	212.3	2.17134	-0.0681	90.777	38.989	NaN	20170913_QEh1_LC1_CHC_SA_HLAIp_OD5P_DAC_4_R2.29371.29371.2	DLSPGVQGY	DLSPGVQGY	FALSE					[SINE_Alu_FRAM_20_46289355_46289513.1-93]
0D5P	TE	HLA-I	3	2423.82	1	1.646	0.38	175.6	1.80688	-0.82725	62.463	35.134	NaN	20170913_QEh1_LC1_CHC_SA_HLAIp_OD5P_DAC_4_R1.20638.20638.3	RQYSFKHSF	RQYSFKHSF	FALSE					[LTR_ERV1_HERVH_int_1_68851687_68857675.2741-2992]
0D5P	TE	HLA-I	2	5421	1	1.635	0.318	203.7	2.11919	0.29709	75.311	37.752	NaN	20170913_QEh1_LC1_CHC_SA_HLAIp_OD5P_DAC_2_R2.49480.49480.2	VIDYPPIAY	VIDYPPIAY	FALSE					[LTR_ERVL_LTR16C_8_104278873_104279209.2-142]
0D5P	TE	HLA-I	2	3270.42	1	1.886	0.235	288.5	2.04096	0.099329	84.097	26.538	NaN	20170913_QEh1_LC1_CHC_SA_HLAIp_OD5P_ctrl_3_R1.28758.28758.2	DLSPGVQGY	DLSPGVQGY	FALSE					[SINE_Alu_FRAM_20_46289355_46289513.1-93]
0D5P	TE	HLA-I	3	2620.26	1	2.918	0.228	531.1	1.64589	-0.15536	70.256	3.5739	NaN	20170913_QEh1_LC1_CHC_SA_HLAIp_OD5P_DAC_3_R1.23355.23355.3	RLGAGRPPL	RLGAGRPPL	FALSE					[LINE_L1_L1PA4_10_102166088_102172257.291-467]
0D5P	TE	HLA-I	2	3108.24	1	1.775	0.257	218.9	0.928118	1.3874	75.213	28.842	NaN	20170913_QEh1_LC1_CHC_SA_HLAIp_OD5P_DAC_4_R2.27668.27668.2	KIYSNKYLY	KIYSNKYLY	FALSE					[LINE_L1_L1M1_5_136092975_136096140.1456-1551]
0D5P	TE	HLA-I	2	3114.3	1	1.654	0.126	616.4	0.387216	1.9537	72.879	12.402	NaN	20170913_QEh1_LC1_CHC_SA_HLAIp_OD5P_DAC_1_R1.28329.28329.2	SPAPPRLSP	SPAPPRLSP	FALSE					[LTR_ERV1_LTR12C_2_151397803_151399635.387-848]
0D5P	TE	HLA-I	2	2887.2	1	1.851	0.297	288.1	1.37882	0.39097	92.467	31.679	NaN	20170913_QEh1_LC1_CHC_SA_HLAIp_OD5P_DAC_1_R2.26030.26030.2	VYSAVHSSL	VYSAVHSSL	FALSE					[LTR_ERV1_MER39_1_236035620_236035949.26-328]
0D5P	TE	HLA-I	1	3268.44	1	1.805	0.313	275.4	1.60555	0.0062074	108.92	25.31	NaN	20170913_QEh1_LC1_CHC_SA_HLAIp_OD5P_DAC_2_R2.29795.29795.1	DLSPGVQGY	DLSPGVQGY	FALSE					[SINE_Alu_FRAM_20_46289355_46289513.1-93]
0D5P	TE	HLA-I	2	3532.08	1	2.62	1	840.3	1.1798	-0.076953	118.41	24.941	NaN	20170913_QEh1_LC1_CHC_SA_HLAIp_OD5P_ctrl_3_R1.31419.31419.2	SPSDRLPSL	SPSDRLPSL	FALSE					[Retroposon_SVA_SVA_B_2_74350699_74352067.23-238]
0D5P	TE	HLA-I	3	2643.96	1	2.833	0.21	465.9	1.67162	0.59161	70.256	14.58	NaN	20170913_QEh1_LC1_CHC_SA_HLAIp_OD5P_DAC_1_R2.23356.23356.3	RLGAGRPPL	RLGAGRPPL	FALSE					[LINE_L1_L1PA4_10_102166088_102172257.291-467]
0D5P	TE	HLA-I	2	3590.04	1	2.388	1	809.7	0.718967	-0.29282	102.07	6.5655	NaN	20170913_QEh1_LC1_CHC_SA_HLAIp_OD5P_ctrl_1_R2.30670.30670.2	SPSDRLPSL	SPSDRLPSL	FALSE					[Retroposon_SVA_SVA_B_2_74350699_74352067.23-238]
0D5P	TE	HLA-I	2	3111.36	1	2.257	0.323	381.3	1.15181	0.62796	80.438	31.08	NaN	20170913_QEh1_LC1_CHC_SA_HLAIp_OD5P_DAC_1_R2.28379.28379.2	KIYSNKYLY	KIYSNKYLY	FALSE					[LINE_L1_L1M1_5_136092975_136096140.1456-1551]
0D5P	TE	HLA-I	2	2907.84	1	1.73	0.327	235.3	1.8041	0.58522	97.473	39.914	NaN	20170913_QEh1_LC1_CHC_SA_HLAIp_OD5P_ctrl_2_R2.25038.25038.2	VYSAVHSSL	VYSAVHSSL	FALSE					[LTR_ERV1_MER39_1_236035620_236035949.26-328]
0D5P	TE	HLA-I	2	3515.64	1	2.502	0.155	520.6	0.0491485	NaN	122.33	5.169	NaN	20170913_QEh1_LC1_CHC_SA_HLAIp_OD5P_DAC_4_R2.31926.31926.2	SPSDRLPSL	SPSDRLPSL	FALSE					[Retroposon_SVA_SVA_B_2_74350699_74352067.23-238]
0D5P	TE	HLA-I	2	2120.88	1	1.561	0.36	215	1.01278	-0.70137	113.08	77.978	NaN	20170913_QEh1_LC1_CHC_SA_HLAIp_OD5P_DAC_3_R1.18023.18023.2	NMDGPGGHY	NMDGPGGHY	FALSE					[LINE_L1_L1MA10_6_4501199_4501760.3-92]
0D5P	TE	HLA-I	3	2640.78	1	2.568	0.296	388.4	1.37263	0.37949	68.625	18.91	NaN	20170913_QEh1_LC1_CHC_SA_HLAIp_OD5P_DAC_2_R1.23054.23054.3	RLGAGRPPL	RLGAGRPPL	FALSE					[LINE_L1_L1PA4_10_102166088_102172257.291-467]
0D5P	TE	HLA-I	3	2651.22	1	3.055	0.307	485.3	1.79048	-0.50409	77.732	20.451	NaN	20170913_QEh1_LC1_CHC_SA_HLAIp_OD5P_ctrl_4_R1.21940.21940.3	RLGAGRPPL	RLGAGRPPL	FALSE					[LINE_L1_L1PA4_10_102166088_102172257.291-467]
0D5P	TE	HLA-I	2	2365.2	1	1.91	0.254	258.7	0.692504	0.44732	139.27	51.238	NaN	20170913_QEh1_LC1_CHC_SA_HLAIp_OD5P_ctrl_2_R1.19420.19420.2	KVFKNGNAF	KVFKNGNAF	FALSE					[sp|Q7Z3K3-2|POGZ_HUMAN, ENSP00000376484.1, sp|Q7Z3K3-3|POGZ_HUMAN, sp|Q7Z3K3-6|POGZ_HUMAN, sp|Q7Z3K3-7|POGZ_HUMAN, sp|Q7Z3K3|POGZ_HUMAN, sp|Q7Z3K3-5|POGZ_HUMAN]
0D5P	TE	HLA-I	2	2328.06	1	1.955	0.273	318.8	0.701147	0.41234	128.48	56.77	NaN	20170913_QEh1_LC1_CHC_SA_HLAIp_OD5P_DAC_4_R2.19535.19535.2	KVFKNGNAF	KVFKNGNAF	FALSE					[sp|Q7Z3K3-2|POGZ_HUMAN, ENSP00000376484.1, sp|Q7Z3K3-3|POGZ_HUMAN, sp|Q7Z3K3-6|POGZ_HUMAN, sp|Q7Z3K3-7|POGZ_HUMAN, sp|Q7Z3K3|POGZ_HUMAN, sp|Q7Z3K3-5|POGZ_HUMAN]
0D5P	TE	HLA-I	1	3267.06	1	1.674	0.321	274.8	1.64589	-0.15864	97.033	22.618	NaN	20170913_QEh1_LC1_CHC_SA_HLAIp_OD5P_ctrl_3_R2.28779.28779.1	DLSPGVQGY	DLSPGVQGY	FALSE					[SINE_Alu_FRAM_20_46289355_46289513.1-93]
0D5P	TE	HLA-I	2	2878.32	1	1.818	0.29	289.1	1.3851	2.0084	110.63	46.369	NaN	20170913_QEh1_LC1_CHC_SA_HLAIp_OD5P_DAC_4_R1.25448.25448.2	VYSAVHSSL	VYSAVHSSL	FALSE					[LTR_ERV1_MER39_1_236035620_236035949.26-328]
0D5P	TE	HLA-I	2	3517.8	1	2.218	0.16	438.9	0.170053	0.057381	92.051	12.159	NaN	20170913_QEh1_LC1_CHC_SA_HLAIp_OD5P_ctrl_4_R1.30690.30690.2	SPSDRLPSL	SPSDRLPSL	FALSE					[Retroposon_SVA_SVA_B_2_74350699_74352067.23-238]
0D5P	TE	HLA-I	2	2331.6	1	2.084	0.301	327	0.886057	0.35098	119.56	56.84	NaN	20170913_QEh1_LC1_CHC_SA_HLAIp_OD5P_DAC_2_R1.19823.19823.2	KVFKNGNAF	KVFKNGNAF	FALSE					[sp|Q7Z3K3-2|POGZ_HUMAN, ENSP00000376484.1, sp|Q7Z3K3-3|POGZ_HUMAN, sp|Q7Z3K3-6|POGZ_HUMAN, sp|Q7Z3K3-7|POGZ_HUMAN, sp|Q7Z3K3|POGZ_HUMAN, sp|Q7Z3K3-5|POGZ_HUMAN]
0D5P	TE	HLA-I	2	2553.78	1	1.928	0.291	226.5	0.970616	0.26297	96.331	36.312	NaN	20170913_QEh1_LC1_CHC_SA_HLAIp_OD5P_ctrl_3_R2.21396.21396.2	QSLEIHSQYK	QSLEIHSQYK	FALSE					[LINE_L1_L1M5_8_80860522_80861177.562-639]
0D5P	TE	HLA-I	2	2332.02	1	2.168	0.358	477.1	1.45842	0.11939	152.63	85.64	NaN	20170913_QEh1_LC1_CHC_SA_HLAIp_OD5P_DAC_1_R2.20029.20029.2	KVFKNGNAF	KVFKNGNAF	FALSE					[sp|Q7Z3K3-2|POGZ_HUMAN, ENSP00000376484.1, sp|Q7Z3K3-3|POGZ_HUMAN, sp|Q7Z3K3-6|POGZ_HUMAN, sp|Q7Z3K3-7|POGZ_HUMAN, sp|Q7Z3K3|POGZ_HUMAN, sp|Q7Z3K3-5|POGZ_HUMAN]
0D5P	TE	HLA-I	2	2397.84	1	2.021	0.289	388.1	1.19044	1.5623	143.02	67.751	NaN	20170913_QEh1_LC1_CHC_SA_HLAIp_OD5P_ctrl_1_R1.19039.19039.2	KVFKNGNAF	KVFKNGNAF	FALSE					[sp|Q7Z3K3-2|POGZ_HUMAN, ENSP00000376484.1, sp|Q7Z3K3-3|POGZ_HUMAN, sp|Q7Z3K3-6|POGZ_HUMAN, sp|Q7Z3K3-7|POGZ_HUMAN, sp|Q7Z3K3|POGZ_HUMAN, sp|Q7Z3K3-5|POGZ_HUMAN]
0D5P	TE	HLA-I	2	2895.54	1	1.574	0.286	285.2	1.52433	0.72074	85.359	22.518	NaN	20170913_QEh1_LC1_CHC_SA_HLAIp_OD5P_ctrl_4_R1.24441.24441.2	VYSAVHSSL	VYSAVHSSL	FALSE					[LTR_ERV1_MER39_1_236035620_236035949.26-328]
0D5P	TE	HLA-I	2	2136.42	1	1.423	0.428	164	2.31426	-0.79833	84.359	57.238	NaN	20170913_QEh1_LC1_CHC_SA_HLAIp_OD5P_DAC_1_R2.17994.17994.2	NMDGPGGHY	NMDGPGGHY	FALSE					[LINE_L1_L1MA10_6_4501199_4501760.3-92]
0D5P	TE	HLA-I	2	1917.9	1	1.912	0.233	365.8	1.11351	-0.3468	145.04	40.934	NaN	20170913_QEh1_LC1_CHC_SA_HLAIp_OD5P_DAc_3_R2.15910.15910.2	RQLVTKGY	RQLVTKGY	FALSE					[sp|Q96HI0-2|SENP5_HUMAN, sp|Q96HI0|SENP5_HUMAN, tr|C9JHT8|C9JHT8_HUMAN, ENSP00000390231.2]
0D5P	TE	HLA-I	2	5407.38	1	1.629	0.309	299.9	2.4828	0.67955	79.454	45.657	NaN	20170913_QEh1_LC1_CHC_SA_HLAIp_OD5P_DAC_4_R1.48828.48828.2	VIDYPPIAY	VIDYPPIAY	FALSE					[LTR_ERVL_LTR16C_8_104278873_104279209.2-142]
0D5P	TE	HLA-I	2	1507.86	1	1.96	0.231	323.2	1.23582	0.28187	101.28	64.263	NaN	20170913_QEh1_LC1_CHC_SA_HLAIp_OD5P_DAc_3_R2.11873.11873.2	KPRHQPGPAL	KPRHQPGPAL	FALSE					[LTR_ERVL_MaLR_MLT1J_16_19773103_19773599.197-472]
0D5P	TE	HLA-I	1	3266.16	1	1.667	0.289	261.6	1.37366	-0.25968	89.55	18.637	NaN	20170913_QEh1_LC1_CHC_SA_HLAIp_OD5P_DAC_4_R2.29343.29343.1	DLSPGVQGY	DLSPGVQGY	FALSE					[SINE_Alu_FRAM_20_46289355_46289513.1-93]
0D5P	TE	HLA-I	2	2360.82	1	2.491	0.207	923.9	0.103474	0.54593	162.97	45.571	NaN	20170913_QEh1_LC1_CHC_SA_HLAIp_OD5P_DAC_4_R2.19879.19879.2	SPRSPSPSL	SPRSPSPSL	FALSE					[Retroposon_SVA_SVA_D_1_161392049_161394106.3-71]
0D5P	TE	HLA-I	2	3651.48	1	1.625	0.324	223.2	1.86328	-0.39205	78.334	42.149	NaN	20170913_QEh1_LC1_CHC_SA_HLAIp_OD5P_DAC_2_R2.33765.33765.2	AAFDRAVHF	AAFDRAVHF	FALSE					[LINE_L2_L2a_6_10434356_10434633.3-182]
0D5P	TE	HLA-I	1	3273.42	1	1.725	0.303	270.1	1.51856	0.218	107.32	23.703	NaN	20170913_QEh1_LC1_CHC_SA_HLAIp_OD5P_DAC_1_R2.30155.30155.1	DLSPGVQGY	DLSPGVQGY	FALSE					[SINE_Alu_FRAM_20_46289355_46289513.1-93]
0D5P	TE	HLA-I	2	2886.84	1	1.783	0.292	290	1.30539	1.7227	102.8	40.839	NaN	20170913_QEh1_LC1_CHC_SA_HLAIp_OD5P_DAC_4_R2.25415.25415.2	VYSAVHSSL	VYSAVHSSL	FALSE					[LTR_ERV1_MER39_1_236035620_236035949.26-328]
0D5P	TE	HLA-I	2	5408.1	1	1.569	0.302	280.5	2.34199	0.94586	75.311	41.514	NaN	20170913_QEh1_LC1_CHC_SA_HLAIp_OD5P_ctrl_4_R1.47675.47675.2	VIDYPPIAY	VIDYPPIAY	FALSE					[LTR_ERVL_LTR16C_8_104278873_104279209.2-142]
0D5P	TE	HLA-I	2	2318.28	1	2.129	0.315	338.6	1.36754	0.26065	153.15	62.163	NaN	20170913_QEh1_LC1_CHC_SA_HLAIp_OD5P_DAc_3_R2.20072.20072.2	KVFKNGNAF	KVFKNGNAF	FALSE					[sp|Q7Z3K3-2|POGZ_HUMAN, ENSP00000376484.1, sp|Q7Z3K3-3|POGZ_HUMAN, sp|Q7Z3K3-6|POGZ_HUMAN, sp|Q7Z3K3-7|POGZ_HUMAN, sp|Q7Z3K3|POGZ_HUMAN, sp|Q7Z3K3-5|POGZ_HUMAN]
0D5P	TE	HLA-I	1	2892.6	1	2.033	0.219	523.3	0.928118	0.2608	111.01	4.9657	NaN	20170913_QEh1_LC1_CHC_SA_HLAIp_OD5P_DAc_3_R2.26387.26387.1	KGTLLSSY	KGTLLSSY	FALSE					[LINE_CR1_L3_17_30778159_30778752.109-204]
0D5P	TE	HLA-I	2	2869.32	1	1.638	0.301	270.9	0.747147	-0.53912	121.99	46.88	NaN	20170913_QEh1_LC1_CHC_SA_HLAIp_OD5P_ctrl_1_R2.23696.23696.2	AQFRVTEA	AQFRVTEA	FALSE					[sp|Q7Z3K3-2|POGZ_HUMAN, ENSP00000376484.1, sp|Q7Z3K3-3|POGZ_HUMAN, sp|Q7Z3K3-6|POGZ_HUMAN, sp|Q7Z3K3-7|POGZ_HUMAN, sp|Q7Z3K3|POGZ_HUMAN, sp|Q7Z3K3-5|POGZ_HUMAN]
0D5P	TE	HLA-I	2	2353.32	1	1.773	0.268	332.1	0.590067	0.22733	78.149	33.702	NaN	20170913_QEh1_LC1_CHC_SA_HLAIp_OD5P_ctrl_4_R2.18927.18927.2	KVFKNGNAF	KVFKNGNAF	FALSE					[sp|Q7Z3K3-2|POGZ_HUMAN, ENSP00000376484.1, sp|Q7Z3K3-3|POGZ_HUMAN, sp|Q7Z3K3-6|POGZ_HUMAN, sp|Q7Z3K3-7|POGZ_HUMAN, sp|Q7Z3K3|POGZ_HUMAN, sp|Q7Z3K3-5|POGZ_HUMAN]
0D5P	TE	HLA-I	2	2882.7	1	1.79	0.263	283.6	1.46344	1.8991	100.74	36.477	NaN	20170913_QEh1_LC1_CHC_SA_HLAIp_OD5P_DAC_2_R2.25738.25738.2	VYSAVHSSL	VYSAVHSSL	FALSE					[LTR_ERV1_MER39_1_236035620_236035949.26-328]
0D5P	TE	HLA-I	2	3519.54	1	2.317	0.177	481.5	0.243364	-0.39811	89.08	14.703	NaN	20170913_QEh1_LC1_CHC_SA_HLAIp_OD5P_DAC_1_R2.32747.32747.2	SPSDRLPSL	SPSDRLPSL	FALSE					[Retroposon_SVA_SVA_B_2_74350699_74352067.23-238]
0D5P	TE	HLA-I	2	1925.28	1	2.061	0.212	613.4	1.47756	-0.4286	129.4	19.034	NaN	20170913_QEh1_LC1_CHC_SA_HLAIp_OD5P_DAC_2_R2.15759.15759.2	RQLVTKGY	RQLVTKGY	FALSE					[sp|Q96HI0-2|SENP5_HUMAN, sp|Q96HI0|SENP5_HUMAN, tr|C9JHT8|C9JHT8_HUMAN, ENSP00000390231.2]
0D5P	TE	HLA-I	2	2872.38	1	1.655	0.266	253.2	1.42481	0.18557	107.67	54.119	NaN	20170913_QEh1_LC1_CHC_SA_HLAIp_OD5P_DAc_3_R2.26159.26159.2	VYSAVHSSL	VYSAVHSSL	FALSE					[LTR_ERV1_MER39_1_236035620_236035949.26-328]
0D5P	TE	HLA-I	1	3269.4	1	1.774	0.256	387	1.82102	-0.20534	87.323	16.41	NaN	20170913_QEh1_LC1_CHC_SA_HLAIp_OD5P_ctrl_3_R1.28749.28749.1	DLSPGVQGY	DLSPGVQGY	FALSE					[SINE_Alu_FRAM_20_46289355_46289513.1-93]
Me290	TE	HLA-I	2	5106.66	1	2.117	0.349	317.6	2.65365	-0.77859	98.133	72.396	NaN	20180222_QE_HFX_LC2_HLAIp_JMI_SA_Me290_R2.48937.48937.2	VIDYPPIAY	VIDYPPIAY	FALSE					[LTR_ERVL_LTR16C_8_104278873_104279209.2-142]
Me290	TE	HLA-I	2	2363.52	1	1.986	0.207	341.5	1.31695	-0.24078	104.44	53.471	NaN	20180222_QE_HFX_LC2_HLAIp_JMI_SA_Me290_R1.19596.19596.2	KLKETTDPL	KLKETTDPL	FALSE					[LINE_L1_L1PBa_14_25112378_25114022.59-193]
T1185B	TE	HLA-I	2	3468.54	1	2.067	0.517	601.7	4.44612	0.19068	145.72	113.4	0	20180721_QEh1_LC1_SA_JMI_HLAIp_T1185B_IFN1_R02.38560.38560.2	DVFNEDFSNR	DVFNEDFSNR	FALSE					[sp|Q96HI0-2|SENP5_HUMAN, sp|Q96HI0|SENP5_HUMAN, tr|C9JHT8|C9JHT8_HUMAN, ENSP00000390231.2]
T1185B	TE	HLA-I	2	833.22	1	2.228	0.304	509.4	1.9431	0.28187	153.08	50.364	0	20180721_QEh1_LC1_SA_JMI_HLAIp_T1185B_IFN1_R02.6774.6774.2	TTEEPSGQGK	TTEEPSGQGK	FALSE					[LTR_ERVL_MaLR_MLT1E3_12_127604056_127604371.141-290]
T1185B	TE	HLA-I	3	3230.76	1	2.327	0.312	206.2	2.83268	-0.38895	89.08	56.75	0	20180721_QEh1_LC1_SA_JMI_HLAIp_T1185B_C2_R01.30466.30466.3	NAIDLEFQHR	NAIDLEFQHR	FALSE					[DNA_TcMar_Tigger_Tigger2_11_67098135_67098854.172-285]
T1185B	TE	HLA-I	2	2382.54	1	2.006	0.442	355.1	2.25571	-0.012431	127.4	49.063	0	20180721_QEh1_LC1_SA_JMI_HLAIp_T1185B_C3_R02.20577.20577.2	WTSQPPNYEK	WTSQPPNYEK	FALSE					[LTR_ERVL_MaLR_MLT1A1_2_12455448_12455825.187-309]
T1185B	TE	HLA-I	1	3471.24	1	2.823	0.562	312	6.39362	0.16082	251.98	184.08	0	20180721_QEh1_LC1_SA_JMI_HLAIp_T1185B_IFN3_R01.38942.38942.1	DVFNEDFSNR	DVFNEDFSNR	FALSE					[sp|Q96HI0-2|SENP5_HUMAN, sp|Q96HI0|SENP5_HUMAN, tr|C9JHT8|C9JHT8_HUMAN, ENSP00000390231.2]
T1185B	TE	HLA-I	2	4290.96	1	2.813	0.427	822.6	4.79317	0.63213	159.09	83.708	0	20180721_QEh1_LC1_SA_JMI_HLAIp_T1185B_IFN3_R02.47349.47349.2	EAVSEVELLATTR	EAVSEVELLATTR	FALSE					[LTR_ERV1_MER57_int_4_55468852_55471759.374-472]
T1185B	TE	HLA-I	1	3473.82	1	2.492	0.525	224.8	5.33255	0.12186	212.03	133.52	0	20180721_QEh1_LC1_SA_JMI_HLAIp_T1185B_IFN1_R02.38620.38620.1	DVFNEDFSNR	DVFNEDFSNR	FALSE					[sp|Q96HI0-2|SENP5_HUMAN, sp|Q96HI0|SENP5_HUMAN, tr|C9JHT8|C9JHT8_HUMAN, ENSP00000390231.2]
T1185B	TE	HLA-I	2	3467.4	1	1.915	0.481	366.8	3.6038	-0.037064	141.48	110.11	0	20180721_QEh1_LC1_SA_JMI_HLAIp_T1185B_IFN3_R01.38899.38899.2	DVFNEDFSNR	DVFNEDFSNR	FALSE					[sp|Q96HI0-2|SENP5_HUMAN, sp|Q96HI0|SENP5_HUMAN, tr|C9JHT8|C9JHT8_HUMAN, ENSP00000390231.2]
T1185B	TE	HLA-I	3	2937.96	1	2.327	0.217	366	1.15366	0	68.371	34.367	0	20180721_QEh1_LC1_SA_JMI_HLAIp_T1185B_IFN2_R01.31812.31812.3	FFAIPSFKR	FFAIPSFKR	FALSE					[LTR_ERVL_MaLR_MLT1F1_7_30561154_30561683.14-55]
T1185B	TE	HLA-I	2	2387.58	1	1.954	0.411	420.5	2.04721	-1.0942	121.73	46.689	0	20180721_QEh1_LC1_SA_JMI_HLAIp_T1185B_C3_R01.20518.20518.2	WTSQPPNYEK	WTSQPPNYEK	FALSE					[LTR_ERVL_MaLR_MLT1A1_2_12455448_12455825.187-309]
T1185B	TE	HLA-I	1	3476.7	1	2.181	0.52	213.1	5.50724	-0.094296	193.38	132.47	0	20180721_QEh1_LC1_SA_JMI_HLAIp_T1185B_IFN2_R01.37901.37901.1	DVFNEDFSNR	DVFNEDFSNR	FALSE					[sp|Q96HI0-2|SENP5_HUMAN, sp|Q96HI0|SENP5_HUMAN, tr|C9JHT8|C9JHT8_HUMAN, ENSP00000390231.2]
T1185B	TE	HLA-I	2	4031.04	1	1.754	0.391	346	2.05799	-0.61615	96.285	44.712	0	20180721_QEh1_LC1_SA_JMI_HLAIp_T1185B_IFN1_R01.44685.44685.2	AQNGIPLRI	AQNGIPLRI	FALSE					[sp|Q86TG7|PEG10_HUMAN, tr|A0A087WXK2|A0A087WXK2_HUMAN, ENSP00000480676.1, tr|A0A087WX23|A0A087WX23_HUMAN, tr|A0A087WUL4|A0A087WUL4_HUMAN]
T1185B	TE	HLA-I	3	2504.58	1	2.028	0.342	269.2	1.68194	-0.056871	127.87	75.869	0	20180721_QEh1_LC1_SA_JMI_HLAIp_T1185B_IFN2_R01.26633.26633.3	NAIGETGCFTRR	NAIGETGCFTRR	FALSE					[LTR_ERV1_MER61_int_5_27472181_27478102.3393-3497]
T1185B	TE	HLA-I	2	3129.84	1	2.388	0.28	688.7	0.489455	0.014593	138.9	47.854	0	20180721_QEh1_LC1_SA_JMI_HLAIp_T1185B_IFN3_R01.34889.34889.2	MGAEIAVVR	MGAEIAVVR	FALSE					[LTR_ERVL_MaLR_MLT1C2_14_92762617_92763052.174-359]
T1185B	TE	HLA-I	2	1204.98	1	2.269	0.258	559.4	1.22475	0.053753	128.57	51.291	0	20180721_QEh1_LC1_SA_JMI_HLAIp_T1185B_C1_R02.10496.10496.2	WTSRTVQNK	WTSRTVQNK	FALSE					[LTR_ERVL_MaLR_MLT1B_4_17393314_17393703.298-336]
T1185B	TE	HLA-I	3	2656.38	1	2.782	0.41	486	3.88941	0.32781	84.605	53.42	0	20180721_QEh1_LC1_SA_JMI_HLAIp_T1185B_C3_R02.22965.22965.3	FTLEGPGEDGKR	FTLEGPGEDGKR	FALSE					[SINE_MIR_MIRc_19_343796_343855.1-42]
T1185B	TE	HLA-I	2	2348.34	1	1.85	0.341	405.6	1.48545	0.062775	147.24	67.075	0	20180721_QEh1_LC1_SA_JMI_HLAIp_T1185B_IFN1_R02.25214.25214.2	WTSQPPNYEK	WTSQPPNYEK	FALSE					[LTR_ERVL_MaLR_MLT1A1_2_12455448_12455825.187-309]
T1185B	TE	HLA-I	2	3493.92	1	2.028	0.551	499.9	4.56384	-0.40164	129.1	89.951	0	20180721_QEh1_LC1_SA_JMI_HLAIp_T1185B_C1_R02.31960.31960.2	DVFNEDFSNR	DVFNEDFSNR	FALSE					[sp|Q96HI0-2|SENP5_HUMAN, sp|Q96HI0|SENP5_HUMAN, tr|C9JHT8|C9JHT8_HUMAN, ENSP00000390231.2]
T1185B	TE	HLA-I	1	4618.02	1	1.92	0.393	119.3	2.20831	-0.36783	128.61	91.766	0	20180721_QEh1_LC1_SA_JMI_HLAIp_T1185B_IFN1_R01.50612.50612.1	RQFSTPFQL	RQFSTPFQL	FALSE					[sp|Q7Z3K3-2|POGZ_HUMAN, ENSP00000376484.1, sp|Q7Z3K3-3|POGZ_HUMAN, sp|Q7Z3K3-6|POGZ_HUMAN, sp|Q7Z3K3-7|POGZ_HUMAN, sp|Q7Z3K3|POGZ_HUMAN, sp|Q7Z3K3-5|POGZ_HUMAN]
T1185B	TE	HLA-I	2	2762.58	1	1.981	0.369	515	2.56543	0.01863	91.783	29.783	0	20180721_QEh1_LC1_SA_JMI_HLAIp_T1185B_C3_R01.23758.23758.2	QTFEESLGR	QTFEESLGR	FALSE					[LTR_Gypsy_MamGypLTR3a_6_137920085_137920948.3-107]
T1185B	TE	HLA-I	2	2894.28	1	2.501	0.063	694.2	0.634512	0.81139	151.56	17.771	0	20180721_QEh1_LC1_SA_JMI_HLAIp_T1185B_IFN2_R01.31279.31279.2	KLQQVIQKI	KLQQVIQKI	FALSE					[DNA_TcMar_Tigger_Tigger1_1_193216194_193218596.841-903]
T1185B	TE	HLA-I	2	3172.62	1	2.4	0.284	662.7	0.500313	-0.35739	138.9	47.854	0	20180721_QEh1_LC1_SA_JMI_HLAIp_T1185B_C3_R02.27364.27364.2	MGAEIAVVR	MGAEIAVVR	FALSE					[LTR_ERVL_MaLR_MLT1C2_14_92762617_92763052.174-359]
T1185B	TE	HLA-I	2	2213.28	1	1.929	0.275	373.7	1.30016	-0.18669	85.807	17.425	1	20180721_QEh1_LC1_SA_JMI_HLAIp_T1185B_IFN3_R02.23564.23564.2	ETILANM(Oxidation)VKSR	ETILANMVKSR	FALSE					[SINE_Alu_AluSc_16_21609390_21609693.1-132]
T1185B	TE	HLA-I	2	1707.54	1	2.123	0.317	565.9	1.94692	-0.40322	122.28	35.448	0	20180721_QEh1_LC1_SA_JMI_HLAIp_T1185B_IFN1_R02.17416.17416.2	NTFGPGTANK	NTFGPGTANK	FALSE					[DNA_TcMar_Mariner_HSMAR1_3_14986580_14987797.164-370]
T1185B	TE	HLA-I	2	3175.8	1	2.253	0.287	515.8	0.542118	-0.51339	138.9	47.854	0	20180721_QEh1_LC1_SA_JMI_HLAIp_T1185B_C3_R01.27134.27134.2	MGAEIAVVR	MGAEIAVVR	FALSE					[LTR_ERVL_MaLR_MLT1C2_14_92762617_92763052.174-359]
T1185B	TE	HLA-I	2	4767	1	2.381	0.219	600.7	1.62709	-1.8246	147.19	63.384	0	20180721_QEh1_LC1_SA_JMI_HLAIp_T1185B_C1_R01.41855.41855.2	ELIALTQALR	ELIALTQALR	FALSE					[LTR_ERV1_HERVS71_int_19_36815775_36821945.3693-4163]
T1185B	TE	HLA-I	2	3169.8	1	2.278	0.283	595	0.568636	-0.684	136.16	46.605	0	20180721_QEh1_LC1_SA_JMI_HLAIp_T1185B_C2_R01.29905.29905.2	MGAEIAVVR	MGAEIAVVR	FALSE					[LTR_ERVL_MaLR_MLT1C2_14_92762617_92763052.174-359]
T1185B	TE	HLA-I	2	2016.6	1	1.93	0.317	462.8	2.10403	-0.16131	87.308	23.742	0	20180721_QEh1_LC1_SA_JMI_HLAIp_T1185B_IFN1_R02.21170.21170.2	EAGGSLEVRG	EAGGSLEVRG	FALSE					[SINE_Alu_AluSx1_1_151866325_151866638.1-102]
T1185B	TE	HLA-I	2	3491.1	1	1.994	0.519	520.8	4.64782	-0.13605	129.1	90.136	0	20180721_QEh1_LC1_SA_JMI_HLAIp_T1185B_C3_R02.29840.29840.2	DVFNEDFSNR	DVFNEDFSNR	FALSE					[sp|Q96HI0-2|SENP5_HUMAN, sp|Q96HI0|SENP5_HUMAN, tr|C9JHT8|C9JHT8_HUMAN, ENSP00000390231.2]
[truncated: 808 more rows]
