# Supplementary material for: Integrated proteogenomic deep sequencing and analytics accurately identify non-canonical peptides in tumor immunopeptidomes
Source: Nat Commun. 2020 Mar 10;11:1293. doi: 10.1038/s41467-020-14968-9 (PMC7064602; doi:10.1038/s41467-020-14968-9)
Supplement: Supplementary file 6 — Supplementary Data 4 [file 41467_2020_14968_MOESM6_ESM.xlsx]

## Sheet: Feuil1
Supplementary Data 4. Ambiguously identified noncHLAp PSMs
Spectrum	Index	Scan Number	Charge	Precursor m/z	mass difference	Peptide Annotated	Peptide Sequence	Protein	spscore	xcorr	Retention Time (sec)	deltacn	-log10(expect)	expect = comet expectation value (number of expected false positives)	Rank
20180222_QE_HFX_LC2_HLAIp_JMI_SA_Me290_R2.24268.24268.1, GSDFGGGGSY, lncRNA	1237	24268	1	902.344	0.003097	GSDFGGGGSY	GSDFGGGGSY	[ENST00000515379.1.65-961],GSDFGGGGSY,lncRNA	572.8	2.27	2802.2	0.131	1.36151	0.0435	1
20180222_QE_HFX_LC2_HLAIp_JMI_SA_Me290_R2.24268.24268.1, GSDFGGGGSY, lncRNA	1237	24268	1	902.344	0.003092	GSN(Deamidated)FGGGGSY	GSNFGGGGSY	sp|Q32P51|RA1L2_HUMAN;sp|Q32P51|RA1L2_HUMAN;sp|Q32P51|RA1L2_HUMAN;sp|Q32P51|RA1L2_HUMAN;sp|Q32P51|RA1L2_HUMAN;sp|Q32P51|RA1L2_HUMAN;sp|Q32P51|RA1L2_HUMAN	572.8	2.27	2802.2	0.131	1.36151	0.0435	1
20170903_QEh1_LC1_ChC_SA_HLAIp_OMM475_ctrl_1_R1.18518.18518.1, GTDGAAGGL, lncRNA	803	18518	1	717.33	0.000671	GTDGAAGGL	GTDGAAGGL	[ENST00000567108.2.1325-1414],GTDGAAGGL,lncRNA	586.2	1.868	2256.4	0	0.299296	0.502	1
20170903_QEh1_LC1_ChC_SA_HLAIp_OMM475_ctrl_1_R1.18518.18518.1, GTDGAAGGL, lncRNA	803	18518	1	717.33	0.000667	SAN(Deamidated)GAAGGL	SANGAAGGL	sp|Q14671|PUM1_HUMAN;sp|Q14671|PUM1_HUMAN;sp|Q14671|PUM1_HUMAN;sp|Q14671|PUM1_HUMAN;sp|Q14671|PUM1_HUMAN;sp|Q14671|PUM1_HUMAN;sp|Q14671|PUM1_HUMAN;sp|Q14671|PUM1_HUMAN	586.2	1.868	2256.4	0.231	0.299296	0.502	1
20180721_QEh1_LC1_SA_JMI_HLAIp_T1185B_IFN1_R02.44587.44587.1, TEVAEVGESL, lncRNA	2510	44587	1	1032.5	0.002903	TEVAN(Deamidated)GIESL	TEVANGIESL	sp|P51610|HCFC1_HUMAN;sp|P51610|HCFC1_HUMAN;sp|P51610|HCFC1_HUMAN;sp|P51610|HCFC1_HUMAN;sp|P51610|HCFC1_HUMAN	1171.4	2.447	4017.1	0.183	0.876148	0.133	1
20180721_QEh1_LC1_SA_JMI_HLAIp_T1185B_IFN1_R02.44587.44587.1, TEVAEVGESL, lncRNA	2510	44587	1	1032.5	0.002908	TEVAEVGESL	TEVAEVGESL	[ENST00000553344.2.463-624],TEVAEVGESL,lncRNA	743.6	2	4017.1	0.218	-0.4133	2.59	2
20180309_QE_HFX_LC2_HLAIIp_CHC_SA_tumC3N02289_4_5_R3.17273.17273.3, TPSKQSNNKYVASSYLSLTPE, lncRNA	728	17273	3	2313.17	0.016077	KPSKQ(Deamidated)SNNKYAASSYLSLTPE	KPSKQSNNKYAASSYLSLTPE	sp|A0M8Q6|IGLC7_HUMAN;sp|A0M8Q6|IGLC7_HUMAN;sp|A0M8Q6|IGLC7_HUMAN;sp|A0M8Q6|IGLC7_HUMAN	221.7	4.764	2330.6	1	6.9431	1.14e-07	1
20180309_QE_HFX_LC2_HLAIIp_CHC_SA_tumC3N02289_4_5_R3.17273.17273.3, TPSKQSNNKYVASSYLSLTPE, lncRNA	728	17273	3	2313.17	0.016077	KPSKQSN(Deamidated)NKYAASSYLSLTPE	KPSKQSNNKYAASSYLSLTPE	sp|A0M8Q6|IGLC7_HUMAN;sp|A0M8Q6|IGLC7_HUMAN;sp|A0M8Q6|IGLC7_HUMAN;sp|A0M8Q6|IGLC7_HUMAN	206.1	4.36	2330.6	1	5.6216	2.39e-06	2
20180721_QEh1_LC1_SA_JMI_HLAIp_T1015A_2_R02.35884.35884.2, AEIEFVEKI, lncRNA	2210	35884	2	1076.58	0.003323	AEQ(Deamidated)LFLKDI	AEQLFLKDI	sp|Q9Y274|SIA10_HUMAN;sp|Q9Y274|SIA10_HUMAN;sp|Q9Y274|SIA10_HUMAN	394.9	2.122	4387.3	0.045	0.165579	0.683	1
20180721_QEh1_LC1_SA_JMI_HLAIp_T1015A_2_R02.35884.35884.2, AEIEFVEKI, lncRNA	2210	35884	2	1076.58	0.003327	AEIEFVEKI	AEIEFVEKI	[ENST00000624216.1.121-399],AEIEFVEKI,lncRNA	419.4	2.027	4387.3	0.176	-0.075547	1.19	2
20170913_QEh1_LC1_CHC_SA_HLAIp_OD5P_ctrl_3_R2.27669.27669.3, SYLRRHLDF, ribo	1652	27669	3	1205.63	-0.020187	STRADRLAIGF	STRADRLAIGF	sp|Q9ULB1|NRX1A_HUMAN;sp|Q9ULB1|NRX1A_HUMAN;sp|Q9ULB1|NRX1A_HUMAN;sp|Q9ULB1|NRX1A_HUMAN;sp|Q9ULB1|NRX1A_HUMAN;sp|Q9ULB1|NRX1A_HUMAN;sp|Q9ULB1|NRX1A_HUMAN;sp|Q9ULB1|NRX1A_HUMAN;sp|Q9ULB1|NRX1A_HUMAN;sp|Q9ULB1|NRX1A_HUMAN;sp|Q9ULB1|NRX1A_HUMAN;sp|Q9ULB1|NRX1A_HUMAN;sp|Q9ULB1|NRX1A_HUMAN	70.6	1.6	3162.6	0.003	0.20204	0.628	1
20170913_QEh1_LC1_CHC_SA_HLAIp_OD5P_ctrl_3_R2.27669.27669.3, SYLRRHLDF, ribo	1652	27669	3	1205.63	0.000942	SYLRRHLDF	SYLRRHLDF	[ENST00000520314.2.6137-6232],SYLRRHLDF,lncRNA	187.7	1.596	3162.6	0.143	0.183096	0.656	2
20170913_QEh1_LC1_CHC_SA_HLAIp_OD5P_ctrl_2_R2.25050.25050.1, GSDFGGGGSY, lncRNA	1318	25050	1	902.341	0.000863	GSDFGGGGSY	GSDFGGGGSY	[ENST00000515379.1.65-961],GSDFGGGGSY,lncRNA	489.9	2.002	2909.2	0.254	3.56703	0.000271	1
20170913_QEh1_LC1_CHC_SA_HLAIp_OD5P_ctrl_2_R2.25050.25050.1, GSDFGGGGSY, lncRNA	1318	25050	1	902.341	0.000859	GSN(Deamidated)FGGGGSY	GSNFGGGGSY	sp|Q32P51|RA1L2_HUMAN;sp|Q32P51|RA1L2_HUMAN;sp|Q32P51|RA1L2_HUMAN;sp|Q32P51|RA1L2_HUMAN;sp|Q32P51|RA1L2_HUMAN;sp|Q32P51|RA1L2_HUMAN;sp|Q32P51|RA1L2_HUMAN	489.9	2.002	2909.2	0.254	3.56703	0.000271	1
20170913_QEh1_LC1_CHC_SA_HLAIp_OD5P_DAC_4_R2.25458.25458.1, GSDFGGGGSY, lncRNA	1368	25458	1	902.343	0.002625	GSDFGGGGSY	GSDFGGGGSY	[ENST00000515379.1.65-961],GSDFGGGGSY,lncRNA	600.1	2.242	2890.6	0.196	1.10624	0.0783	1
20170913_QEh1_LC1_CHC_SA_HLAIp_OD5P_DAC_4_R2.25458.25458.1, GSDFGGGGSY, lncRNA	1368	25458	1	902.343	0.002621	GSN(Deamidated)FGGGGSY	GSNFGGGGSY	sp|Q32P51|RA1L2_HUMAN;sp|Q32P51|RA1L2_HUMAN;sp|Q32P51|RA1L2_HUMAN;sp|Q32P51|RA1L2_HUMAN;sp|Q32P51|RA1L2_HUMAN;sp|Q32P51|RA1L2_HUMAN;sp|Q32P51|RA1L2_HUMAN	600.1	2.242	2890.6	0.196	1.10624	0.0783	1
20180721_QEh1_LC1_SA_JMI_HLAIp_T1185B_C3_R02.6751.6751.2, SHGGCIQQTR, lncRNA	99	6751	2	1085.5	0.000472	HSGC(Carbamidomethyl)IQTQR	HSGCIQTQR	sp|Q6PJF5|RHDF2_HUMAN;sp|Q6PJF5|RHDF2_HUMAN	597.2	2.326	889.3	0.235	3.72584	0.000188	1
20180721_QEh1_LC1_SA_JMI_HLAIp_T1185B_C3_R02.6751.6751.2, SHGGCIQQTR, lncRNA	99	6751	2	1085.5	0.000472	SHGGCIQQTR	SHGGCIQQTR	[ENST00000616106.1.692-865],SHGGCIQQTR,lncRNA	233.2	1.78	889.3	0.481	1.45717	0.0349	2
20180721_QEh1_LC1_SA_JMI_HLAIp_T1185B_IFN2_R02.7127.7127.2, SHGGCIQQTR, lncRNA	124	7127	2	1085.51	0.002786	HSGC(Carbamidomethyl)IQTQR	HSGCIQTQR	sp|Q6PJF5|RHDF2_HUMAN;sp|Q6PJF5|RHDF2_HUMAN	523.2	2.31	853.6	0.238	3.61798	0.000241	1
20180721_QEh1_LC1_SA_JMI_HLAIp_T1185B_IFN2_R02.7127.7127.2, SHGGCIQQTR, lncRNA	124	7127	2	1085.51	0.002786	SHGGCIQQTR	SHGGCIQQTR	[ENST00000616106.1.692-865],SHGGCIQQTR,lncRNA	204.9	1.761	853.6	0.472	1.34582	0.0451	2
20170913_QEh1_LC1_CHC_SA_HLAIp_OD5P_DAC_1_R2.26143.26143.1, GSDFGGGGSY, lncRNA	1448	26143	1	902.343	0.001946	GSDFGGGGSY	GSDFGGGGSY	[ENST00000515379.1.65-961],GSDFGGGGSY,lncRNA	417.5	1.862	2897.4	1	1.70997	0.0195	1
20170913_QEh1_LC1_CHC_SA_HLAIp_OD5P_DAC_1_R2.26143.26143.1, GSDFGGGGSY, lncRNA	1448	26143	1	902.343	0.001941	GSN(Deamidated)FGGGGSY	GSNFGGGGSY	sp|Q32P51|RA1L2_HUMAN;sp|Q32P51|RA1L2_HUMAN;sp|Q32P51|RA1L2_HUMAN;sp|Q32P51|RA1L2_HUMAN;sp|Q32P51|RA1L2_HUMAN;sp|Q32P51|RA1L2_HUMAN;sp|Q32P51|RA1L2_HUMAN	417.5	1.862	2897.4	1	1.70997	0.0195	1
20180425_QE_HFX_LC2_HLAIp_CHC_SA_normC3N02671_10_R2.27279.27279.1, GSDFGGGGSY, lncRNA	1579	27279	1	902.343	0.001897	GSDFGGGGSY	GSDFGGGGSY	[ENST00000515379.1.65-961],GSDFGGGGSY,lncRNA	908.8	2.654	2621.1	0.204	1.41229	0.0387	1
20180425_QE_HFX_LC2_HLAIp_CHC_SA_normC3N02671_10_R2.27279.27279.1, GSDFGGGGSY, lncRNA	1579	27279	1	902.343	0.001893	GSN(Deamidated)FGGGGSY	GSNFGGGGSY	sp|Q32P51|RA1L2_HUMAN;sp|Q32P51|RA1L2_HUMAN;sp|Q32P51|RA1L2_HUMAN;sp|Q32P51|RA1L2_HUMAN;sp|Q32P51|RA1L2_HUMAN;sp|Q32P51|RA1L2_HUMAN;sp|Q32P51|RA1L2_HUMAN	908.8	2.654	2621.1	0.204	1.41229	0.0387	1
20180721_QEh1_LC1_SA_JMI_HLAIp_T1185B_IFN1_R01.7340.7340.2, SHGGCIQQTR, lncRNA	129	7340	2	1085.51	0.001535	HSGC(Carbamidomethyl)IQTQR	HSGCIQTQR	sp|Q6PJF5|RHDF2_HUMAN;sp|Q6PJF5|RHDF2_HUMAN	668.2	2.388	876.9	0.228	3.92445	0.000119	1
20180721_QEh1_LC1_SA_JMI_HLAIp_T1185B_IFN1_R01.7340.7340.2, SHGGCIQQTR, lncRNA	129	7340	2	1085.51	0.001536	SHGGCIQQTR	SHGGCIQQTR	[ENST00000616106.1.692-865],SHGGCIQQTR,lncRNA	266.9	1.844	876.9	0.496	1.66756	0.0215	2
20180721_QEh1_LC1_SA_JMI_HLAIp_T1185B_IFN3_R01.7298.7298.2, SHGGCIQQTR, lncRNA	128	7298	2	1085.51	0.003513	HSGC(Carbamidomethyl)IQTQR	HSGCIQTQR	sp|Q6PJF5|RHDF2_HUMAN;sp|Q6PJF5|RHDF2_HUMAN	691.6	2.388	881.9	0.233	3.90658	0.000124	1
20180721_QEh1_LC1_SA_JMI_HLAIp_T1185B_IFN3_R01.7298.7298.2, SHGGCIQQTR, lncRNA	128	7298	2	1085.51	0.003513	SHGGCIQQTR	SHGGCIQQTR	[ENST00000616106.1.692-865],SHGGCIQQTR,lncRNA	278	1.832	881.9	0.488	1.5986	0.0252	2
20180425_QE_HFX_LC2_HLAIIp_CHC_SA_normC3N02671_10_R1.24324.24324.2, GNQGGFGNSRGDGAGLGNNQ, lncRNA	1239	24324	2	1875.83	0.001289	C(Carbamidomethyl)SRGYEAMYTLLGNANG	CSRGYEAMYTLLGNANG	sp|P22897|MRC1_HUMAN;sp|P22897|MRC1_HUMAN	1201.7	3.339	3098.8	0.343	7.50724	3.11e-08	1
20180425_QE_HFX_LC2_HLAIIp_CHC_SA_normC3N02671_10_R1.24324.24324.2, GNQGGFGNSRGDGAGLGNNQ, lncRNA	1239	24324	2	1875.83	0.004843	GNQGGFGNSRGDGAGLGNNQ	GNQGGFGNSRGDGAGLGNNQ	[ENST00000523386.1.529-1098],GNQGGFGNSRGDGAGLGNNQ,lncRNA	289.3	2.194	3098.8	0.536	2.34199	0.00455	2
20180721_QEh1_LC1_SA_JMI_HLAIp_T1185B_IFN2_R02.45172.45172.1, TEVAEVGESL, lncRNA	2525	45172	1	1032.5	0.002304	TEVAN(Deamidated)GIESL	TEVANGIESL	sp|P51610|HCFC1_HUMAN;sp|P51610|HCFC1_HUMAN;sp|P51610|HCFC1_HUMAN;sp|P51610|HCFC1_HUMAN;sp|P51610|HCFC1_HUMAN	1105.4	2.413	4036	0.189	1.13194	0.0738	1
20180721_QEh1_LC1_SA_JMI_HLAIp_T1185B_IFN2_R02.45172.45172.1, TEVAEVGESL, lncRNA	2525	45172	1	1032.5	0.002308	TEVAEVGESL	TEVAEVGESL	[ENST00000553344.2.463-624],TEVAEVGESL,lncRNA	682.2	1.958	4036	0.209	-0.340444	2.19	2
20170913_QEh1_LC1_CHC_SA_HLAIp_OD5P_ctrl_3_R2.21396.21396.2, QSLEIHSQYK, ere	1048	21396	2	1231.62	-0.000387	SQLEHLQSKY	SQLEHLQSKY	sp|Q9BWJ5|SF3B5_HUMAN	788.5	2.836	2553.8	0.32	4.17914	6.62e-05	1
20170913_QEh1_LC1_CHC_SA_HLAIp_OD5P_ctrl_3_R2.21396.21396.2, QSLEIHSQYK, ere	1048	21396	2	1231.62	-0.000387	QSLEIHSQYK	QSLEIHSQYK	[LINE_L1_L1M5_8_80860522_80861177.562-639],QSLEIHSQYK,ere	226.5	1.928	2553.8	0.517	0.860121	0.138	2
20170913_QEh1_LC1_CHC_SA_HLAIp_OD5P_ctrl_3_R2.10782.10782.3, APRPRPAPP, ribo	306	10782	3	957.552	0.001249	APRPARPPP	APRPARPPP	sp|A6NGR9|MROH6_HUMAN;sp|A6NGR9|MROH6_HUMAN	698.5	2.183	1439.7	0.034	-0.552668	3.57	1
20170913_QEh1_LC1_CHC_SA_HLAIp_OD5P_ctrl_3_R2.10782.10782.3, APRPRPAPP, ribo	306	10782	3	957.552	0.001249	APRPRPAPP	APRPRPAPP	[ENST00000380752_10_339],APRPRPAPP,ribo	545	2.109	1439.7	1	-0.654177	4.51	2
20180721_QEh1_LC1_SA_JMI_HLAIp_T1185B_C3_R01.6738.6738.2, SHGGCIQQTR, lncRNA	97	6738	2	1085.5	0.000742	HSGC(Carbamidomethyl)IQTQR	HSGCIQTQR	sp|Q6PJF5|RHDF2_HUMAN;sp|Q6PJF5|RHDF2_HUMAN	614.5	2.337	889.7	0.237	3.69465	0.000202	1
20180721_QEh1_LC1_SA_JMI_HLAIp_T1185B_C3_R01.6738.6738.2, SHGGCIQQTR, lncRNA	97	6738	2	1085.5	0.000742	SHGGCIQQTR	SHGGCIQQTR	[ENST00000616106.1.692-865],SHGGCIQQTR,lncRNA	237.6	1.784	889.7	0.485	1.41005	0.0389	2
20170913_QEh1_LC1_CHC_SA_HLAIp_OD5P_ctrl_3_R1.13963.13963.2, KPQSLGKVL, lncRNA	533	13963	2	1048.57	8e-05	KPQPHSGSVL	KPQPHSGSVL	sp|Q9H6W3|RIOX1_HUMAN	385.9	2.258	1789.7	0.192	1.68613	0.0206	1
20170913_QEh1_LC1_CHC_SA_HLAIp_OD5P_ctrl_3_R1.13963.13963.2, KPQSLGKVL, lncRNA	533	13963	2	1048.57	-0.001574	KPQS(Phospho)LGKVL	KPQSLGKVL	[ENST00000518014.1.4430-4525],KPQSLGKVL,lncRNA	277.8	1.825	1789.7	0.426	0.176526	0.666	2
20170913_QEh1_LC1_CHC_SA_HLAIp_OD5P_ctrl_3_R2.25014.25014.1, GSDFGGGGSY, lncRNA	1308	25014	1	902.34	-0.000795	GSDFGGGGSY	GSDFGGGGSY	[ENST00000515379.1.65-961],GSDFGGGGSY,lncRNA	752.3	2.129	2899.3	0.174	2.43297	0.00369	1
20170913_QEh1_LC1_CHC_SA_HLAIp_OD5P_ctrl_3_R2.25014.25014.1, GSDFGGGGSY, lncRNA	1308	25014	1	902.34	-0.0008	GSN(Deamidated)FGGGGSY	GSNFGGGGSY	sp|Q32P51|RA1L2_HUMAN;sp|Q32P51|RA1L2_HUMAN;sp|Q32P51|RA1L2_HUMAN;sp|Q32P51|RA1L2_HUMAN;sp|Q32P51|RA1L2_HUMAN;sp|Q32P51|RA1L2_HUMAN;sp|Q32P51|RA1L2_HUMAN	752.3	2.129	2899.3	0.174	2.43297	0.00369	1
20170913_QEh1_LC1_CHC_SA_HLAIp_OD5P_DAC_3_R1.26254.26254.1, GSDFGGGGSY, lncRNA	1461	26254	1	902.343	0.002492	GSDFGGGGSY	GSDFGGGGSY	[ENST00000515379.1.65-961],GSDFGGGGSY,lncRNA	907.8	2.356	2878.3	0.212	3.15677	0.000697	1
20170913_QEh1_LC1_CHC_SA_HLAIp_OD5P_DAC_3_R1.26254.26254.1, GSDFGGGGSY, lncRNA	1461	26254	1	902.343	0.002488	GSN(Deamidated)FGGGGSY	GSNFGGGGSY	sp|Q32P51|RA1L2_HUMAN;sp|Q32P51|RA1L2_HUMAN;sp|Q32P51|RA1L2_HUMAN;sp|Q32P51|RA1L2_HUMAN;sp|Q32P51|RA1L2_HUMAN;sp|Q32P51|RA1L2_HUMAN;sp|Q32P51|RA1L2_HUMAN	907.8	2.356	2878.3	0.212	3.15677	0.000697	1
20170903_QEh1_LC1_ChC_SA_HLAIp_OMM475_ctrl_2_R1.30262.30262.1, FISVSDSFH, ere	1892	30262	1	1037.49	0.006071	SLFVSN(Deamidated)HAY	SLFVSNHAY	sp|P04075|ALDOA_HUMAN;sp|P04075|ALDOA_HUMAN;sp|P04075|ALDOA_HUMAN;sp|P04075|ALDOA_HUMAN	920.6	2.565	3479.4	0.291	3.45469	0.000351	1
20170903_QEh1_LC1_ChC_SA_HLAIp_OMM475_ctrl_2_R1.30262.30262.1, FISVSDSFH, ere	1892	30262	1	1037.49	0.006076	FISVSDSFH	FISVSDSFH	[SINE_tRNA_LFSINE_Vert_6_16763687_16763761.7-60],FISVSDSFH,ere	466.8	1.817	3479.4	0.48	0.66354	0.217	2
20170913_QEh1_LC1_CHC_SA_HLAIp_OD5P_DAC_2_R1.25796.25796.1, GSDFGGGGSY, lncRNA	1411	25796	1	902.341	0.000281	GSDFGGGGSY	GSDFGGGGSY	[ENST00000515379.1.65-961],GSDFGGGGSY,lncRNA	582.1	2.149	2895.6	0.173	2.91364	0.00122	1
20170913_QEh1_LC1_CHC_SA_HLAIp_OD5P_DAC_2_R1.25796.25796.1, GSDFGGGGSY, lncRNA	1411	25796	1	902.341	0.000276	GSN(Deamidated)FGGGGSY	GSNFGGGGSY	sp|Q32P51|RA1L2_HUMAN;sp|Q32P51|RA1L2_HUMAN;sp|Q32P51|RA1L2_HUMAN;sp|Q32P51|RA1L2_HUMAN;sp|Q32P51|RA1L2_HUMAN;sp|Q32P51|RA1L2_HUMAN;sp|Q32P51|RA1L2_HUMAN	582.1	2.149	2895.6	0.173	2.91364	0.00122	1
20170913_QEh1_LC1_CHC_SA_HLAIp_OD5P_ctrl_2_R2.10967.10967.3, APRPRPAPP, ribo	323	10967	3	957.551	0.000357	APRPARPPP	APRPARPPP	sp|A6NGR9|MROH6_HUMAN;sp|A6NGR9|MROH6_HUMAN	431.7	1.983	1453	0.013	-0.668386	4.66	1
20170913_QEh1_LC1_CHC_SA_HLAIp_OD5P_ctrl_2_R2.10967.10967.3, APRPRPAPP, ribo	323	10967	3	957.551	0.000357	APRPRPAPP	APRPRPAPP	[ENST00000380752_10_339],APRPRPAPP,ribo	369.2	1.957	1453	1	-0.70927	5.12	2
20170903_QEh1_LC1_ChC_SA_HLAIp_OMM475_ctrl_3_R1.34100.34100.2, EGASLVPMLLGNY, lncRNA	2134	34100	2	1378.69	0.006098	RAYC(Carbamidomethyl)HILLGNY	RAYCHILLGNY	sp|Q9Y2Z0|SGT1_HUMAN;sp|Q9Y2Z0|SGT1_HUMAN	470.1	2.078	3832.2	0.048	2.41794	0.00382	1
20170903_QEh1_LC1_ChC_SA_HLAIp_OMM475_ctrl_3_R1.34100.34100.2, EGASLVPMLLGNY, lncRNA	2134	34100	2	1378.69	0.00745	EGASLVPM(Oxidation)LLGNY	EGASLVPMLLGNY	[ENST00000414786.6.6069-6356],EGASLVPMLLGNY,lncRNA	375.7	1.978	3832.2	0.271	2.01547	0.00965	2
20170913_QEh1_LC1_CHC_SA_HLAIp_OD5P_DAc_3_R2.26263.26263.1, GSDFGGGGSY, lncRNA	1462	26263	1	902.343	0.002413	GSDFGGGGSY	GSDFGGGGSY	[ENST00000515379.1.65-961],GSDFGGGGSY,lncRNA	501.4	1.988	2882.1	0.162	2.10018	0.00794	1
20170913_QEh1_LC1_CHC_SA_HLAIp_OD5P_DAc_3_R2.26263.26263.1, GSDFGGGGSY, lncRNA	1462	26263	1	902.343	0.002409	GSN(Deamidated)FGGGGSY	GSNFGGGGSY	sp|Q32P51|RA1L2_HUMAN;sp|Q32P51|RA1L2_HUMAN;sp|Q32P51|RA1L2_HUMAN;sp|Q32P51|RA1L2_HUMAN;sp|Q32P51|RA1L2_HUMAN;sp|Q32P51|RA1L2_HUMAN;sp|Q32P51|RA1L2_HUMAN	501.4	1.988	2882.1	0.162	2.10018	0.00794	1
20180425_QE_HFX_LC2_HLAIp_CHC_SA_normC3N02671_10_R2.28506.28506.2, ESANVFREK, lncRNA	1727	28506	2	1078.54	0.003225	SEANVQRLY	SEANVQRLY	sp|Q8WVZ9|KBTB7_HUMAN	696.5	2.273	2712.2	0.166	2.48678	0.00326	1
20180425_QE_HFX_LC2_HLAIp_CHC_SA_normC3N02671_10_R2.28506.28506.2, ESANVFREK, lncRNA	1727	28506	2	1078.54	0.003225	ESANVFREK	ESANVFREK	[ENST00000626826.1.48086-48205],ESANVFREK,lncRNA	366	1.896	2712.2	0.355	1.09909	0.0796	2
20170903_QEh1_LC1_ChC_SA_HLAIp_OMM475_ctrl_2_R1.30911.30911.2, EGASLVPMLLGNY, lncRNA	1937	30911	2	1378.68	0.002587	RAYC(Carbamidomethyl)HILLGNY	RAYCHILLGNY	sp|Q9Y2Z0|SGT1_HUMAN;sp|Q9Y2Z0|SGT1_HUMAN	511.7	2.002	3558.3	0.145	1.24185	0.0573	1
20170903_QEh1_LC1_ChC_SA_HLAIp_OMM475_ctrl_2_R1.30911.30911.2, EGASLVPMLLGNY, lncRNA	1937	30911	2	1378.68	0.003939	EGASLVPM(Oxidation)LLGNY	EGASLVPMLLGNY	[ENST00000414786.6.6069-6356],EGASLVPMLLGNY,lncRNA	299.7	1.711	3558.3	0.247	0.37366	0.423	2
20180309_QE_HFX_LC2_HLAIp_CHC_SA_tumC3N02289_4_5_R2.7226.7226.2, KAASKATPK, lncRNA	127	7226	2	900.541	0.001441	KAASKAPTK	KAASKAPTK	sp|P07305|H10_HUMAN;sp|P07305|H10_HUMAN	584.8	2.545	907.6	0.312	2.80134	0.00158	1
20180309_QE_HFX_LC2_HLAIp_CHC_SA_tumC3N02289_4_5_R2.7226.7226.2, KAASKATPK, lncRNA	127	7226	2	900.541	0.001441	KAASKATPK	KAASKATPK	[ENST00000412298.5.1826-1894],KAASKATPK,lncRNA	472.5	2.313	907.6	0.312	1.9914	0.0102	2
20180309_QE_HFX_LC2_HLAIp_CHC_SA_tumC3N02289_4_5_R1.43327.43327.1, ALLFTITKT, ere	2488	43327	1	1006.61	0.003184	ALFLTLTTK	ALFLTLTTK	sp|P00403|COX2_HUMAN	1062.2	2.543	4477.7	0.165	1.98297	0.0104	1
20180309_QE_HFX_LC2_HLAIp_CHC_SA_tumC3N02289_4_5_R1.43327.43327.1, ALLFTITKT, ere	2488	43327	1	1006.61	0.003184	ALLFTITKT	ALLFTITKT	[LINE_L1_L1PA16_10_33380162_33380611.1-219],ALLFTITKT,ere	489	2.123	4477.7	0.536	0.844664	0.143	2
20170913_QEh1_LC1_CHC_SA_HLAIp_OD5P_DAC_2_R2.25815.25815.1, GSDFGGGGSY, lncRNA	1415	25815	1	902.343	0.002371	GSDFGGGGSY	GSDFGGGGSY	[ENST00000515379.1.65-961],GSDFGGGGSY,lncRNA	1216.7	2.762	2889.7	0.188	2.45469	0.00351	1
20170913_QEh1_LC1_CHC_SA_HLAIp_OD5P_DAC_2_R2.25815.25815.1, GSDFGGGGSY, lncRNA	1415	25815	1	902.343	0.002366	GSN(Deamidated)FGGGGSY	GSNFGGGGSY	sp|Q32P51|RA1L2_HUMAN;sp|Q32P51|RA1L2_HUMAN;sp|Q32P51|RA1L2_HUMAN;sp|Q32P51|RA1L2_HUMAN;sp|Q32P51|RA1L2_HUMAN;sp|Q32P51|RA1L2_HUMAN;sp|Q32P51|RA1L2_HUMAN	1216.7	2.762	2889.7	0.188	2.45469	0.00351	1
20180309_QE_HFX_LC2_HLAIp_CHC_SA_tumC3N02289_4_5_R2.25036.25036.2, KLNTHLLIR, lncRNA	1313	25036	2	1106.7	0.003752	KLNTLILRH	KLNTLILRH	sp|Q86SJ2|AMGO2_HUMAN	1054.5	2.645	2678.8	0.252	2.1261	0.00748	1
20170913_QEh1_LC1_CHC_SA_HLAIp_OD5P_DAC_4_R1.25514.25514.1, GSDFGGGGSY, lncRNA	1375	25514	1	902.342	0.001384	GSDFGGGGSY	GSDFGGGGSY	[ENST00000515379.1.65-961],GSDFGGGGSY,lncRNA	450.6	1.879	2884.2	1	2.23882	0.00577	1
20170913_QEh1_LC1_CHC_SA_HLAIp_OD5P_DAC_4_R1.25514.25514.1, GSDFGGGGSY, lncRNA	1375	25514	1	902.342	0.001379	GSN(Deamidated)FGGGGSY	GSNFGGGGSY	sp|Q32P51|RA1L2_HUMAN;sp|Q32P51|RA1L2_HUMAN;sp|Q32P51|RA1L2_HUMAN;sp|Q32P51|RA1L2_HUMAN;sp|Q32P51|RA1L2_HUMAN;sp|Q32P51|RA1L2_HUMAN;sp|Q32P51|RA1L2_HUMAN	450.6	1.879	2884.2	1	2.23882	0.00577	1
20170913_QEh1_LC1_CHC_SA_HLAIp_OD5P_ctrl_4_R1.24421.24421.1, GSDFGGGGSY, lncRNA	1241	24421	1	902.341	0.000822	GSDFGGGGSY	GSDFGGGGSY	[ENST00000515379.1.65-961],GSDFGGGGSY,lncRNA	345.9	1.969	2893.5	0.182	2.02919	0.00935	1
20170913_QEh1_LC1_CHC_SA_HLAIp_OD5P_ctrl_4_R1.24421.24421.1, GSDFGGGGSY, lncRNA	1241	24421	1	902.341	0.000818	GSN(Deamidated)FGGGGSY	GSNFGGGGSY	sp|Q32P51|RA1L2_HUMAN;sp|Q32P51|RA1L2_HUMAN;sp|Q32P51|RA1L2_HUMAN;sp|Q32P51|RA1L2_HUMAN;sp|Q32P51|RA1L2_HUMAN;sp|Q32P51|RA1L2_HUMAN;sp|Q32P51|RA1L2_HUMAN	345.9	1.969	2893.5	0.182	2.02919	0.00935	1
20170913_QEh1_LC1_CHC_SA_HLAIp_OD5P_ctrl_3_R1.25006.25006.1, GSDFGGGGSY, lncRNA	1304	25006	1	902.34	-0.0008	GSDFGGGGSY	GSDFGGGGSY	[ENST00000515379.1.65-961],GSDFGGGGSY,lncRNA	512.6	1.901	2904.7	0.166	2.52578	0.00298	1
20170913_QEh1_LC1_CHC_SA_HLAIp_OD5P_ctrl_3_R1.25006.25006.1, GSDFGGGGSY, lncRNA	1304	25006	1	902.34	-0.000805	GSN(Deamidated)FGGGGSY	GSNFGGGGSY	sp|Q32P51|RA1L2_HUMAN;sp|Q32P51|RA1L2_HUMAN;sp|Q32P51|RA1L2_HUMAN;sp|Q32P51|RA1L2_HUMAN;sp|Q32P51|RA1L2_HUMAN;sp|Q32P51|RA1L2_HUMAN;sp|Q32P51|RA1L2_HUMAN	512.6	1.901	2904.7	0.166	2.52578	0.00298	1
20170913_QEh1_LC1_CHC_SA_HLAIp_OD5P_ctrl_2_R1.24978.24978.1, GSDFGGGGSY, lncRNA	1302	24978	1	902.34	-0.000549	GSDFGGGGSY	GSDFGGGGSY	[ENST00000515379.1.65-961],GSDFGGGGSY,lncRNA	611.9	2.093	2908	0.23	3.2161	0.000608	1
20170913_QEh1_LC1_CHC_SA_HLAIp_OD5P_ctrl_2_R1.24978.24978.1, GSDFGGGGSY, lncRNA	1302	24978	1	902.34	-0.000553	GSN(Deamidated)FGGGGSY	GSNFGGGGSY	sp|Q32P51|RA1L2_HUMAN;sp|Q32P51|RA1L2_HUMAN;sp|Q32P51|RA1L2_HUMAN;sp|Q32P51|RA1L2_HUMAN;sp|Q32P51|RA1L2_HUMAN;sp|Q32P51|RA1L2_HUMAN;sp|Q32P51|RA1L2_HUMAN	611.9	2.093	2908	0.23	3.2161	0.000608	1
