# Supplementary material for: Integrated proteogenomic deep sequencing and analytics accurately identify non-canonical peptides in tumor immunopeptidomes
Source: Nat Commun. 2020 Mar 10;11:1293. doi: 10.1038/s41467-020-14968-9 (PMC7064602; doi:10.1038/s41467-020-14968-9)
Supplement: Supplementary file 7 — Supplementary Data 5 [file 41467_2020_14968_MOESM7_ESM.xlsx]

## Sheet: Feuil1
Supplementary Data 5. A summary of the ambiguously identified noncHLAp PSMs
Samples	source	non-canonical peptide	PSM counts supporting non-canonical sequence	alternative sequence	PSM counts supporting alternative sequence	alternative Uniprot sequence/modification	PRM confirmed
0MM745	lncRNA	GTDGAAGGL	0	SAN(Deamidated)GAAGGL	1	Uniprot + Deamidation	not tested
0D5P, Me290, C3N-02671_healthy	lncRNA	GSDFGGGGSY	0	GSN(Deamidated)FGGGGSY	14	Deamidation	no
0D5P	ribo	APRPRPAPP	14	APRPARPPP	2	Uniprot sequence	not tested
0D5P	lncRNA/ribo	SYLRRHLDF	103	STRADRLAIGF	1	Uniprot sequence	yes
0MM745	TE	FISVSDSFH	0	SLFVSN(Deamidated)HAY	1	Uniprot + Deamidation	not tested
0MM745	lncRNA	EGASLVPMLLGNY	0	RAYC(Carbamidomethyl)HILLGNY	2	Uniprot +Carbamidomethylation	not tested
0D5P	lncRNA	KPQS(Phospho)LGKVL	0	KPQPHSGSVL	1	Uniprot sequence	no
0D5P	TE	QSLEIHSQYK	0	SQLEHLQSKY	1	Uniprot sequence	no
C3N02289_tumor	lncRNA	TPSKQSNNKYVASSYLSLTPE	0	KPSKQ(Deamidated)SNNKYAASSYLSLTPE	1	Uniprot + Deamidation	not tested
C3N02289_tumor	TE	ALLFTITKT	0	ALFLTLTTK	1	Uniprot sequence	not tested
C3N02289_tumor	lncRNA	KLNTHLLIR	0	KLNTLILRH	1	Uniprot sequence	not tested
C3N02289_tumor	lncRNA	KAASKATPK	0	KAASKAPTK	1	Uniprot sequence	not tested
C3N-02671_healthy	lncRNA	GNQGGFGNSRGDGAGLGNNQ	0	C(Carbamidomethyl)SRGYEAMYTLLGNANG	1	Uniprot + Carbamidomethylation	not tested
C3N-02671_healthy	lncRNA	ESANVFREK	0	SEANVQRLY	1	Uniprot sequence	not tested
T1015A	lncRNA	AEIEFVEKI	0	AEQ(Deamidated)LFLKDI	1	Uniprot + Deamidation	not tested
T1185B	lncRNA	SHGGCIQQTR	0	HSGC(Carbamidomethyl)IQTQR	5	Uniprot + Carbamidomethylation	not tested
T1185B	lncRNA	TEVAEVGESL	0	TEVAN(Deamidated)GIESL	2	Uniprot + Deamidation	not tested
PSM -peptide spectrum match
PRM- parallel reaction monitoring
