# Supplementary material for: Integrated proteogenomic deep sequencing and analytics accurately identify non-canonical peptides in tumor immunopeptidomes
Source: Nat Commun. 2020 Mar 10;11:1293. doi: 10.1038/s41467-020-14968-9 (PMC7064602; doi:10.1038/s41467-020-14968-9)
Supplement: Supplementary file 8 — Supplementary Data 6 [file 41467_2020_14968_MOESM8_ESM.xlsx]

## Sheet: Feuil1
Supplementary Data 6. PRM-tested HLAIp
Sample	HLA Peptide Origin	Status	Sequence (+H)	Theoretical Mass 2+ (heavy)	Theoretical Mass 2+ (light)
0D5P	lncRNA	validated	RFTDVRVQF	589.331	584.317
0D5P	lncRNA	validated	VTDQASHIY	520.76	517.251
0D5P	lncRNA	validated	ATEHDKNSTNIY	700.332	696.823
0D5P DAC	lncRNA	validated	FIETESQLY	568.783	565.274
0D5P	lncRNA	validated	RVSHLTSSV	496.282	493.275
0D5P	lncRNA	validated	IFNPVSKNF	538.304	533.29
0D5P	lncRNA	validated	IWNGKGHFSF	601.812	596.799
0D5P	lncRNA	validated	SYLEPQVTF	547.285	542.271
0D5P	lncRNA	validated	ANRPPTQAL	487.778	484.27
0D5P	lncRNA	validated	RPGPGTRKSL	538.326	534.817
0D5P	lncRNA	validated	SYLRRHLDF	608.836	603.823
0D5P	lncRNA	validated	SPREPAGGGQV	530.774	527.767
0D5P	lncRNA	validated	FSDFPGGDKGKFY	737.857	732.843
0D5P	lncRNA	validated	SPAQRDRVVM	582.813	579.806
0D5P	lncRNA	validated	AAEPDRAVL	474.263	471.256
0D5P	lncRNA	validated	RQFLEPSGF	545.791	540.777
0D5P	lncRNA	validated	TPNSLAKPL	474.285	470.777
0D5P	lncRNA	validated	KSDLSKPLSY	572.82	569.311
0D5P	lncRNA	validated	NPRNDGIAL	488.768	485.259
0D5P	lncRNA	QC failed	ALDKHQERY	585.3	580.296
0D5P DAC	lncRNA	validated	LPQETRIPL	537.325	533.816
0D5P	lncRNA	validated	DVDIHKDLY	563.287	559.28
0D5P	lncRNA/TEs	validated	SPRSPSPSL	467.757	464.248
0D5P	lncRNA	validated	RIHDSRSSL	539.297	535.789
0D5P	lncRNA	validated	ASKGAGVSF	417.233	412.219
0D5P	lncRNA	QC failed	QTELSQLLK	534.313	530.306
0D5P	lncRNA	not validated	RQVMKGINQGY	648.842	647.34
0D5P	lncRNA	QC failed	GTEDGAAGRY	503.727	498.723
0D5P	lncRNA	QC failed	SVAAVTGTF	431.74	426.727
0D5P	lncRNA	not tested	YTDEQNSSTTY	n. def.	n. def.
0D5P	lncRNA	not validated	RQTGLSRLY	550.818	547.309
0D5P	lncRNA	validated	KMEETTVTY	554.267	551.26
0D5P	lncRNA	validated	EYNNIFHTF	597.786	592.772
0D5P	lncRNA	validated	ETDIEMETRY	648.786	643.782
0D5P	lncRNA	validated	YLDPAQQNLY	616.307	612.798
0D5P	lncRNA	validated	VPHQPAPPF	500.277	495.264
0D5P	lncRNA	QC failed	GQTASSAHF	458.223	453.209
0D5P	lncRNA	validated	TFQKKTKEM	574.815	570.808
0D5P	lncRNA	validated	APKLMVRPF	534.826	529.813
0D5P	lncRNA	QC failed	RYLPSADLSF	589.817	584.803
0D5P	lncRNA	validated	QTEKENSKY	567.779	563.772
0D5P	lncRNA/TEs	validated	KPRHQPGPAL	554.328	550.82
0D5P	lncRNA	validated	APKSSSGFSL	494.265	490.756
0D5P	lncRNA	validated	YSETSLSNGGKY	657.309	653.302
0D5P	lncRNA	validated	RPPHPRPSL	532.315	528.807
0D5P	lncRNA	not validated	MYILQVKKF	589.348	585.341
0D5P	lncRNA	not validated	FSDFQTQVLSNY	728.347	724.838
0D5P	lncRNA	not validated	KPQSLGKVL	488.817	485.308
0D5P	lncRNA	validated	KFLVQNNVF	559.825	554.811
0D5P	lncRNA	not validated	MTDRHAGTY	527.737	526.235
0D5P	lncRNA	not validated	NSEFSGKSNKY	634.803	630.796
0D5P	lncRNA	not validated	GSDFGGGGSY	453.679	452.178
0D5P	lncRNA	not validated	RQVPEHLGP	519.79	516.783
0D5P	lncRNA	not validated	KQIYGLGSPF	560.317	555.303
0D5P	lncRNA	not validated	RMAKEPRTY	581.307	576.303
0D5P	lncRNA	not validated	FLREQTPSY	573.795	570.788
0D5P	lncRNA	not validated	VSDEWENLKY	645.808	641.801
0D5P	lncRNA	not validated	APRGPAPSQ	442.739	440.735
0D5P	lncRNA	not validated	MSDLQRKAGY	586.796	584.793
0D5P	lncRNA	not validated	IQRKQTPNY	578.322	574.315
0D5P	lncRNA	validated	HIKTQDTGY	535.771	531.764
0D5P	lncRNA	QC failed	MQRGAQSSVNY	622.794	620.791
0D5P	lncRNA	validated	VMKGINQGY	506.762	505.26
0D5P	lncRNA	not validated	HPKATVVTPM	543.804	540.797
0D5P	lncRNA	not validated	IFLKKHFLF	601.879	596.866
0D5P	lncRNA	not validated	LGRKPAISL	481.317	477.808
0D5P	lncRNA	not validated	GPRAGSSGM	412.196	410.193
0D5P	lncRNA	not validated	SPSPASGTL	412.217	408.709
0D5P	lncRNA	not validated	KPIFLTQSL	527.324	523.816
0D5P	lncRNA	not validated	KMIGQNHSH	527.761	526.259
0D5P	lncRNA	not validated	RVMHAYHLF	592.317	587.303
0D5P	lncRNA	not validated	RQLDPDEKITY	692.863	689.354
0D5P	lncRNA	not validated	RQKDTGSSL	499.771	496.262
0D5P	lncRNA	not validated	VFLKFSRRF	605.37	600.356
0D5P	lncRNA	not validated	KVKPEGASL	468.285	464.777
0D5P	lncRNA	not validated	APRGSDAGGTASL	583.797	580.289
0D5P	lncRNA	not validated	LPSEPSQVL	488.775	485.266
0D5P	TAA	validated	TSDQLGYSY	518.729	517.227
0D5P	TAA	validated	SMDPVTGYQY	582.252	580.75
0D5P	TAA	validated	SSDYVIPIGTY	609.302	607.801
0D5P	TAA	validated	APAVIHAL	399.751	396.242
0D5P	TAA	validated	AYAIIKEEL	528.806	525.298
0D5P	TAA	validated	KYLTVKDYL	575.335	571.826
0D5P	TAA	validated	RYSGVNQSMLF	656.333	651.319
0D5P	TAA	validated	QTDPDVHRNGKY	719.352	715.345
0D5P	TAA	validated	ETDRVTAHF	543.276	538.262
0D5P	TAA	validated	RYIHPQQEAF	649.839	644.825
0D5P	TAA	not validated	RYQEESKTL	580.805	577.296
0D5P	TAA	validated	HYYSVRDTL	580.794	577.285
0D5P	TAA	validated	ESDYSKLWRY	678.827	673.822
0D5P	TAA	validated	HAIPHYVTM	537.775	534.768
0D5P	TAA	validated	QTDINGGSLK	520.777	516.77
0D5P	TAA	validated	SPRKEIQWESL	690.373	686.865
0D5P	TAA	validated	SPQPRNIGL	494.786	491.277
0D5P	TAA	QC failed	GQNYPRSGF	518.257	513.244
0D5P	TAA	validated	GQYGQSAFHY	584.268	579.254
0D5P	TAA	validated	HQILKGGSGTY	582.308	580.807
0D5P	TAA	validated	LYPEWTEAQRL	706.868	703.359
0D5P	TAA	validated	PIGENSPL	417.227	413.719
0D5P	TAA	QC failed	SPLLSGQQV	467.765	464.759
0D5P	TAA	validated	AAFDGRHSQTL	605.308	601.799
0D5P	TAA	validated	GQHLHLETF	546.289	541.275
0D5P	TAA	validated	GTAAIQAHY	468.239	466.235
0D5P	TAA	validated	HYGSAFPSI	493.246	489.738
0D5P DAC	TAA	validated	ISKPPGVAL	444.785	441.276
0D5P	TAA	QC failed	SKPPGVAL	388.243	384.734
0D5P	TAA	validated	YPHLHNAEL	550.783	547.275
0D5P	TAA	validated	YTDQPSTSQIAY	689.318	687.315
0D5P	TAA	validated	DSDPDSFQDY	599.734	594.72
0D5P DAC	TAA	validated	FASPLTGIA	440.748	438.745
0D5P	TAA	validated	ISSKDLGYDYSY	707.327	705.825
0D5P	TAA	validated	LMEKEDYHSLY	717.838	714.329
0D5P	TAA	validated	RLPSSADVEF	565.799	560.785
0D5P DAC	TAA	validated	ALIFGTASY	473.754	471.75
0D5P	TAA	validated	FSHEGPAFL	506.254	502.745
0D5P	TAA	validated	IQWPSREF	536.786	531.772
0D5P	TAA	validated	LQNPNQSVV	502.774	499.767
0D5P	TAA	validated	PLENAPIGHNRQY	759.888	754.884
0D5P	TAA	validated	RYNADISTF	548.778	543.764
0D5P	TAA	validated	TLISPNSVF	494.282	489.269
0D5P	TAA	validated	VTAPDNLGY	476.737	475.235
0D5P	TAA	validated	YSDPTGKYDPAVRSL	838.424	834.915
0D5P	TAA	validated	LYPEVFEKF	591.319	586.305
0D5P	TAA	validated	SPQEREQFL	570.792	567.283
0D5P	TAA	validated	TFSFRNAL	481.762	478.253
0D5P	TAA	validated	EVDPIGHVY	517.763	514.756
0D5P	TAA	validated	HTMEVTVY	493.238	490.231
0D5P	TAA	validated	FAHEAPAFL	505.264	501.756
0D5P	TAA	not validated	VLDGELLNRY	601.326	596.322
0D5P	TAA	not validated	YAIDLPVSV	491.778	488.771
0D5P	TAA	not validated	SSDNNTLTSSNAY	689.298	687.294
0D5P	TAA	QC failed	TAADLGSVV	419.731	416.724
0D5P	TAA	not validated	VYIESRIGTSTSF	735.389	730.375
0D5P	TAA	not validated	RAREPVTKA	518.311	514.304
0D5P	TAA	not validated	AQRAKLTEA	496.286	494.283
0D5P	TAA	not validated	FLRNQPLTF	573.33	568.317
0D5P	TAA	validated	ILKGGSGTY	449.75	448.248
0D5P	TAA	not validated	LKGGSGTY	393.208	391.706
0D5P	TAA	QC failed	SPRRLVELAGQSL	716.921	713.412
0D5P	TAA	not validated	SPGSAPSL	361.693	358.185
0D5P	TAA	not validated	YSDHQPSGPY	578.751	575.744
0D5P	TAA	not validated	YSDHQPSGPYY	660.282	657.275
0D5P	TAA	validated	HYYVSMDAL	553.258	549.75
0D5P	TAA	validated	FSHEGPAF	451.217	446.203
0D5P	TAA	QC failed	FYSNSTNSF	538.741	533.727
0D5P	TAA	validated	HYYSVKKTF	591.822	586.809
0D5P	TAA	not validated	NTVEGYSDPTGKY	719.832	715.825
0D5P	TAA	not validated	VPLAHSSSA	436.733	434.73
0D5P	TEs	not validated	VYSAVHSSL	485.259	481.751
0D5P	TEs	not validated	KIYSNKYLY	599.833	596.324
0D5P	TEs annotated	validated	KVFKNGNAF	517.796	512.782
0D5P	TEs	not validated	TPAPRPLGI	464.788	461.279
0D5P	TEs	validated	NMDGPGGHY	477.194	474.187
0D5P	TEs	not validated	SPAPPRLSP	464.268	461.261
0D5P	TEs	not validated	RLGAGRPPL	472.299	468.791
0D5P	TEs	not validated	DLSPGVQGY	471.234	468.227
0D5P	TEs	not validated	KGTLLSSY	438.251	434.742
0D5P	TEs	not validated	SPSDRLPSL	489.77	486.261
0D5P	TEs	not validated	QSLEIHSQYK	620.824	616.817
0D5P	TEs	not validated	VIDYPPIAY	527.783	525.779
0D5P	TEs	not validated	RQYSFKHSF	605.315	600.301
0D5P	TEs annotated	not validated	RQLVTKGY	485.789	482.782
0D5P	Tes	validated	AAFDRAVHF	522.278	517.264
0D5P	TEs annotated	not validated	AQFRVTEA	463.247	461.243
PRM - parallel reaction monitoring
QC - quality control
